# Supplementary material for: Pharmacological EZH2 inhibition combined with retinoic acid treatment promotes differentiation and apoptosis in rhabdomyosarcoma cells
Source: Clin Epigenetics. 2023 Oct 19;15:167. doi: 10.1186/s13148-023-01583-w (PMC10588044; doi:10.1186/s13148-023-01583-w)
Supplement: Supplementary file 4 — Additional file 4. RNA-seq and ChIP-seq data for treated and untreated RH30 cells. Differentially expressed genes from the RNA-seq and peaks identified from ChIP‑seq for treated and untreated RH30 cells. [file 13148_2023_1583_MOESM4_ESM.xls]

## Sheet: RD 2.5ATRA vs DMSO
Table S2A - Differentially expressed genes in RD cells treated with 2.5 µM ATRA compared to DMSO
Ensembl Code	hgnc_symbol	baseMean	log2FoldChange	lfcSE	pvalue	padj
ENSG00000162496.9	DHRS3	1403.71	7.20808	0.234621	5.72532e-208	8.70935e-204
ENSG00000052850.8	ALX4	1667.13	2.67992	0.0935333	5.87272e-182	4.46679e-178
ENSG00000134245.18	WNT2B	1315.83	1.96353	0.0973736	1.05089e-91	5.32873e-88
ENSG00000107738.20	VSIR	287.325	4.07354	0.209545	3.01036e-85	1.14484e-81
ENSG00000167779.9	IGFBP6	4616.28	2.16489	0.129337	3.57143e-64	1.08657e-60
ENSG00000177374.13	HIC1	1656.61	1.95024	0.117576	4.32722e-63	1.0971e-59
ENSG00000186469.9	GNG2	2397.53	1.4298	0.086444	9.30729e-63	2.02261e-59
ENSG00000178726.7	THBD	827.206	2.0453	0.128018	9.69594e-59	1.84368e-55
ENSG00000120068.7	HOXB8	1149.06	2.45106	0.155606	3.61683e-57	6.11325e-54
ENSG00000177706.9	FAM20C	1678.26	1.52494	0.0975964	2.27942e-56	3.46746e-53
ENSG00000151892.16	GFRA1	7185.74	1.09785	0.0771951	2.72916e-47	3.77419e-44
ENSG00000158286.13	RNF207	286.346	2.23662	0.161596	7.47582e-45	9.47685e-42
ENSG00000013588.9	GPRC5A	848.266	1.94856	0.142314	5.68838e-44	6.65628e-41
ENSG00000171246.7	NPTX1	1308.65	1.78428	0.131865	5.33905e-43	5.80126e-40
ENSG00000135074.16	ADAM19	2470.28	1.1716	0.0887897	4.90071e-41	4.96051e-38
ENSG00000168056.18	LTBP3	8948.78	1.25966	0.0954839	5.21748e-41	4.96051e-38
ENSG00000148344.11	PTGES	308.089	2.26661	0.173537	3.21572e-40	2.87751e-37
ENSG00000133083.15	DCLK1	165.386	2.96144	0.227014	4.58419e-40	3.87415e-37
ENSG00000138316.11	ADAMTS14	418.046	1.76086	0.135518	6.94893e-40	5.56353e-37
ENSG00000180530.11	NRIP1	2500.27	1.46446	0.116661	2.04472e-37	1.55522e-34
ENSG00000155011.9	DKK2	409.868	1.65073	0.132658	8.31614e-37	6.02405e-34
ENSG00000160097.20	FNDC5	3312.44	1.62531	0.14059	3.41273e-32	2.32844e-29
ENSG00000131016.17	AKAP12	5264.69	1.58774	0.137376	3.52052e-32	2.32844e-29
ENSG00000187550.9	SBK2	341.453	2.27428	0.1989	1.51681e-31	9.61405e-29
ENSG00000138131.4	LOXL4	5357.18	1.05709	0.0926368	2.03961e-31	1.24106e-28
ENSG00000112414.15	ADGRG6	1780.51	1.29489	0.120024	2.09774e-28	1.22734e-25
ENSG00000049323.16	LTBP1	2341.98	1.12801	0.107664	5.7842e-27	3.25886e-24
ENSG00000115461.5	IGFBP5	379.17	2.10701	0.204758	4.07084e-26	2.21163e-23
ENSG00000124205.18	EDN3	3243.58	-1.54123	0.150544	6.62962e-26	3.47758e-23
ENSG00000128567.17	PODXL	1008.62	1.07732	0.106492	2.59689e-25	1.3168e-22
ENSG00000112139.17	MDGA1	201.225	1.79184	0.181353	2.79151e-24	1.36982e-21
ENSG00000003137.9	CYP26B1	231.337	1.59458	0.169302	2.46492e-22	1.17176e-19
ENSG00000137801.11	THBS1	3024	0.963974	0.102424	2.68446e-22	1.23745e-19
ENSG00000054793.14	ATP9A	325.71	1.38829	0.148179	3.94606e-22	1.76551e-19
ENSG00000137868.19	STRA6	68.2392	3.79368	0.412443	2.85499e-21	1.24086e-18
ENSG00000162630.6	B3GALT2	433.183	1.17268	0.131277	2.27391e-20	9.60854e-18
ENSG00000213949.10	ITGA1	1624.19	1.23435	0.138316	2.36308e-20	9.71547e-18
ENSG00000128510.12	CPA4	746.729	1.44056	0.162205	3.38891e-20	1.35664e-17
ENSG00000115232.14	ITGA4	4851.98	1.29966	0.14761	7.55307e-20	2.94608e-17
ENSG00000124145.6	SDC4	2195.24	0.817061	0.0945013	3.15211e-19	1.19875e-16
ENSG00000185070.12	FLRT2	1554.33	0.877595	0.101867	4.0469e-19	1.5015e-16
ENSG00000138395.17	CDK15	210.565	1.49934	0.174789	5.17615e-19	1.87475e-16
ENSG00000039560.14	RAI14	4006.23	0.798084	0.09326	6.88925e-19	2.42655e-16
ENSG00000128342.5	LIF	338.064	1.31348	0.153725	7.01868e-19	2.42655e-16
ENSG00000119906.13	SLF2	3415.66	0.773868	0.0916561	1.86473e-18	6.30363e-16
ENSG00000079931.15	MOXD1	963.499	1.05922	0.126214	2.60102e-18	8.60148e-16
ENSG00000173114.13	LRRN3	694.232	0.897699	0.107098	2.96008e-18	9.58059e-16
ENSG00000111913.20	RIPOR2	1646.21	0.728013	0.0891632	2.00215e-17	6.34516e-15
ENSG00000050405.14	LIMA1	3806.31	0.662015	0.0816314	3.51035e-17	1.08978e-14
ENSG00000134668.13	SPOCD1	207.163	1.6842	0.210017	5.16536e-17	1.57151e-14
ENSG00000178573.7	MAF	3428.06	-0.65578	0.0815434	5.66943e-17	1.69105e-14
ENSG00000175093.5	SPSB4	1013.76	0.827944	0.105924	3.16079e-16	8.90407e-14
ENSG00000149218.5	ENDOD1	1125.41	0.905953	0.116525	3.81397e-16	1.05488e-13
ENSG00000139292.13	LGR5	359.558	-1.07895	0.139087	4.71319e-16	1.27538e-13
ENSG00000106483.12	SFRP4	42.0084	4.03283	0.511626	4.7789e-16	1.27538e-13
ENSG00000166949.17	SMAD3	4698.57	0.781984	0.101022	5.81388e-16	1.52484e-13
ENSG00000105997.23	HOXA3	766.796	0.871748	0.113504	9.05704e-16	2.33518e-13
ENSG00000152154.11	TMEM178A	362.605	1.16622	0.153878	1.81201e-15	4.59406e-13
ENSG00000112276.14	BVES	2077.36	0.775657	0.10366	3.99794e-15	9.96995e-13
ENSG00000100065.15	CARD10	964.286	0.822778	0.110403	6.02653e-15	1.47864e-12
ENSG00000113389.16	NPR3	393.421	1.16014	0.15668	6.87797e-15	1.66076e-12
ENSG00000170577.8	SIX2	4374.44	-0.689431	0.0938775	1.27604e-14	3.03299e-12
ENSG00000168062.10	BATF2	40.9387	3.10999	0.428014	3.08252e-14	7.21405e-12
ENSG00000116191.19	RALGPS2	1716.52	0.712165	0.0989911	3.76694e-14	8.68224e-12
ENSG00000130513.7	GDF15	307.679	1.15077	0.160734	4.08251e-14	9.26913e-12
ENSG00000109738.11	GLRB	702.725	0.824595	0.11493	4.18791e-14	9.3686e-12
ENSG00000092969.12	TGFB2	83.6316	1.89621	0.265208	4.77373e-14	1.05243e-11
ENSG00000173334.4	TRIB1	796.574	0.754922	0.106472	8.23044e-14	1.78859e-11
ENSG00000029534.21	ANK1	2728.74	0.826057	0.116834	8.92951e-14	1.90527e-11
ENSG00000198833.7	UBE2J1	2111.59	0.775452	0.109631	9.01785e-14	1.90527e-11
ENSG00000104368.19	PLAT	3258.87	0.638091	0.0905456	1.18719e-13	2.4739e-11
ENSG00000118515.12	SGK1	1554.94	0.731584	0.104767	1.72133e-13	3.53849e-11
ENSG00000179314.16	WSCD1	3011.18	0.680745	0.0978203	2.14737e-13	4.35545e-11
ENSG00000128591.16	FLNC	51272.3	0.635274	0.0921043	3.6536e-13	7.31297e-11
ENSG00000162595.8	DIRAS3	71.8028	2.31869	0.340004	4.96771e-13	9.81414e-11
ENSG00000136997.21	MYC	4747.63	-0.549716	0.0803657	5.68729e-13	1.10917e-10
ENSG00000138193.17	PLCE1	1046.58	0.726582	0.107174	7.30493e-13	1.40661e-10
ENSG00000148154.10	UGCG	9699.55	0.652455	0.0969425	7.57515e-13	1.44042e-10
ENSG00000129422.15	MTUS1	2217.55	0.641874	0.0950093	9.13987e-13	1.71649e-10
ENSG00000137573.14	SULF1	2293.79	0.870363	0.129846	1.13032e-12	2.07716e-10
ENSG00000048707.15	VPS13D	915.966	0.841125	0.125453	1.13334e-12	2.07716e-10
ENSG00000136068.16	FLNB	980.478	0.88526	0.132292	1.22424e-12	2.19201e-10
ENSG00000140937.14	CDH11	750.906	0.830364	0.123972	1.22483e-12	2.19201e-10
ENSG00000183876.9	ARSI	76.8711	1.79252	0.27159	2.21867e-12	3.92446e-10
ENSG00000134013.16	LOXL2	7407.48	0.601478	0.0910799	2.71665e-12	4.75007e-10
ENSG00000108821.14	COL1A1	31966	0.664213	0.101608	4.13591e-12	7.14948e-10
ENSG00000146674.16	IGFBP3	746.624	0.70666	0.111106	1.22429e-11	2.06933e-09
ENSG00000173917.11	HOXB2	1638.72	0.686216	0.108599	1.64918e-11	2.75686e-09
ENSG00000139182.15	CLSTN3	952.405	0.624008	0.0987175	1.68591e-11	2.78762e-09
ENSG00000112769.20	LAMA4	2604.15	0.617151	0.0981803	2.12487e-11	3.47565e-09
ENSG00000184205.14	TSPYL2	887.355	0.751388	0.119961	2.18604e-11	3.53767e-09
ENSG00000061337.15	LZTS1	3329.31	0.499071	0.0792544	2.36238e-11	3.78279e-09
ENSG00000115963.14	RND3	4859.85	0.613298	0.098077	2.66299e-11	4.21973e-09
ENSG00000164125.16	GASK1B	597.521	0.932674	0.151211	3.74997e-11	5.88087e-09
ENSG00000128564.8	VGF	838.5	-0.915595	0.150826	6.48883e-11	1.00723e-08
ENSG00000139304.16	PTPRQ	495.067	0.762579	0.126237	8.8835e-11	1.36501e-08
ENSG00000124191.18	TOX2	3145.48	0.641782	0.106087	9.15096e-11	1.38663e-08
ENSG00000076706.17	MCAM	2616.25	-0.58293	0.0962496	9.20652e-11	1.38663e-08
ENSG00000198959.12	TGM2	67.6435	1.72518	0.2888	1.21223e-10	1.80788e-08
ENSG00000196937.11	FAM3C	4262.81	0.483111	0.0802031	1.3523e-10	1.9972e-08
ENSG00000101096.20	NFATC2	37.3575	2.69645	0.450484	1.45911e-10	2.13423e-08
ENSG00000185745.10	IFIT1	886.452	0.920293	0.15561	1.76951e-10	2.56361e-08
ENSG00000101871.17	MID1	1851.69	0.620112	0.104676	2.02782e-10	2.91012e-08
ENSG00000099260.12	PALMD	994.099	0.6901	0.116819	2.1097e-10	2.99933e-08
ENSG00000118523.6	CCN2	3977.51	0.483907	0.081728	2.53157e-10	3.56576e-08
ENSG00000180447.7	GAS1	24226.1	-0.50919	0.0862494	2.6171e-10	3.65242e-08
ENSG00000143153.14	ATP1B1	5283.25	0.458316	0.0774196	2.66472e-10	3.68507e-08
ENSG00000123240.17	OPTN	421.335	0.759948	0.130482	3.27162e-10	4.48359e-08
ENSG00000256235.3	SMIM3	669.453	0.795249	0.136843	3.54275e-10	4.81181e-08
ENSG00000122861.16	PLAU	15372.5	0.651918	0.112315	4.0192e-10	5.41062e-08
ENSG00000171365.17	CLCN5	4546.35	0.576604	0.100227	4.19716e-10	5.60063e-08
ENSG00000151320.11	AKAP6	1049.35	0.858134	0.148879	4.44374e-10	5.8781e-08
ENSG00000130517.14	PGPEP1	2053.38	0.531841	0.0917518	4.90369e-10	6.4306e-08
ENSG00000183971.10	NPW	108.514	-1.33744	0.234155	5.28164e-10	6.81141e-08
ENSG00000170689.10	HOXB9	669.768	0.85802	0.149603	5.28363e-10	6.81141e-08
ENSG00000019549.13	SNAI2	1588.02	-0.50658	0.0885041	7.73323e-10	9.87577e-08
ENSG00000135362.14	PRR5L	292.14	0.889445	0.156964	7.79051e-10	9.87577e-08
ENSG00000068976.14	PYGM	233.858	1.24248	0.220408	8.40138e-10	1.05621e-07
ENSG00000142303.14	ADAMTS10	418.097	1.04029	0.185449	1.00701e-09	1.25563e-07
ENSG00000177614.11	PGBD5	1298.99	-0.586041	0.104382	1.28391e-09	1.58787e-07
ENSG00000172164.15	SNTB1	690.365	0.680452	0.122497	1.65588e-09	2.03139e-07
ENSG00000206538.9	VGLL3	854.795	0.771697	0.13931	1.70859e-09	2.07928e-07
ENSG00000231274.5	SBK3	30.2793	2.58125	0.466837	2.08486e-09	2.51705e-07
ENSG00000087589.17	CASS4	188.657	1.01499	0.186052	2.54414e-09	3.03648e-07
ENSG00000178031.18	ADAMTSL1	283.464	1.02456	0.188118	2.55502e-09	3.03648e-07
ENSG00000134602.16	STK26	2857.56	0.454924	0.0824956	2.8989e-09	3.41845e-07
ENSG00000010818.10	HIVEP2	885.886	0.666234	0.123889	4.57835e-09	5.35737e-07
ENSG00000172348.16	RCAN2	1205.11	0.688625	0.128295	4.69377e-09	5.45051e-07
ENSG00000074590.14	NUAK1	604.761	0.698825	0.130276	4.78609e-09	5.51561e-07
ENSG00000064042.18	LIMCH1	5232.06	0.544349	0.101308	5.41741e-09	6.19621e-07
ENSG00000114115.10	RBP1	273.29	1.13052	0.214413	6.62339e-09	7.48842e-07
ENSG00000182853.12	VMO1	378.284	-0.778904	0.147284	6.64565e-09	7.48842e-07
ENSG00000150275.20	PCDH15	1653.96	0.546848	0.10265	6.92164e-09	7.74206e-07
ENSG00000196352.18	CD55	1066.11	0.566338	0.107053	8.17068e-09	8.94321e-07
ENSG00000169499.15	PLEKHA2	923.652	0.570375	0.107924	8.17188e-09	8.94321e-07
ENSG00000101333.19	PLCB4	1325.09	0.719347	0.136868	8.44728e-09	9.17857e-07
ENSG00000075711.21	DLG1	2905.62	0.578441	0.109726	8.93684e-09	9.64165e-07
ENSG00000134243.12	SORT1	3819.2	0.488714	0.0932595	1.1643e-08	1.24728e-06
ENSG00000198668.14	CALM1	11889.3	0.389503	0.07365	1.19838e-08	1.27481e-06
ENSG00000118985.16	ELL2	1022.59	0.577757	0.110826	1.22317e-08	1.29215e-06
ENSG00000186603.7	HPDL	949.234	-0.564024	0.108375	1.23207e-08	1.29257e-06
ENSG00000122585.8	NPY	397.008	-0.971247	0.191578	1.95591e-08	2.0379e-06
ENSG00000114982.19	KANSL3	1733.42	0.48118	0.0934701	2.04922e-08	2.1206e-06
ENSG00000175183.10	CSRP2	6025.7	-0.487378	0.0950281	2.17288e-08	2.23337e-06
ENSG00000272622.2		415.278	0.727965	0.143487	2.23334e-08	2.2801e-06
ENSG00000025039.15	RRAGD	232.415	0.874603	0.173337	2.37274e-08	2.40627e-06
ENSG00000134215.16	VAV3	519.738	-0.797114	0.158787	2.7059e-08	2.72597e-06
ENSG00000095587.9	TLL2	3208.75	-0.534881	0.105653	2.82468e-08	2.82691e-06
ENSG00000181418.8	DDN	496.804	-0.611319	0.122744	3.87739e-08	3.80823e-06
ENSG00000137571.11	SLCO5A1	521.912	0.648845	0.130393	3.87948e-08	3.80823e-06
ENSG00000077782.22	FGFR1	3202.53	0.414795	0.082036	3.88033e-08	3.80823e-06
ENSG00000198739.11	LRRTM3	1116.44	-0.511583	0.102324	4.08728e-08	3.98562e-06
ENSG00000003436.16	TFPI	5999.09	0.511059	0.102688	4.65614e-08	4.51142e-06
ENSG00000197555.10	SIPA1L1	1276.51	0.481537	0.0966292	4.78732e-08	4.60916e-06
ENSG00000118946.12	PCDH17	140.136	1.10817	0.226889	5.08679e-08	4.86668e-06
ENSG00000041982.16	TNC	25829.9	-0.617658	0.124281	5.78734e-08	5.50231e-06
ENSG00000167772.12	ANGPTL4	229.289	1.03279	0.212843	5.85889e-08	5.53575e-06
ENSG00000146281.6	PM20D2	1345.05	0.659188	0.134753	6.18303e-08	5.80595e-06
ENSG00000171617.15	ENC1	4148.3	-0.537359	0.110109	6.74012e-08	6.29023e-06
ENSG00000160999.11	SH2B2	2306.67	0.679819	0.14024	7.21744e-08	6.69462e-06
ENSG00000135914.6	HTR2B	224.264	0.95918	0.200089	7.97731e-08	7.3546e-06
ENSG00000152689.18	RASGRP3	123.532	1.04716	0.218871	8.57042e-08	7.85381e-06
ENSG00000130707.18	ASS1	35028.1	-0.537295	0.109976	8.63482e-08	7.86545e-06
ENSG00000157483.9	MYO1E	646.451	0.638251	0.132689	8.92527e-08	8.08162e-06
ENSG00000184371.14	CSF1	339.444	0.6803	0.141845	9.36346e-08	8.37873e-06
ENSG00000137501.18	SYTL2	2499.19	0.411471	0.0842377	9.36356e-08	8.37873e-06
ENSG00000180611.7	MB21D2	628.651	0.562051	0.116813	9.91403e-08	8.76815e-06
ENSG00000064666.15	CNN2	5314.29	0.373581	0.0763752	1.02242e-07	8.99024e-06
ENSG00000136603.14	SKIL	797.343	0.648074	0.136918	1.0494e-07	9.17324e-06
ENSG00000065923.10	SLC9A7	499.025	0.75914	0.159591	1.0553e-07	9.17324e-06
ENSG00000128791.12	TWSG1	2356.31	0.46007	0.0965852	1.50119e-07	1.29751e-05
ENSG00000180354.16	MTURN	830.149	-0.617121	0.13126	1.54686e-07	1.32943e-05
ENSG00000166257.10	SCN3B	73.5015	1.36111	0.293808	1.74311e-07	1.48967e-05
ENSG00000213741.11	RPS29	4912.18	-0.538598	0.114848	1.82111e-07	1.54764e-05
ENSG00000139044.12	B4GALNT3	2451.3	-0.460312	0.0977212	1.89494e-07	1.60144e-05
ENSG00000126500.4	FLRT1	195.769	0.911398	0.197617	1.95755e-07	1.6452e-05
ENSG00000107518.18	ATRNL1	220.372	0.751625	0.162845	2.13402e-07	1.78367e-05
ENSG00000197183.15	NOL4L	1032.65	0.469224	0.100612	2.39496e-07	1.99082e-05
ENSG00000080031.10	PTPRH	44.144	1.5978	0.352628	2.79027e-07	2.30683e-05
ENSG00000167767.14	KRT80	765.728	0.576554	0.12565	2.84784e-07	2.32449e-05
ENSG00000139970.18	RTN1	1051.77	-0.504626	0.109514	2.8515e-07	2.32449e-05
ENSG00000159173.19	TNNI1	632.14	0.761075	0.167356	2.85759e-07	2.32449e-05
ENSG00000120149.9	MSX2	692.631	-0.683944	0.150131	2.87276e-07	2.32449e-05
ENSG00000026025.16	VIM	25381.8	-0.498467	0.107301	2.8892e-07	2.32543e-05
ENSG00000144730.19	IL17RD	4635.45	0.371521	0.0794122	2.91463e-07	2.33152e-05
ENSG00000130940.15	CASZ1	132.113	0.958437	0.211652	2.92743e-07	2.33152e-05
ENSG00000082126.18	MPP4	424.975	0.636087	0.139751	3.1778e-07	2.51774e-05
ENSG00000138623.10	SEMA7A	860.281	-0.545003	0.119435	3.25715e-07	2.56724e-05
ENSG00000182253.15	SYNM	1837.79	-0.568839	0.125052	3.43927e-07	2.69682e-05
ENSG00000140526.18	ABHD2	1923.96	0.643864	0.142498	3.59474e-07	2.80427e-05
ENSG00000135363.12	LMO2	220.977	-0.908054	0.202889	3.61538e-07	2.80598e-05
ENSG00000158258.16	CLSTN2	17.4788	4.64281	0.968619	3.66271e-07	2.82828e-05
ENSG00000159176.14	CSRP1	14220.9	0.428545	0.0944202	3.80071e-07	2.92002e-05
ENSG00000126351.13	THRA	1296.48	0.442871	0.0969694	4.01921e-07	3.07237e-05
ENSG00000198797.7	BRINP2	30.7445	-2.01908	0.452477	4.05088e-07	3.0811e-05
ENSG00000162975.5	KCNF1	79.1134	1.27131	0.287216	4.30331e-07	3.25681e-05
ENSG00000153823.19	PID1	1303.54	-0.477801	0.106377	5.21285e-07	3.92492e-05
ENSG00000124126.14	PREX1	987.596	-0.513539	0.114825	5.2377e-07	3.92492e-05
ENSG00000106683.15	LIMK1	10054	0.406339	0.0896682	5.29135e-07	3.94569e-05
ENSG00000167191.12	GPRC5B	1005.38	0.458215	0.102262	5.77897e-07	4.24684e-05
ENSG00000115541.11	HSPE1	878.472	-0.544515	0.122585	5.82143e-07	4.25748e-05
ENSG00000060656.20	PTPRU	2516.56	0.468606	0.10483	5.92956e-07	4.31581e-05
ENSG00000179242.16	CDH4	2054.66	0.479806	0.107988	6.50129e-07	4.70941e-05
ENSG00000105538.10	RASIP1	121.992	0.953163	0.219034	6.58852e-07	4.74977e-05
ENSG00000112837.17	TBX18	3215.18	-0.495326	0.111808	6.61945e-07	4.74977e-05
ENSG00000266094.8	RASSF5	829.962	0.456209	0.102507	6.70752e-07	4.79036e-05
ENSG00000253552.8	HOXA-AS2	52.1796	1.50567	0.348993	7.19762e-07	5.11637e-05
ENSG00000095303.17	PTGS1	200.202	-0.744634	0.17138	7.27762e-07	5.14917e-05
ENSG00000106689.11	LHX2	1115.26	-0.485107	0.109931	7.33815e-07	5.16796e-05
ENSG00000139219.19	COL2A1	223.424	0.740517	0.17062	7.55249e-07	5.2944e-05
ENSG00000104177.19	MYEF2	227.066	0.737104	0.169769	7.60182e-07	5.30454e-05
ENSG00000143858.12	SYT2	356.832	0.747594	0.172811	8.08504e-07	5.61596e-05
ENSG00000173801.17	JUP	1904.85	0.463009	0.105147	8.18163e-07	5.65723e-05
ENSG00000149591.17	TAGLN	320.338	0.717282	0.166208	8.61981e-07	5.91562e-05
ENSG00000157766.19	ACAN	123.426	-0.943393	0.220106	8.6331e-07	5.91562e-05
ENSG00000130702.15	LAMA5	5126.13	0.440608	0.101434	8.72572e-07	5.95227e-05
ENSG00000204262.14	COL5A2	41788.7	0.358044	0.0802807	8.84756e-07	6.00585e-05
ENSG00000176485.13	PLAAT3	1296.85	0.543758	0.125004	8.88323e-07	6.00585e-05
ENSG00000112379.9	ARFGEF3	2458.27	-0.405405	0.0919761	9.23708e-07	6.21745e-05
ENSG00000111305.19	GSG1	91.4716	-1.11439	0.261817	9.3999e-07	6.29917e-05
ENSG00000008083.14	JARID2	852.265	0.486109	0.11163	9.69236e-07	6.46667e-05
ENSG00000179862.7	CITED4	247.511	-0.766532	0.179966	1.0353e-06	6.87727e-05
ENSG00000152583.13	SPARCL1	76.2241	-1.14336	0.270685	1.06683e-06	7.04712e-05
ENSG00000121068.14	TBX2	584.912	0.702929	0.164807	1.07013e-06	7.04712e-05
ENSG00000070601.10	FRMPD1	740.536	-0.565788	0.132144	1.15377e-06	7.56515e-05
ENSG00000113070.8	HBEGF	607.741	0.509553	0.118823	1.24664e-06	8.13904e-05
ENSG00000072310.18	SREBF1	1969.48	0.491346	0.114636	1.29307e-06	8.40607e-05
ENSG00000151348.16	EXT2	2424.66	0.396059	0.091334	1.32839e-06	8.59893e-05
ENSG00000159753.15	CARMIL2	870.162	-0.556362	0.131033	1.3488e-06	8.69405e-05
ENSG00000158050.5	DUSP2	298.447	-0.651051	0.155008	1.47352e-06	9.45788e-05
ENSG00000169047.6	IRS1	10757.2	0.517352	0.120365	1.48194e-06	9.47196e-05
ENSG00000185668.8	POU3F1	25.0335	2.14617	0.511038	1.51397e-06	9.61365e-05
ENSG00000276168.1	RN7SL1	2648.6	-0.506332	0.119413	1.51675e-06	9.61365e-05
ENSG00000152078.10	TLCD4	51.3041	1.51841	0.366646	1.60179e-06	0.000101106
ENSG00000138675.17	FGF5	1127.73	0.412286	0.0964845	1.67093e-06	0.000105034
ENSG00000171860.5	C3AR1	624.53	-0.63944	0.153306	1.68624e-06	0.00010556
ENSG00000076641.4	PAG1	1983.62	0.437852	0.103162	1.75191e-06	0.000109221
ENSG00000205542.11	TMSB4X	42010.5	0.455714	0.10718	1.78418e-06	0.000110779
ENSG00000239474.7	KLHL41	1050.69	0.412	0.0969679	1.85966e-06	0.000114997
ENSG00000185585.20	OLFML2A	2311.8	-0.449234	0.106764	1.98425e-06	0.000122204
ENSG00000183873.18	SCN5A	2464.58	0.452392	0.107613	2.04036e-06	0.000125153
ENSG00000050555.19	LAMC3	426.038	-0.574051	0.138587	2.08586e-06	0.00012743
ENSG00000176909.12	MAMSTR	2599.1	0.64155	0.15556	2.09835e-06	0.000127681
ENSG00000111912.20	NCOA7	385.917	0.609097	0.147551	2.14934e-06	0.000130262
ENSG00000198842.10	STYXL2	432.466	-0.635202	0.154556	2.19655e-06	0.000131634
ENSG00000187260.16	WDR86	71.1532	1.33226	0.328002	2.19794e-06	0.000131634
ENSG00000167244.22	IGF2	56384.2	0.377428	0.0911346	2.2097e-06	0.00013182
ENSG00000178562.18	CD28	24.915	2.05802	0.503743	2.24215e-06	0.000133233
ENSG00000164733.22	CTSB	3575.26	0.384607	0.0913701	2.41243e-06	0.000142793
ENSG00000168575.10	SLC20A2	2687.48	0.370895	0.0881524	2.55583e-06	0.000150695
ENSG00000008517.19	IL32	79.0002	1.10207	0.273594	2.57252e-06	0.000151093
ENSG00000105738.11	SIPA1L3	3598.95	0.39633	0.0952825	2.83241e-06	0.000165083
ENSG00000181274.7	FRAT2	363.094	-0.633382	0.156897	2.94723e-06	0.00017112
ENSG00000130706.13	ADRM1	2943.19	-0.340107	0.0811691	3.07254e-06	0.000177717
ENSG00000170545.17	SMAGP	446.132	-0.517548	0.127762	3.31157e-06	0.000190096
ENSG00000107742.14	SPOCK2	137.109	-0.940681	0.237118	3.33596e-06	0.000190777
ENSG00000043355.12	ZIC2	751.611	-0.544306	0.133835	3.36469e-06	0.000191699
ENSG00000162458.13	FBLIM1	1228.39	0.415465	0.101197	3.41717e-06	0.000193963
ENSG00000143816.8	WNT9A	406.166	0.56349	0.140101	3.55345e-06	0.000200948
ENSG00000149806.11	FAU	2637.71	-0.40193	0.0981285	3.66996e-06	0.000206621
ENSG00000100304.13	TTLL12	4269.21	-0.327565	0.0786976	3.68093e-06	0.000206621
ENSG00000101986.12	ABCD1	529.113	0.568165	0.142768	4.16025e-06	0.000232668
ENSG00000143786.8	CNIH3	639.762	-0.511006	0.127969	4.2948e-06	0.000239313
ENSG00000093167.18	LRRFIP2	1600.61	0.384897	0.0944811	4.33273e-06	0.000240545
ENSG00000154736.6	ADAMTS5	1451.69	0.459073	0.114207	4.3833e-06	0.000242468
ENSG00000117266.16	CDK18	1228.73	0.590356	0.149197	4.57878e-06	0.000252084
ENSG00000132481.7	TRIM47	647.917	-0.591005	0.149747	4.59028e-06	0.000252084
ENSG00000197747.9	S100A10	2394.9	-0.428129	0.106491	4.64818e-06	0.000254345
ENSG00000167863.12	ATP5PD	1080.63	-0.496149	0.124679	4.70533e-06	0.00025655
ENSG00000132718.9	SYT11	3511.58	0.398467	0.098812	4.89715e-06	0.000266055
ENSG00000124766.7	SOX4	1951.24	0.53849	0.136357	4.97443e-06	0.000269292
ENSG00000158715.6	SLC45A3	1000.44	-0.405597	0.101166	5.09569e-06	0.000274878
ENSG00000175662.18	TOM1L2	528.958	0.493479	0.124606	5.17313e-06	0.000278069
ENSG00000007944.15	MYLIP	194.347	-0.684458	0.176464	5.45779e-06	0.000292338
ENSG00000196628.20	TCF4	3120.18	0.379079	0.0943541	5.57954e-06	0.00029781
ENSG00000141198.16	TOM1L1	580.793	0.463697	0.117225	5.65838e-06	0.000300962
ENSG00000176340.4	COX8A	642.972	-0.520981	0.133235	5.99138e-06	0.000317564
ENSG00000078804.13	TP53INP2	861.962	0.413845	0.104236	6.03747e-06	0.000318896
ENSG00000119004.17	CYP20A1	905.829	0.434237	0.110216	6.43099e-06	0.000337339
ENSG00000120549.19	KIAA1217	745.958	0.468988	0.11985	6.63302e-06	0.000346741
ENSG00000145431.11	PDGFC	1889.71	0.421779	0.107215	6.87931e-06	0.000358384
ENSG00000146966.13	DENND2A	1670.17	0.399291	0.101208	6.99952e-06	0.000363402
ENSG00000117586.11	TNFSF4	128.722	0.847029	0.223585	7.20511e-06	0.000372803
ENSG00000172366.20	MCRIP2	931.917	-0.454196	0.116769	7.35438e-06	0.000379236
ENSG00000221340.1	RNU6ATAC18P	6.96961	6.25954	2.56222	7.43785e-06	NA
ENSG00000139318.8	DUSP6	6934.01	-0.334626	0.0840734	7.56314e-06	0.000388684
ENSG00000103253.19	HAGHL	1468.65	-0.503922	0.130842	7.70868e-06	0.00039483
ENSG00000170439.8	METTL7B	263.655	-0.635656	0.167436	7.96007e-06	0.000405237
ENSG00000180263.14	FGD6	304.047	0.696236	0.18384	7.96515e-06	0.000405237
ENSG00000237412.7	PRSS56	295.921	-0.662072	0.175443	8.48918e-06	0.000430458
ENSG00000115548.17	KDM3A	2318.18	-0.35868	0.0917211	9.24732e-06	0.000467343
ENSG00000124172.10	ATP5F1E	4531.07	-0.370383	0.0953233	9.74693e-06	0.000490961
ENSG00000113594.10	LIFR	1207.99	0.496613	0.130728	9.83022e-06	0.000493523
ENSG00000142197.13	DOP1B	438.762	0.509288	0.134381	9.9671e-06	0.000498748
ENSG00000133055.10	MYBPH	235.855	0.726177	0.195392	1.00154e-05	0.00049952
ENSG00000159200.18	RCAN1	1568.91	0.455617	0.11968	1.02692e-05	0.000510508
ENSG00000185924.7	RTN4RL1	256.603	-0.632006	0.169755	1.05425e-05	0.000522388
ENSG00000125968.9	ID1	4651.41	-0.461514	0.122407	1.16463e-05	0.000575209
ENSG00000173848.19	NET1	4560.63	0.322314	0.0829669	1.22137e-05	0.000601276
ENSG00000144868.14	TMEM108	752.32	0.4638	0.12387	1.31762e-05	0.000646569
ENSG00000123384.14	LRP1	5573.62	0.353527	0.0927797	1.39068e-05	0.000680224
ENSG00000159399.10	HK2	1680.54	-0.370211	0.0981983	1.5396e-05	0.000750654
ENSG00000242265.6	PEG10	20403.5	-0.432687	0.11634	1.546e-05	0.000751367
ENSG00000135931.19	ARMC9	2330.24	0.347648	0.0919586	1.63968e-05	0.000794358
ENSG00000197444.10	OGDHL	258.531	-0.648037	0.180528	1.72001e-05	0.000830628
ENSG00000142149.9	HUNK	1505.87	0.375146	0.100599	1.83002e-05	0.000880956
ENSG00000091986.16	CCDC80	2333.37	0.344759	0.0918559	1.84669e-05	0.000886179
ENSG00000145703.17	IQGAP2	70.2754	1.27327	0.362753	1.85717e-05	0.000888405
ENSG00000111775.3	COX6A1	171.169	-0.686022	0.192624	1.87484e-05	0.000894045
ENSG00000068971.14	PPP2R5B	791.477	0.403603	0.10976	1.98048e-05	0.000941472
ENSG00000112246.10	SIM1	99.7628	0.82349	0.233878	2.02211e-05	0.000958265
ENSG00000115525.18	ST3GAL5	4205.72	0.312518	0.083134	2.12014e-05	0.0010016
ENSG00000150961.15	SEC24D	2614.57	0.42154	0.11578	2.12716e-05	0.00100181
ENSG00000107551.21	RASSF4	506.123	0.491368	0.1367	2.1557e-05	0.00101212
ENSG00000183691.6	NOG	8935.45	-0.311183	0.0830506	2.20425e-05	0.00103172
ENSG00000148700.15	ADD3	1505.53	0.360382	0.0976434	2.2155e-05	0.00103381
ENSG00000224094.1	RPS24P8	43.1662	-1.42791	0.414805	2.27407e-05	0.00105789
ENSG00000176697.20	BDNF	1566.4	0.353198	0.0957148	2.28829e-05	0.00106126
ENSG00000137507.11	LRRC32	332.038	0.590225	0.167059	2.32281e-05	0.001074
ENSG00000101187.16	SLCO4A1	942.893	-0.384415	0.105697	2.44717e-05	0.00112807
ENSG00000100311.17	PDGFB	13.311	2.72793	0.773471	2.47079e-05	0.00113552
ENSG00000165655.17	ZNF503	991.375	0.467705	0.130936	2.50033e-05	0.00114563
ENSG00000241837.7	ATP5PO	258.278	-0.592889	0.169923	2.59768e-05	0.00118666
ENSG00000106571.15	GLI3	2660.16	0.372255	0.102533	2.64673e-05	0.00120545
ENSG00000071575.12	TRIB2	7784.3	0.337685	0.0925999	2.70383e-05	0.00122778
ENSG00000059122.17	FLYWCH1	2059.72	0.33168	0.0904411	2.7218e-05	0.00123226
ENSG00000113140.11	SPARC	52795.9	0.294887	0.0802105	2.74579e-05	0.00123944
ENSG00000164307.13	ERAP1	1152.98	0.397951	0.11082	2.80363e-05	0.0012618
ENSG00000205356.10	TECPR1	1573.27	0.35694	0.0983202	2.82011e-05	0.00126547
ENSG00000120075.6	HOXB5	235.659	0.629971	0.182247	2.90065e-05	0.00129778
ENSG00000101335.10	MYL9	3548.56	0.407007	0.11408	2.9739e-05	0.00132666
ENSG00000170485.17	NPAS2	2401.23	-0.338747	0.0933852	3.05198e-05	0.00135751
ENSG00000168824.15	NSG1	39.381	-1.49406	0.444963	3.08875e-05	0.00136985
ENSG00000025434.19	NR1H3	517.713	0.498966	0.143042	3.12739e-05	0.00138296
ENSG00000108179.14	PPIF	3945.78	-0.328371	0.0907025	3.21132e-05	0.00141596
ENSG00000131378.14	RFTN1	881.794	0.448286	0.127835	3.28523e-05	0.00144436
ENSG00000089327.15	FXYD5	4149.8	0.38231	0.108393	3.40533e-05	0.00149285
ENSG00000265763.4	ZNF488	480.925	0.471413	0.135563	3.47742e-05	0.00152007
ENSG00000116016.14	EPAS1	175.395	0.845807	0.253575	3.75311e-05	0.00163588
ENSG00000170684.10	ZNF296	181.065	-0.719112	0.214617	3.81314e-05	0.0016573
ENSG00000204580.14	DDR1	1965.17	0.326285	0.0910849	3.85579e-05	0.00166893
ENSG00000135643.5	KCNMB4	810.991	0.437227	0.125952	3.86184e-05	0.00166893
ENSG00000176641.11	RNF152	1657.75	0.325752	0.0909342	3.87507e-05	0.0016699
ENSG00000078401.7	EDN1	147.461	0.681459	0.203353	4.01752e-05	0.0017264
ENSG00000185187.13	SIGIRR	818.405	0.524639	0.154391	4.11476e-05	0.00176321
ENSG00000004478.8	FKBP4	5292.69	-0.298429	0.0829426	4.144e-05	0.00177075
ENSG00000132182.13	NUP210	3055.94	0.374813	0.106952	4.19907e-05	0.00178686
ENSG00000169429.12	CXCL8	128.927	0.918984	0.279164	4.20519e-05	0.00178686
ENSG00000049130.16	KITLG	185.834	0.833258	0.252058	4.22369e-05	0.00178972
ENSG00000160789.24	LMNA	16607.1	-0.337989	0.0958606	4.2948e-05	0.00181479
ENSG00000169991.11	IFFO2	1588.73	0.388444	0.111962	4.42957e-05	0.00186656
ENSG00000138606.20	SHF	457.432	-0.517787	0.153583	4.48911e-05	0.00188642
ENSG00000156482.11	RPL30	1417.59	-0.578992	0.172766	4.53624e-05	0.00189617
ENSG00000197324.9	LRP10	1744.49	0.368087	0.105546	4.53725e-05	0.00189617
ENSG00000198785.7	GRIN3A	1136.21	-0.380801	0.109882	4.67535e-05	0.00194853
ENSG00000071246.11	VASH1	2907.81	0.492685	0.145875	4.7115e-05	0.00195201
ENSG00000187244.12	BCAM	3770.32	0.427081	0.122024	4.72118e-05	0.00195201
ENSG00000130052.14	STARD8	1106.74	0.397304	0.115446	4.7222e-05	0.00195201
ENSG00000073849.16	ST6GAL1	979.148	-0.348708	0.0999158	4.7835e-05	0.00197199
ENSG00000185838.14	GNB1L	802.826	-0.401787	0.117179	4.87047e-05	0.00200242
ENSG00000169908.12	TM4SF1	616.695	-0.40562	0.11881	5.16142e-05	0.00211632
ENSG00000079337.16	RAPGEF3	75.3774	0.912616	0.28186	5.19477e-05	0.00212427
ENSG00000150687.12	PRSS23	1458.83	-0.366628	0.106388	5.25633e-05	0.00214368
ENSG00000120833.14	SOCS2	912.153	0.369457	0.107247	5.27509e-05	0.00214558
ENSG00000166750.10	SLFN5	1232.68	0.572415	0.173105	5.33055e-05	0.00216236
ENSG00000108511.10	HOXB6	268.031	0.54626	0.164836	5.37412e-05	0.00217423
ENSG00000154447.15	SH3RF1	387.64	0.468411	0.140487	5.81784e-05	0.00234751
ENSG00000177409.12	SAMD9L	406.171	0.546611	0.166049	5.83719e-05	0.00234908
ENSG00000133816.18	MICAL2	615.216	-0.49214	0.151868	6.19552e-05	0.00248125
ENSG00000107798.18	LIPA	1307.14	0.345877	0.100914	6.19823e-05	0.00248125
ENSG00000130584.12	ZBTB46	700.565	0.426807	0.127812	6.37275e-05	0.00254442
ENSG00000011105.14	TSPAN9	14056.9	-0.312631	0.0906143	6.53687e-05	0.00260311
ENSG00000109084.14	TMEM97	1351.88	-0.352763	0.103754	6.57499e-05	0.00261145
ENSG00000114948.13	ADAM23	334.624	0.498006	0.153328	7.3467e-05	0.00291036
ENSG00000074416.16	MGLL	1439.85	-0.451306	0.138186	7.48617e-05	0.00295239
ENSG00000095951.17	HIVEP1	689.563	0.426019	0.129408	7.49161e-05	0.00295239
ENSG00000155792.10	DEPTOR	58.0237	-1.01457	0.327509	7.72825e-05	0.00302995
ENSG00000147481.17	SNTG1	51.0859	-1.08935	0.352085	7.784e-05	0.00304396
ENSG00000224940.9	PRRT4	180.009	0.684507	0.217374	7.82172e-05	0.00305087
ENSG00000110237.5	ARHGEF17	2889.37	0.326129	0.0963114	7.85716e-05	0.00305686
ENSG00000167992.14	VWCE	421.586	-0.43186	0.132149	7.90414e-05	0.00306729
ENSG00000213626.13	LBH	106.037	0.784736	0.250927	7.95341e-05	0.00307855
ENSG00000154310.17	TNIK	1612.54	0.411263	0.124062	8.05596e-05	0.00310075
ENSG00000138771.16	SHROOM3	2001.32	0.334466	0.0992043	8.05954e-05	0.00310075
ENSG00000133454.16	MYO18B	1043.39	0.433252	0.132674	8.07189e-05	0.00310075
ENSG00000130433.8	CACNG6	17.7565	1.99007	0.642632	8.11193e-05	0.00310828
ENSG00000146426.19	TIAM2	516.709	0.42324	0.129716	8.33455e-05	0.00318556
ENSG00000136158.12	SPRY2	4519.48	-0.286496	0.0838391	8.63433e-05	0.00329187
ENSG00000111799.22	COL12A1	8570.73	0.403213	0.123909	8.68282e-05	0.00330208
ENSG00000140105.18	WARS1	3067.97	0.29362	0.0863682	8.9396e-05	0.00339125
ENSG00000178401.16	DNAJC22	35.7025	1.23358	0.403619	8.99895e-05	0.00340528
ENSG00000078269.15	SYNJ2	1990.78	0.345269	0.104119	9.17891e-05	0.00345618
ENSG00000002834.18	LASP1	9918.99	0.25088	0.0722136	9.22737e-05	0.00346585
ENSG00000115295.21	CLIP4	741.176	0.443284	0.138093	9.37081e-05	0.00350516
ENSG00000178718.7	RPP25	909.433	-0.384041	0.117969	9.37812e-05	0.00350516
ENSG00000033327.13	GAB2	855.944	0.394115	0.121343	9.5427e-05	0.00355793
ENSG00000110104.13	CCDC86	2195.3	-0.280984	0.082762	9.80268e-05	0.00364593
ENSG00000051128.19	HOMER3	2229.41	-0.340873	0.103532	0.000100656	0.00373458
ENSG00000182512.5	GLRX5	4817.12	0.357267	0.111121	0.000101103	0.00374205
ENSG00000267013.6	LINC01929	12.493	2.40886	0.78091	0.000101866	0.00376114
ENSG00000030304.15	MUSK	1103.28	0.405175	0.126416	0.000106734	0.00393132
ENSG00000180233.11	ZNRF2	1135.93	-0.39366	0.123176	0.000109631	0.00401857
ENSG00000169604.21	ANTXR1	7885.16	0.317669	0.0962041	0.000110287	0.00403292
ENSG00000248323.8	LUCAT1	53.0209	1.03124	0.34526	0.00011131	0.00406055
ENSG00000104213.13	PDGFRL	478.729	0.465356	0.14833	0.000112377	0.00408966
ENSG00000241468.8	ATP5MF	795.765	-0.432028	0.136848	0.000112954	0.00410087
ENSG00000140990.15	NDUFB10	1670.42	-0.368913	0.114625	0.000113681	0.0041174
ENSG00000115414.21	FN1	28030.6	0.436762	0.138331	0.000116843	0.00421985
ENSG00000125538.12	IL1B	15.1877	2.05717	0.684204	0.000117064	0.00421985
ENSG00000128606.13	LRRC17	6218.19	0.338424	0.104568	0.000117402	0.00422202
ENSG00000165186.12	PTCHD1	25.0791	-1.49737	0.510792	0.000121951	0.00437528
ENSG00000144959.11	NCEH1	384.515	0.50826	0.165109	0.000124435	0.00445227
ENSG00000128923.11	MINDY2	335.256	0.572524	0.188104	0.000124682	0.00445227
ENSG00000163762.7	TM4SF18	49.0123	-1.34922	0.466185	0.000126688	0.00451329
ENSG00000101220.18	C20orf27	3189.57	-0.354526	0.11068	0.000127402	0.00452814
ENSG00000168077.14	SCARA3	775.08	0.479824	0.155531	0.000128493	0.00455626
ENSG00000166780.11	BMERB1	753.081	0.357067	0.111691	0.000130935	0.00463205
ENSG00000179403.12	VWA1	1303.98	0.433977	0.139236	0.000131727	0.00464925
ENSG00000130312.7	MRPL34	1487.49	-0.329907	0.102994	0.000136311	0.00479992
ENSG00000139112.11	GABARAPL1	1748.81	0.333401	0.103889	0.000141576	0.00497381
ENSG00000251495.1	PPIAP11	40.9764	-1.35017	0.468944	0.000142166	0.00498302
ENSG00000140092.15	FBLN5	118.252	-0.664506	0.224423	0.000143585	0.00502118
ENSG00000100599.16	RIN3	1688.26	0.299396	0.0922806	0.000147406	0.00514297
ENSG00000138434.17	ITPRID2	4411.73	0.323483	0.101411	0.000156029	0.00543122
ENSG00000159167.12	STC1	144.295	-0.677833	0.231749	0.000156381	0.00543122
ENSG00000164983.8	TMEM65	5173.21	0.284638	0.0873161	0.000157904	0.00547159
ENSG00000070404.10	FSTL3	1087.23	0.363165	0.116022	0.000159529	0.00551536
ENSG00000127824.15	TUBA4A	8917.96	-0.361362	0.114041	0.000164113	0.00566098
ENSG00000152402.11	GUCY1A2	1983.88	0.379768	0.123275	0.000175401	0.00603664
ENSG00000139263.12	LRIG3	1222.09	0.35849	0.115702	0.000179238	0.00615111
ENSG00000132475.10	H3-3B	17075.3	-0.25052	0.0765242	0.000179936	0.00615111
ENSG00000171858.18	RPS21	14001	-0.31676	0.100225	0.00017994	0.00615111
ENSG00000179921.15	GPBAR1	80.3008	-0.837758	0.295097	0.000181614	0.00619305
ENSG00000183684.8	ALYREF	3770.26	-0.329053	0.105104	0.00018226	0.00619305
ENSG00000197712.12	FAM114A1	1796.66	0.337828	0.108247	0.000182388	0.00619305
ENSG00000119630.14	PGF	11675.1	-0.369774	0.11987	0.000185468	0.00628361
ENSG00000120093.12	HOXB3	1168.98	0.372275	0.121186	0.000187161	0.00632591
ENSG00000182752.10	PAPPA	2459.64	0.491984	0.166303	0.000187548	0.00632591
ENSG00000135677.11	GNS	3308.03	0.313974	0.100057	0.000189072	0.00636226
ENSG00000091482.8	SMPX	48.339	1.00536	0.358128	0.000189462	0.00636226
ENSG00000113083.15	LOX	3361.91	0.449367	0.150543	0.000190731	0.00639074
ENSG00000184897.6	H1-10	4003.18	-0.291344	0.0918795	0.000191952	0.00641113
ENSG00000070081.18	NUCB2	678.236	0.360087	0.117108	0.000192182	0.00641113
ENSG00000065308.5	TRAM2	3706.27	0.276552	0.0862962	0.000194275	0.00646677
ENSG00000198576.4	ARC	320.141	-0.583688	0.202382	0.000195277	0.00648591
ENSG00000164292.13	RHOBTB3	5507.33	0.275336	0.0859495	0.000196387	0.00650859
ENSG00000155366.17	RHOC	6353.28	0.336196	0.108577	0.000199081	0.00658353
ENSG00000164405.11	UQCRQ	1002.17	-0.358185	0.11705	0.000199919	0.00659689
ENSG00000188517.17	COL25A1	1471.32	-0.326601	0.105388	0.000205408	0.00676334
ENSG00000106617.15	PRKAG2	1889.44	0.325951	0.105035	0.000207367	0.00681311
ENSG00000143126.8	CELSR2	487.399	0.432427	0.145764	0.000210588	0.00690044
ENSG00000113319.13	RASGRF2	2178.22	0.313062	0.10053	0.000210932	0.00690044
ENSG00000136859.10	ANGPTL2	1113.28	-0.309304	0.100069	0.000220786	0.00720729
ENSG00000100345.23	MYH9	30405.8	0.251268	0.0781528	0.000222036	0.00723257
ENSG00000136003.16	ISCU	1798.72	-0.31981	0.103866	0.000225414	0.00732384
ENSG00000108561.8	C1QBP	5699.74	-0.290608	0.0930204	0.000225801	0.00732384
ENSG00000105379.10	ETFB	244.661	-0.489406	0.169527	0.000227778	0.00737224
ENSG00000198947.18	DMD	1381.21	0.303124	0.0977596	0.000233202	0.00753178
ENSG00000184470.21	TXNRD2	1185.83	-0.383771	0.128978	0.000236711	0.00762892
ENSG00000118495.21	PLAGL1	1685.91	0.324021	0.105787	0.000237676	0.00764383
ENSG00000196110.8	ZNF699	223.844	0.566445	0.200751	0.000246104	0.00789816
ENSG00000111886.11	GABRR2	26.6688	1.35458	0.499519	0.000247915	0.00793955
ENSG00000121440.15	PDZRN3	72.0162	0.822395	0.300845	0.000254996	0.00814917
ENSG00000148704.13	VAX1	1825.35	-0.316254	0.103928	0.00025793	0.00821079
ENSG00000070961.16	ATP2B1	5199.36	0.302055	0.0988531	0.000258004	0.00821079
ENSG00000131188.12	PRR7	798.314	-0.411367	0.141279	0.000260105	0.00826036
ENSG00000159423.17	ALDH4A1	729.819	0.336872	0.111965	0.000263898	0.00836336
ENSG00000170315.14	UBB	5505.85	-0.333153	0.111035	0.000270688	0.00856073
ENSG00000170498.10	KISS1	52.7187	-0.965155	0.362004	0.000274845	0.00867415
ENSG00000137877.10	SPTBN5	116.65	0.685145	0.251132	0.000278669	0.00877663
ENSG00000174099.12	MSRB3	404.54	0.390814	0.13397	0.000280361	0.00881168
ENSG00000114626.18	ABTB1	1028.43	-0.395425	0.136524	0.000286917	0.00899913
ENSG00000088836.14	SLC4A11	1030.42	-0.337792	0.11374	0.000289554	0.00906315
ENSG00000046653.15	GPM6B	834.096	-0.321025	0.107357	0.00029643	0.00925934
ENSG00000176244.7	ACBD7	160.966	0.549757	0.199211	0.000300991	0.00938254
ENSG00000179954.16	SSC5D	507.444	0.44505	0.157336	0.000305473	0.00950276
ENSG00000186654.21	PRR5	1028.17	0.425322	0.148775	0.000308484	0.00957686
ENSG00000196754.13	S100A2	973.181	-0.355039	0.121692	0.000312336	0.00967669
ENSG00000077348.10	EXOSC5	1682.6	-0.334824	0.113619	0.000314143	0.00971289
ENSG00000105996.7	HOXA2	90.2256	0.69517	0.259565	0.000321548	0.0099166
ENSG00000119899.13	SLC17A5	442.326	0.377566	0.130846	0.000322035	0.0099166
ENSG00000147889.18	CDKN2A	6482.23	-0.323485	0.109781	0.000325264	0.00999578
ENSG00000162783.11	IER5	4248.73	-0.263094	0.0866482	0.000329413	0.0101029
ENSG00000106031.9	HOXA13	85.6203	-0.786912	0.300775	0.000343	0.0104984
ENSG00000161547.17	SRSF2	4090.34	-0.2562	0.0835735	0.000348148	0.0106346
ENSG00000232077.2	LINC01031	52.4595	0.903935	0.347102	0.000349879	0.0106471
ENSG00000175602.4	CCDC85B	3530.06	-0.352536	0.122111	0.000349959	0.0106471
ENSG00000134575.13	ACP2	1004.91	0.325603	0.111267	0.000357692	0.0108607
ENSG00000142544.7	CTU1	1264.97	-0.346712	0.120396	0.000360127	0.0109129
ENSG00000124535.16	WRNIP1	1421.01	-0.295283	0.0995702	0.000361058	0.0109193
ENSG00000140836.17	ZFHX3	789.127	0.388161	0.137205	0.000364926	0.0109851
ENSG00000147853.17	AK3	589.925	0.359831	0.125531	0.000365891	0.0109851
ENSG00000131828.14	PDHA1	2741.98	-0.252804	0.082694	0.000367416	0.0109851
ENSG00000173898.15	SPTBN2	2572.2	-0.279838	0.093441	0.000367849	0.0109851
ENSG00000167005.14	NUDT21	956.54	-0.294282	0.0991097	0.000368359	0.0109851
ENSG00000163170.12	BOLA3	420.014	-0.431281	0.155429	0.000368805	0.0109851
ENSG00000235776.2	RPL7AP70	26.3104	-1.50233	0.593549	0.000369009	0.0109851
ENSG00000087460.29	GNAS	53567.9	-0.284318	0.0933008	0.000369995	0.0109929
ENSG00000022267.19	FHL1	1354.51	0.321063	0.110262	0.000381466	0.0112926
ENSG00000163683.12	SMIM14	166.27	0.583446	0.219679	0.000381567	0.0112926
ENSG00000162522.11	KIAA1522	876.222	0.358862	0.125843	0.000383923	0.0113195
ENSG00000151693.11	ASAP2	2761.81	0.347131	0.120916	0.000383965	0.0113195
ENSG00000197321.16	SVIL	1258.57	-0.366511	0.129274	0.00038675	0.0113612
ENSG00000128594.8	LRRC4	1423.16	-0.285367	0.0962199	0.000386876	0.0113612
ENSG00000144815.17	NXPE3	2191.86	0.272985	0.0911118	0.000390617	0.011427
ENSG00000143603.19	KCNN3	471.608	0.371652	0.131614	0.000396847	0.011587
ENSG00000108946.16	PRKAR1A	5038.19	0.233222	0.0759351	0.000398122	0.011602
ENSG00000165617.15	DACT1	33.0193	1.20006	0.476975	0.000402303	0.0117014
ENSG00000275832.5	ARHGAP23	1433.15	0.302793	0.103482	0.000406106	0.0117895
ENSG00000149295.14	DRD2	45.8987	1.0168	0.402333	0.000410413	0.0118918
ENSG00000075340.23	ADD2	279.134	0.451694	0.16675	0.000424941	0.0122894
ENSG00000174403.17	CRMA	10.5757	2.19934	0.858322	0.000430325	0.0124214
ENSG00000135940.7	COX5B	2686.71	-0.315365	0.109767	0.000432338	0.0124559
ENSG00000179111.9	HES7	75.5042	-0.733337	0.288494	0.000436847	0.012562
ENSG00000132507.18	EIF5A	9846.62	-0.272394	0.0921645	0.000437698	0.0125628
ENSG00000163536.13	SERPINI1	66.549	-0.83598	0.334156	0.000447359	0.0128159
ENSG00000178764.8	ZHX2	116.04	0.635467	0.246575	0.000449474	0.0128522
ENSG00000233493.4	TMEM238	134.537	-0.616482	0.240011	0.000454023	0.012958
ENSG00000184113.10	CLDN5	57.5529	0.893752	0.359266	0.000459402	0.0130869
ENSG00000066933.16	MYO9A	692.832	0.362749	0.130259	0.00046293	0.0131628
ENSG00000009709.12	PAX7	1808.43	0.319236	0.111822	0.000468877	0.013307
ENSG00000117013.17	KCNQ4	50.0084	0.996015	0.403497	0.000472095	0.0133734
ENSG00000075426.12	FOSL2	4582.95	0.244892	0.0817464	0.00047335	0.013384
ENSG00000086062.13	B4GALT1	1683	0.287217	0.0991214	0.00048657	0.0137323
ENSG00000104879.5	CKM	49.6874	0.936241	0.382557	0.000507972	0.0143098
ENSG00000164362.21	TERT	338.012	-0.440292	0.166913	0.000524375	0.0147445
ENSG00000221963.6	APOL6	377.105	0.398861	0.14844	0.000530992	0.014903
ENSG00000048162.22	NOP16	1268.23	-0.324663	0.116391	0.000532728	0.0149242
ENSG00000198242.14	RPL23A	1416.73	-0.370879	0.136588	0.00053502	0.0149609
ENSG00000215252.12	GOLGA8B	2750.27	-0.264313	0.090947	0.000543087	0.0151586
ENSG00000165023.7	DIRAS2	27.4229	1.19034	0.496696	0.000563532	0.0157005
ENSG00000128578.10	STRIP2	935.821	-0.302562	0.107744	0.000566006	0.0157406
ENSG00000070540.13	WIPI1	513.511	0.360801	0.133181	0.000576059	0.0159909
ENSG00000075420.13	FNDC3B	3987.82	0.326526	0.118285	0.000579886	0.0160678
ENSG00000132561.14	MATN2	50.1911	0.989536	0.416342	0.000589925	0.0163163
ENSG00000196116.8	TDRD7	382.476	0.370694	0.138161	0.000592317	0.0163527
ENSG00000162512.16	SDC3	14057.3	0.211264	0.0702544	0.000623301	0.0171458
ENSG00000106976.21	DNM1	2264.19	-0.249866	0.0865067	0.000633219	0.0173872
ENSG00000171867.18	PRNP	2287.78	-0.300185	0.108535	0.000640395	0.0175526
ENSG00000197769.6	MAP1LC3C	35.4868	1.01418	0.43399	0.000656665	0.0179662
ENSG00000103966.11	EHD4	4481.79	0.239299	0.082605	0.000673469	0.0183831
ENSG00000105185.12	PDCD5	4658.69	-0.256105	0.0893388	0.000674321	0.0183831
ENSG00000189339.12	SLC35E2B	2116.08	0.274088	0.0976144	0.000687781	0.0187165
ENSG00000180198.17	RCC1	5385.31	-0.222612	0.0760679	0.000693534	0.0188394
ENSG00000204291.11	COL15A1	192.394	0.542998	0.222096	0.000704426	0.0191011
ENSG00000102007.11	PLP2	2199.56	-0.243017	0.0848091	0.000706639	0.019127
ENSG00000111266.9	DUSP16	116.142	0.671904	0.283722	0.000716003	0.019315
ENSG00000164588.8	HCN1	31.0166	1.17523	0.515255	0.000716188	0.019315
ENSG00000162545.6	CAMK2N1	80.9068	-0.659597	0.278112	0.000717394	0.019315
ENSG00000234742.1		25.0847	-1.39252	0.616897	0.000720015	0.0193299
ENSG00000063180.9	CA11	409	0.459459	0.18361	0.000720489	0.0193299
ENSG00000198768.11	APCDD1L	185.833	-0.527403	0.216498	0.000724492	0.0194031
ENSG00000105409.19	ATP1A3	302.577	-0.46217	0.186395	0.000732139	0.0195735
ENSG00000198853.12	RUSC2	1248.87	0.328191	0.123186	0.000751512	0.0200561
ENSG00000110400.11	NECTIN1	5721.46	-0.251798	0.0895	0.00075741	0.0201781
ENSG00000137726.17	FXYD6	489.494	-0.345	0.131631	0.000765561	0.0203596
ENSG00000116161.18	CACYBP	5164.34	-0.242992	0.0855671	0.000771078	0.0204501
ENSG00000005238.20	FAM214B	408.378	0.354687	0.135864	0.00077165	0.0204501
ENSG00000006283.18	CACNA1G	47.1181	-0.897939	0.398068	0.000779387	0.0205888
ENSG00000073331.18	ALPK1	119.059	0.566089	0.236719	0.000779593	0.0205888
ENSG00000187961.15	KLHL17	1884.47	-0.278393	0.101278	0.000783143	0.0206468
ENSG00000137764.20	MAP2K5	574.068	-0.33566	0.127566	0.000786344	0.0206876
ENSG00000142871.18	CCN1	8545.71	0.335854	0.124466	0.000787412	0.0206876
ENSG00000139174.12	PRICKLE1	33.9141	1.00265	0.445301	0.000794664	0.0208421
ENSG00000118508.5	RAB32	848.937	0.305379	0.113647	0.000797038	0.0208684
ENSG00000170571.12	EMB	4850.88	-0.303907	0.110475	0.000802552	0.0209767
ENSG00000074966.11	TXK	8.80866	2.27147	0.975321	0.000812931	0.0211701
ENSG00000169554.23	ZEB2	2793.41	0.269527	0.0976129	0.000813358	0.0211701
ENSG00000197746.15	PSAP	16272.7	0.218124	0.0758488	0.000814129	0.0211701
ENSG00000148677.7	ANKRD1	401.654	0.376949	0.147797	0.000824583	0.0214054
ENSG00000088756.13	ARHGAP28	218.395	-0.428392	0.172847	0.000826837	0.0214273
ENSG00000145220.14	LYAR	1558.81	-0.260566	0.0942539	0.000847825	0.0219022
ENSG00000128595.17	CALU	16579.7	0.230749	0.0829779	0.000848041	0.0219022
ENSG00000134508.13	CABLES1	3060.62	0.242825	0.0864069	0.000861206	0.0222045
ENSG00000216866.5	RPS2P55	76.6531	-0.6562	0.286191	0.000866661	0.02228
ENSG00000021762.20	OSBPL5	814.055	-0.289262	0.107627	0.000867063	0.02228
ENSG00000111674.9	ENO2	649.829	0.306603	0.115528	0.000870782	0.0223378
ENSG00000158528.12	PPP1R9A	591.623	0.324581	0.123848	0.000872889	0.0223542
ENSG00000138639.18	ARHGAP24	504.677	0.342279	0.132375	0.000874778	0.0223649
ENSG00000264522.6	OTUD7B	1417.31	0.29671	0.110685	0.000879965	0.0224518
ENSG00000099795.7	NDUFB7	2630.24	-0.286117	0.106352	0.000881128	0.0224518
ENSG00000247596.10	TWF2	1685.21	-0.286014	0.106367	0.000883686	0.0224793
ENSG00000142676.14	RPL11	23150.2	-0.244533	0.0877449	0.000886748	0.0225094
ENSG00000108479.13	GALK1	1446.34	-0.340109	0.131944	0.000887828	0.0225094
ENSG00000122359.18	ANXA11	6783.01	0.306152	0.115679	0.000892056	0.022579
ENSG00000166741.8	NNMT	1344.48	0.317688	0.121253	0.000896038	0.0226421
ENSG00000178585.15	CTNNBIP1	1366.83	-0.287594	0.107405	0.000903849	0.0228016
ENSG00000184232.9	OAF	7583.55	-0.319314	0.122684	0.000922384	0.0232125
ENSG00000141934.10	PLPP2	1296.66	-0.335706	0.130658	0.000923189	0.0232125
ENSG00000066056.14	TIE1	28.53	1.03073	0.472061	0.000934443	0.0234567
ENSG00000225968.8	ELFN1	314.393	0.455289	0.189551	0.000937354	0.0234841
ENSG00000057704.13	TMCC3	66.5446	0.767167	0.345442	0.000939792	0.0234841
ENSG00000196547.15	MAN2A2	1295.02	0.297179	0.112306	0.000942425	0.0234841
ENSG00000260027.5	HOXB7	617.194	0.348914	0.137233	0.000943288	0.0234841
ENSG00000233913.7	RPL10P9	101.303	-0.582143	0.253827	0.000944258	0.0234841
ENSG00000090975.14	PITPNM2	1547.92	0.270557	0.0999617	0.000944796	0.0234841
ENSG00000164778.4	EN2	634.916	-0.370434	0.14814	0.000946646	0.0234916
ENSG00000125347.15	IRF1	161.986	0.513486	0.220253	0.000977394	0.0242152
ENSG00000141293.16	SKAP1	14.5721	1.53743	0.711992	0.000979136	0.0242189
ENSG00000128309.17	MPST	4167.82	-0.280732	0.105676	0.000991417	0.0244829
ENSG00000107859.10	PITX3	785.038	-0.323865	0.126124	0.000993086	0.0244843
ENSG00000140416.23	TPM1	2381.91	0.274505	0.102633	0.00100191	0.024662
ENSG00000107371.14	EXOSC3	681.168	-0.30007	0.114965	0.00101079	0.0248402
ENSG00000141736.14	ERBB2	1849.92	0.261533	0.0968184	0.00102493	0.0251472
ENSG00000171094.18	ALK	18.6547	-0.139326	0.28414	0.00104735	0.025656
ENSG00000228474.6	OST4	1163.44	-0.349909	0.140502	0.00105773	0.0258685
ENSG00000171700.14	RGS19	866.672	-0.323711	0.127609	0.0010751	0.0262385
ENSG00000145623.13	OSMR	1115.4	0.318091	0.124624	0.00107631	0.0262385
ENSG00000169126.16	ODAD2	2588.5	0.237077	0.0864949	0.00109591	0.0266737
ENSG00000166025.18	AMOTL1	1754.18	0.280547	0.106864	0.00110383	0.0268235
ENSG00000250182.3	EEF1A1P13	89.6091	-0.860941	0.409988	0.00110756	0.0268712
ENSG00000005102.14	MEOX1	18.7874	1.27584	0.611596	0.00112262	0.0271932
ENSG00000143382.16	ADAMTSL4	224.082	0.501648	0.220139	0.0011265	0.0272437
ENSG00000262814.8	MRPL12	218.753	-0.405919	0.170683	0.00113997	0.0274852
ENSG00000013364.19	MVP	2056.94	0.288826	0.110894	0.0011401	0.0274852
ENSG00000006625.18	GGCT	594.042	-0.318626	0.126312	0.00115373	0.0277699
ENSG00000134419.15	RPS15A	594.881	-0.376759	0.156002	0.00115616	0.0277843
ENSG00000240342.3	RPS2P5	7340.32	-0.235981	0.0867588	0.00116024	0.0278385
ENSG00000179632.10	MAF1	3291.03	-0.238234	0.0880953	0.00117143	0.0280626
ENSG00000118242.16	MREG	339.589	-0.351244	0.143327	0.00117627	0.0281343
ENSG00000112343.11	TRIM38	533.217	0.321101	0.128331	0.00119876	0.0286271
ENSG00000163697.17	APBB2	1309.3	0.367723	0.152307	0.00120909	0.0288003
ENSG00000147684.10	NDUFB9	6029.85	-0.279232	0.107752	0.00120979	0.0288003
ENSG00000146122.17	DAAM2	3290.64	0.280585	0.108506	0.00121384	0.0288515
ENSG00000117394.24	SLC2A1	3588.8	0.226119	0.0827912	0.00122438	0.0290566
ENSG00000234513.1		19.6583	-0.126684	0.245359	0.00123912	0.0293448
ENSG00000105251.11	SHD	1006.65	0.383928	0.161465	0.00124038	0.0293448
ENSG00000171604.12	CXXC5	3690.78	-0.270224	0.103826	0.00124477	0.0293789
ENSG00000130787.14	HIP1R	1089.84	-0.281831	0.109726	0.00124604	0.0293789
ENSG00000182742.6	HOXB4	718.792	0.299364	0.11803	0.00124762	0.0293789
ENSG00000171130.19	ATP6V0E2	1484.29	0.283753	0.110359	0.00125138	0.02938
ENSG00000265666.1	RARA-AS1	9.3698	1.91607	0.915888	0.00125153	0.02938
ENSG00000105618.14	PRPF31	1455.9	-0.282966	0.110284	0.00126453	0.0296181
ENSG00000143473.13	KCNH1	270.27	0.523348	0.237224	0.00126686	0.0296181
ENSG00000136942.15	RPL35	39566.1	-0.257132	0.0957577	0.00126764	0.0296181
ENSG00000157654.19	PALM2AKAP2	6456.75	0.249885	0.0953626	0.00126946	0.0296181
ENSG00000114767.7	RRP9	2930.98	-0.280281	0.109426	0.00127809	0.0297739
ENSG00000169992.10	NLGN2	865.617	0.290948	0.114133	0.00128307	0.0298442
ENSG00000018625.15	ATP1A2	11.2964	1.74853	0.855669	0.00128647	0.0298775
ENSG00000114529.13	C3orf52	198.98	0.452511	0.199451	0.00130455	0.0302513
ENSG00000105643.11	ARRDC2	388.94	-0.386345	0.165223	0.0013299	0.0307601
ENSG00000138496.17	PARP9	1497.17	0.248003	0.0938292	0.00133054	0.0307601
ENSG00000106868.17	SUSD1	1271.08	0.249208	0.094676	0.00135375	0.0312493
ENSG00000164199.18	ADGRV1	28.9404	1.09292	0.554044	0.00137255	0.0316352
ENSG00000115884.11	SDC1	2631.4	-0.231328	0.0865472	0.00138032	0.0317237
ENSG00000166311.10	SMPD1	780.031	0.303928	0.122299	0.00138056	0.0317237
ENSG00000112697.17	TMEM30A	4883.31	0.265351	0.103727	0.00139129	0.0319219
ENSG00000114019.15	AMOTL2	2530.94	0.258373	0.0996037	0.0014042	0.0321697
ENSG00000174028.6	FAM3C2P	217.742	0.463606	0.209423	0.00141642	0.0324009
ENSG00000101361.17	NOP56	6107.2	-0.241396	0.0918269	0.00141917	0.032415
ENSG00000243829.1		44.9277	-0.916594	0.466393	0.0014289	0.0325883
ENSG00000106366.9	SERPINE1	3580.54	0.274415	0.108162	0.00143872	0.0327633
ENSG00000154518.10	ATP5MC3	8413.06	-0.239056	0.091001	0.00146114	0.033224
ENSG00000233101.10	HOXB-AS3	92.4882	0.69938	0.345218	0.00148014	0.0336059
ENSG00000135903.20	PAX3	496.981	0.326856	0.136056	0.00150165	0.0340144
ENSG00000119718.11	EIF2B2	1577.2	-0.245863	0.094813	0.00150261	0.0340144
ENSG00000228232.1	GAPDHP1	151.097	-0.527608	0.248874	0.00150491	0.0340158
ENSG00000187772.8	LIN28B	864.545	0.338142	0.142195	0.00152431	0.0344033
ENSG00000125995.16	ROMO1	2109.6	-0.233585	0.0887892	0.0015272	0.0344174
ENSG00000258424.1		31.062	0.942115	0.484755	0.00153263	0.0344886
ENSG00000168398.7	BDKRB2	12.9352	1.47285	0.764796	0.0015546	0.0349314
ENSG00000137845.15	ADAM10	1434.37	0.270279	0.107193	0.00156399	0.0350525
ENSG00000105357.20	MYH14	880.847	-0.367631	0.159741	0.00156566	0.0350525
ENSG00000164741.15	DLC1	354.232	0.376603	0.164284	0.0015669	0.0350525
ENSG00000140263.15	SORD	2025.69	-0.227474	0.0863693	0.00159508	0.0356304
ENSG00000120875.9	DUSP4	1521.28	0.384692	0.169453	0.00160751	0.0357923
ENSG00000144355.15	DLX1	1973.21	-0.250246	0.0974723	0.00160921	0.0357923
ENSG00000104529.19	EEF1D	494.784	-0.355353	0.153168	0.00160938	0.0357923
ENSG00000272325.2	NUDT3	838.71	-0.377452	0.166027	0.00161371	0.0358361
ENSG00000112183.15	RBM24	802.926	-0.275383	0.110804	0.00162373	0.0360061
ENSG00000170417.16	TMEM182	276.126	0.359259	0.15575	0.00163041	0.0361017
ENSG00000233762.3	RPS15P4	237.955	-0.384586	0.17079	0.0016793	0.03713
ENSG00000090266.13	NDUFB2	1070.4	-0.27526	0.111302	0.00169039	0.037267
ENSG00000139364.11	TMEM132B	12.1265	1.67847	0.902712	0.00169831	0.0373874
ENSG00000178773.15	CPNE7	2098.45	-0.266735	0.106967	0.00170785	0.037543
ENSG00000162733.19	DDR2	3912.7	0.287586	0.117927	0.00172098	0.0377226
ENSG00000196154.12	S100A4	734.145	-0.333521	0.14333	0.00172719	0.0378043
ENSG00000165802.23	NSMF	4420.81	-0.219075	0.0833532	0.00174243	0.0380831
ENSG00000173193.15	PARP14	1124.82	0.312789	0.131922	0.00174863	0.0381638
ENSG00000163492.16	CCDC141	154.817	0.506779	0.244733	0.00175737	0.0382995
ENSG00000175899.15	A2M	11.1824	1.56824	0.836591	0.00176123	0.0383289
ENSG00000119421.7	NDUFA8	2720.64	-0.257299	0.102932	0.0017876	0.0388312
ENSG00000165029.17	ABCA1	23.2646	1.33578	0.748528	0.00179451	0.0388862
ENSG00000106003.14	LFNG	395.14	-0.327064	0.140824	0.00180478	0.0390531
ENSG00000128714.6	HOXD13	254.635	-0.4099	0.189167	0.0018136	0.0391881
ENSG00000124151.19	NCOA3	1093.58	0.315191	0.134438	0.00184707	0.0398549
ENSG00000107984.10	DKK1	3124.28	-0.311951	0.133262	0.00186	0.040077
ENSG00000117298.16	ECE1	4901.4	0.201484	0.0756385	0.00186502	0.0401283
ENSG00000003393.16	ALS2	2580.99	0.249926	0.0995744	0.00187312	0.0402456
ENSG00000151240.17	DIP2C	918.326	0.294229	0.122536	0.00187766	0.0402863
ENSG00000056998.20	GYG2	283.013	0.360667	0.160923	0.00188054	0.0402912
ENSG00000239672.8	NME1	863.103	-0.332591	0.145059	0.00188566	0.0403441
ENSG00000170271.11	FAXDC2	159.915	0.435719	0.205938	0.00189192	0.0404212
ENSG00000115902.11	SLC1A4	233.412	0.389309	0.177938	0.00189659	0.0404245
ENSG00000088808.18	PPP1R13B	179.648	0.404914	0.187327	0.00189739	0.0404245
ENSG00000084234.18	APLP2	14783	0.243938	0.0976461	0.0019015	0.0404533
ENSG00000109586.12	GALNT7	2369.16	0.255627	0.102815	0.00190406	0.0404533
ENSG00000123243.15	ITIH5	215.425	-0.458721	0.221399	0.00190738	0.0404674
ENSG00000125931.11	CITED1	19.2873	-0.157921	0.355049	0.00191199	0.0405085
ENSG00000100592.16	DAAM1	997.37	0.281825	0.116957	0.00193074	0.0407923
ENSG00000163395.17	IGFN1	18.3333	1.3156	0.738142	0.00193641	0.0408121
ENSG00000075213.11	SEMA3A	8934.94	0.205379	0.0779584	0.00193704	0.0408121
ENSG00000162009.9	SSTR5	95.5445	-0.568922	0.293383	0.00196413	0.0413255
ENSG00000143545.10	RAB13	1404.27	-0.272615	0.112707	0.001977	0.0415389
ENSG00000054148.18	PHPT1	579.854	-0.280044	0.116721	0.00198026	0.04155
ENSG00000099624.8	ATP5F1D	4036.64	-0.327213	0.143582	0.00199274	0.0416367
ENSG00000153707.19	PTPRD	2123.19	0.276561	0.114758	0.00199317	0.0416367
ENSG00000249855.1	EEF1A1P19	73.522	-0.86793	0.488297	0.00199498	0.0416367
ENSG00000054392.13	HHAT	71.0182	0.608422	0.317144	0.00199534	0.0416367
ENSG00000175471.20	MCTP1	50.3396	0.702884	0.375932	0.00199857	0.0416468
ENSG00000140743.8	CDR2	329.932	0.358267	0.161538	0.00200356	0.0416938
ENSG00000122756.15	CNTFR	369.453	0.441767	0.212894	0.00201345	0.0418359
ENSG00000188549.13	CCDC9B	337.006	0.465604	0.227858	0.00201589	0.0418359
ENSG00000137502.10	RAB30	400.896	0.331311	0.146055	0.00202805	0.042031
ENSG00000184349.14	EFNA5	1990.66	0.252839	0.10263	0.0020638	0.0427136
ENSG00000247077.7	PGAM5	2673.51	-0.232168	0.092067	0.00207141	0.0428068
ENSG00000154027.19	AK5	2522.17	-0.22825	0.0900557	0.00207393	0.0428068
ENSG00000102316.17	MAGED2	5100.29	0.245707	0.0985672	0.00207897	0.0428527
ENSG00000147027.4	TMEM47	545.393	0.326485	0.14403	0.00208729	0.0429659
ENSG00000185215.11	TNFAIP2	467.731	0.324447	0.142899	0.00209631	0.0430854
ENSG00000136810.13	TXN	8442.89	-0.229904	0.0911513	0.00209875	0.0430854
ENSG00000142949.17	PTPRF	10566.4	0.252866	0.102547	0.00211248	0.0433087
ENSG00000166341.9	DCHS1	3684.07	0.25806	0.105508	0.00212139	0.0434218
ENSG00000173153.17	ESRRA	1560.17	-0.23172	0.0920408	0.00212553	0.0434218
ENSG00000178741.12	COX5A	2650.92	-0.264478	0.109769	0.00212656	0.0434218
ENSG00000144481.17	TRPM8	22.2985	1.1994	0.709394	0.0021414	0.0436662
ENSG00000105364.14	MRPL4	2973.22	-0.268377	0.112538	0.00214814	0.0437449
ENSG00000185347.18	TEDC1	1015.67	-0.265097	0.110208	0.0021538	0.0438016
ENSG00000125821.13	DTD1	398.679	-0.328845	0.146868	0.00217122	0.0440969
ENSG00000130528.12	HRC	51.854	0.719553	0.398159	0.00217872	0.0441903
ENSG00000211459.2	MT-RNR1	11833.2	-0.233566	0.0937863	0.00219636	0.0444887
ENSG00000124006.15	OBSL1	8416.18	-0.228981	0.0923805	0.00222371	0.0449827
ENSG00000152223.16	EPG5	927.524	0.284035	0.121406	0.00224931	0.0454403
ENSG00000167972.14	ABCA3	662.808	0.290081	0.125401	0.00230208	0.0464446
ENSG00000169032.11	MAP2K1	12567.4	-0.196855	0.0758197	0.00231934	0.0467308
ENSG00000130635.16	COL5A1	12105.5	0.247389	0.101746	0.00234239	0.0471329
ENSG00000126368.6	NR1D1	161.903	-0.413588	0.203254	0.00236352	0.0474655
ENSG00000171530.15	TBCA	3963.3	-0.22502	0.0903171	0.00236516	0.0474655
ENSG00000175826.12	CTDNEP1	359.19	-0.327145	0.148333	0.00237312	0.0475264
ENSG00000102996.5	MMP15	92.9386	0.522428	0.2751	0.00237445	0.0475264
ENSG00000105974.13	CAV1	10937.7	-0.236353	0.0963088	0.00238714	0.0477176
ENSG00000112787.14	FBRSL1	9755.09	-0.248795	0.103139	0.00241621	0.0481723
ENSG00000148291.10	SURF2	628.057	-0.299229	0.132484	0.00244093	0.0486014
ENSG00000090530.10	P3H2	1290.2	0.286387	0.124481	0.00245702	0.048794
ENSG00000136205.17	TNS3	9270.03	0.239247	0.0984918	0.0024608	0.0488053
ENSG00000118785.15	SPP1	13.8589	1.48635	0.925594	0.00248556	0.0492322
ENSG00000006432.16	MAP3K9	1308.86	0.331852	0.15272	0.00250201	0.0494936
ENSG00000154803.13	FLCN	643.782	0.264646	0.112616	0.00251171	0.049621
ENSG00000130508.11	PXDN	19076.1	0.224032	0.0918769	0.00253472	0.0500106
ENSG00000117335.21	CD46	2885.79	0.220474	0.0886851	0.00254344	0.0501176
ENSG00000173166.18	RAPH1	558.8	0.901928	0.568536	0.00258364	0.0508439
ENSG00000063241.8	ISOC2	1715.29	-0.287987	0.12716	0.00259216	0.0509078
ENSG00000118473.23	SGIP1	427.544	0.324936	0.149439	0.00259551	0.0509078
ENSG00000171612.7	SLC25A33	606.178	-0.277806	0.120827	0.00259693	0.0509078
ENSG00000140939.14	NOL3	743.058	-0.273877	0.118977	0.00261732	0.0511457
ENSG00000147119.4	CHST7	220.271	0.407508	0.204084	0.00262014	0.0511457
ENSG00000152778.10	IFIT5	1114.69	0.252376	0.106508	0.00262458	0.0511457
ENSG00000116774.12	OLFML3	1008.3	0.299582	0.134197	0.00262458	0.0511457
ENSG00000103222.20	ABCC1	1838.18	0.271235	0.117364	0.00262955	0.0511457
ENSG00000119314.16	PTBP3	3797.71	0.245257	0.102584	0.00263048	0.0511457
ENSG00000197696.10	NMB	145.15	-0.448011	0.232881	0.0026326	0.0511457
ENSG00000118894.15	EEF2KMT	381.808	-0.301499	0.136238	0.00267066	0.051819
ENSG00000157216.16	SSBP3	6087.13	-0.202904	0.080815	0.00269345	0.0521503
ENSG00000153574.9	RPIA	1796.27	-0.222568	0.0906996	0.00269459	0.0521503
ENSG00000069011.16	PITX1	3033.83	-0.245365	0.103346	0.0027062	0.0523084
ENSG00000124074.12	ENKD1	362.24	-0.307494	0.140384	0.00272473	0.0525997
ENSG00000174807.4	CD248	58.3908	0.605707	0.348497	0.00273529	0.0527367
ENSG00000090924.15	PLEKHG2	3940.06	0.218565	0.0886803	0.00274964	0.0529461
ENSG00000104783.15	KCNN4	139.04	0.490477	0.265676	0.00277323	0.0533329
ENSG00000125901.6	MRPS26	1336.2	-0.297978	0.135957	0.00279162	0.0536188
ENSG00000070614.15	NDST1	7006.14	0.221748	0.0906094	0.00279809	0.0536753
ENSG00000172809.13	RPL38	9572.05	-0.249099	0.106335	0.00283913	0.0543939
ENSG00000120057.5	SFRP5	6.51459	-0.0489478	0.138786	0.00285619	NA
ENSG00000198722.15	UNC13B	1423.33	0.248357	0.105771	0.00285621	0.054617
ENSG00000128951.14	DUT	1199.05	-0.252224	0.108173	0.00285795	0.054617
ENSG00000205413.8	SAMD9	438.972	0.318437	0.148558	0.00287813	0.0548715
ENSG00000136010.14	ALDH1L2	565.543	0.384215	0.192811	0.00287848	0.0548715
ENSG00000211677.2	IGLC2	73.0277	-0.574134	0.335503	0.00290245	0.0552591
ENSG00000198873.12	GRK5	827.094	0.247087	0.105608	0.00294268	0.0559551
ENSG00000121005.9	CRISPLD1	278.174	0.329181	0.156477	0.00295129	0.0560487
ENSG00000141543.12	EIF4A3	5207.71	-0.205978	0.0832256	0.00295771	0.0561006
ENSG00000129084.18	PSMA1	341.622	-0.322641	0.15303	0.00299441	0.056726
ENSG00000042493.16	CAPG	4744.44	-0.252347	0.109039	0.00300991	0.0569487
ENSG00000134107.5	BHLHE40	116.19	0.470889	0.258716	0.00303422	0.0573374
ENSG00000189306.11	RRP7A	2615.71	-0.219259	0.0908263	0.00305203	0.0576024
ENSG00000102030.16	NAA10	918.58	-0.255686	0.111561	0.00305684	0.0576216
ENSG00000160161.9	CILP2	663.193	0.306527	0.143081	0.00306246	0.0576562
ENSG00000105339.11	DENND3	140.101	0.428521	0.228102	0.00307277	0.0577786
ENSG00000107263.19	RAPGEF1	4359.3	0.206704	0.084049	0.00308615	0.0579586
ENSG00000163171.8	CDC42EP3	5817.82	-0.290324	0.136634	0.0031271	0.0586552
ENSG00000179041.4	RRS1	958.173	-0.247754	0.107555	0.00315234	0.0590559
ENSG00000104907.13	TRMT1	4640.18	-0.235242	0.100367	0.00317649	0.0594351
ENSG00000108582.12	CPD	2760.88	0.268236	0.119917	0.00320215	0.0598416
ENSG00000162511.8	LAPTM5	38.5917	0.712292	0.455459	0.00321262	0.0598901
ENSG00000173272.16	MZT2A	3737.08	-0.257316	0.113645	0.00322335	0.0600166
ENSG00000108691.10	CCL2	64.9187	0.677259	0.431948	0.00323872	0.0602291
ENSG00000005022.6	SLC25A5	7431.82	-0.226622	0.0965258	0.00324523	0.0602765
ENSG00000168542.16	COL3A1	90879.6	0.205148	0.085571	0.00325193	0.06028
ENSG00000187955.13	COL14A1	12944.8	0.223712	0.094542	0.00325334	0.06028
ENSG00000161267.12	BDH1	452.36	-0.288435	0.133385	0.00326011	0.0603318
ENSG00000170175.11	CHRNB1	1832.42	0.268947	0.120959	0.0032818	0.0606594
ENSG00000073060.17	SCARB1	2163.29	-0.218341	0.0913837	0.00329761	0.0608777
ENSG00000011347.10	SYT7	99.3259	-0.479296	0.274535	0.0033062	0.0609547
ENSG00000139734.19	DIAPH3	685.945	0.269489	0.121485	0.00330979	0.0609547
ENSG00000179820.16	MYADM	2814.36	0.203203	0.0832312	0.0033308	0.0612146
ENSG00000215086.2	NPM1P24	21.8157	-0.101598	0.191525	0.00333891	0.0612146
ENSG00000109436.8	TBC1D9	1055.3	0.26529	0.117733	0.00334	0.0612146
ENSG00000153443.13	UBALD1	2040.24	-0.235343	0.101487	0.00335546	0.0614239
ENSG00000099821.14	POLRMT	7635.07	-0.224968	0.095561	0.00336133	0.0614574
ENSG00000162614.19	NEXN	1771.1	0.223589	0.094616	0.00338508	0.0618173
ENSG00000119938.9	PPP1R3C	228.524	0.38071	0.199505	0.00341588	0.0623049
ENSG00000168427.9	KLHL30	308.54	0.355427	0.181154	0.00342383	0.0623752
ENSG00000117114.21	ADGRL2	5389.94	0.226361	0.0962574	0.00344771	0.0627351
ENSG00000124785.9	NRN1	432.625	-0.308545	0.148626	0.00345899	0.0628652
ENSG00000139278.10	GLIPR1	42.7817	0.667049	0.440199	0.00351579	0.0638213
ENSG00000164283.13	ESM1	5.20894	2.69167	1.47401	0.00352784	NA
ENSG00000274997.2	H2AC12	5.06323	-0.0440021	0.136079	0.00357104	NA
ENSG00000116096.6	SPR	1063.69	-0.254019	0.113935	0.00357659	0.0648475
ENSG00000182179.13	UBA7	122.434	0.48261	0.285173	0.00358169	0.0648627
ENSG00000135828.11	RNASEL	330.926	0.327255	0.162718	0.00359505	0.0650273
ENSG00000135318.12	NT5E	5006.41	-0.240095	0.106019	0.00363361	0.0656466
ENSG00000117228.11	GBP1	23.51	0.882344	0.638515	0.00365182	0.0658975
ENSG00000180488.16	MIGA1	836.108	0.271026	0.125042	0.00366056	0.0659768
ENSG00000264281.3		42.1118	-0.730893	0.513899	0.00366772	0.0660276
ENSG00000196177.13	ACADSB	382.42	0.291486	0.139024	0.00372746	0.0670237
ENSG00000181524.6	RPL24P4	86.8634	-0.563045	0.3634	0.00374009	0.0670926
ENSG00000141349.10	G6PC3	2084.05	-0.237577	0.104947	0.00377636	0.0676632
ENSG00000118257.17	NRP2	920.661	0.276772	0.129244	0.00380179	0.0680386
ENSG00000156381.9	ANKRD9	1952.56	-0.256868	0.117592	0.00383446	0.0685427
ENSG00000179271.3	GADD45GIP1	3071.8	-0.264546	0.122328	0.00384026	0.0685589
ENSG00000186300.12	ZNF555	219.583	0.343731	0.177335	0.00384438	0.0685589
ENSG00000106823.13	ECM2	7.89334	1.61709	1.18562	0.00387066	NA
ENSG00000131724.11	IL13RA1	1016.97	0.2219	0.0958901	0.00387861	0.0690488
ENSG00000143028.9	SYPL2	198.531	0.412304	0.232956	0.00390737	0.0694147
ENSG00000166147.15	FBN1	2818.28	0.280455	0.131091	0.00391386	0.0694147
ENSG00000135185.12	TMEM243	902.507	-0.227573	0.0996717	0.00391519	0.0694147
ENSG00000166272.18	WBP1L	886.772	0.230541	0.101432	0.00396332	0.0701049
ENSG00000197785.14	ATAD3A	4197.38	-0.232138	0.102609	0.00396479	0.0701049
ENSG00000166068.13	SPRED1	1216.21	0.239646	0.10694	0.00396794	0.0701049
ENSG00000184844.6	CYCSP45	11.7322	-0.0603668	0.146143	0.00399867	0.0705658
ENSG00000116254.18	CHD5	44.0299	-0.728383	0.560479	0.0040266	0.0709764
ENSG00000205871.5	RPS3AP47	10.072	-0.0616042	0.147035	0.00407628	0.0716867
ENSG00000178952.11	TUFM	6414.25	-0.201323	0.0846692	0.00407632	0.0716867
ENSG00000179833.4	SERTAD2	1388.7	0.220636	0.0960995	0.00410419	0.0720935
ENSG00000141569.12	TRIM65	1514.45	-0.211142	0.0906502	0.00411813	0.0721594
ENSG00000149809.17	TM7SF2	246.815	0.349774	0.186127	0.00412217	0.0721594
ENSG00000131435.13	PDLIM4	1996.01	-0.245301	0.111655	0.00412962	0.0722067
ENSG00000099800.8	TIMM13	6206.51	-0.250059	0.114775	0.00414482	0.0723891
ENSG00000111859.17	NEDD9	446.79	0.310433	0.156629	0.0041864	0.0730316
ENSG00000183160.9	TMEM119	731.654	-0.293329	0.144783	0.00419318	0.0730661
ENSG00000131368.9	MRPS25	1202.54	-0.233124	0.104279	0.00420744	0.0732306
ENSG00000132429.10	POPDC3	765.758	0.247213	0.112862	0.00421819	0.0733338
ENSG00000169750.9	RAC3	1084.42	-0.285226	0.13884	0.00422316	0.0733364
ENSG00000169946.14	ZFPM2	636.127	-0.244692	0.111686	0.00422906	0.0733551
ENSG00000128203.7	ASPHD2	345.115	-0.304275	0.152745	0.00424261	0.0735064
ENSG00000102038.16	SMARCA1	2526.61	0.211133	0.0911553	0.00425812	0.0736264
ENSG00000069482.7	GAL	834.456	-0.27462	0.131864	0.00425922	0.0736264
ENSG00000103485.19	QPRT	3512.67	0.240728	0.110174	0.00427162	0.0736717
ENSG00000137962.13	ARHGAP29	2539.53	0.253502	0.117136	0.00427376	0.0736717
ENSG00000149596.7	JPH2	854.774	0.250785	0.115326	0.00427685	0.0736717
ENSG00000007129.18	CEACAM21	520.555	-0.312133	0.159496	0.0042864	0.0736717
ENSG00000132205.11	EMILIN2	261.155	0.337363	0.178119	0.00428657	0.0736717
ENSG00000143390.18	RFX5	1559.13	0.206338	0.0885	0.00429141	0.0736717
ENSG00000154548.9	SRSF12	24.9004	0.876179	0.728076	0.00429574	0.0736717
ENSG00000173267.14	SNCG	46.5385	0.597461	0.422021	0.00431443	0.0739088
ENSG00000120727.13	PAIP2	1079.64	-0.240297	0.109591	0.0043353	0.0741829
ENSG00000107404.21	DVL1	3380.54	-0.196474	0.0832786	0.0043623	0.0745611
ENSG00000144306.15	SCRN3	686.973	0.259844	0.122337	0.00438624	0.074886
ENSG00000155363.19	MOV10	5426.4	0.179757	0.073727	0.00442288	0.0754269
ENSG00000131187.11	F12	30.8606	-0.197995	0.65876	0.00444845	0.0757781
ENSG00000165689.17	ENTR1	4405.51	-0.196892	0.0837665	0.00446828	0.0759887
ENSG00000163191.6	S100A11	10930.9	-0.226617	0.10148	0.0044708	0.0759887
ENSG00000214706.12	IFRD2	3959.19	-0.203534	0.0869627	0.00447617	0.075995
ENSG00000186468.13	RPS23	1326.38	-0.216348	0.0959416	0.00448446	0.0760509
ENSG00000225416.1		11.9436	-0.0694927	0.153346	0.00449852	0.0762043
ENSG00000090447.12	TFAP4	1799.62	-0.24729	0.115064	0.00452147	0.0765079
ENSG00000159713.11	TPPP3	1591.73	0.284054	0.14043	0.00454769	0.0768098
ENSG00000197081.16	IGF2R	10135.9	0.202205	0.0906539	0.00454941	0.0768098
ENSG00000092421.17	SEMA6A	1336.39	0.241854	0.111935	0.00455781	0.0768663
ENSG00000245910.9	SNHG6	863.782	-0.230966	0.104845	0.00460047	0.0774998
ENSG00000145244.12	CORIN	19.785	0.877487	0.776018	0.0046061	0.0775088
ENSG00000158716.9	DUSP23	220.544	-0.372451	0.217474	0.00461478	0.0775691
ENSG00000119705.10	SLIRP	1432.83	-0.245246	0.114596	0.00469947	0.078849
ENSG00000111786.9	SRSF9	3945.04	-0.187956	0.0795223	0.00470129	0.078849
ENSG00000276830.1	MIR6730	2.59625	0.0241803	0.128098	0.00473845	NA
ENSG00000049239.13	H6PD	984.962	0.252303	0.119437	0.00475635	0.0796289
ENSG00000146592.17	CREB5	1565.98	0.286566	0.143806	0.00475826	0.0796289
ENSG00000170638.10	TRABD	2438.26	-0.214263	0.0948809	0.00476741	0.0796943
ENSG00000110675.13	ELMOD1	57.8437	0.529654	0.373967	0.00477399	0.0797167
ENSG00000074071.15	MRPS34	1705.3	-0.257291	0.123227	0.00478288	0.0797777
ENSG00000177685.17	CRACR2B	132.906	-0.431372	0.274446	0.00483306	0.0805263
ENSG00000112290.13	WASF1	1439	-0.204195	0.0895089	0.00485072	0.0807321
ENSG00000152977.10	ZIC1	3613.22	-0.202435	0.0879089	0.00485781	0.0807454
ENSG00000137834.15	SMAD6	1063.97	0.255283	0.122213	0.00486703	0.0807454
ENSG00000233476.3	EEF1A1P6	321.264	-0.374486	0.221114	0.00486744	0.0807454
ENSG00000234589.4		40.7815	-0.103797	0.193817	0.0048804	0.0808721
ENSG00000111716.14	LDHB	111.021	-0.503299	0.354612	0.00489483	0.0810101
ENSG00000100216.6	TOMM22	2362.72	-0.211185	0.0936456	0.00489937	0.0810101
ENSG00000107816.17	LZTS2	8638.01	0.20788	0.0934617	0.00491535	0.081186
ENSG00000106080.11	FKBP14	2056.84	0.214314	0.0955573	0.00492879	0.0813198
ENSG00000114200.10	BCHE	2310.64	0.229193	0.104956	0.00493542	0.0813408
ENSG00000171444.18	MCC	743.28	0.262731	0.127706	0.00494294	0.0813629
ENSG00000100504.17	PYGL	2622.02	-0.189673	0.0816806	0.00494745	0.0813629
ENSG00000162068.2	NTN3	140.147	0.439513	0.283454	0.00497909	0.0817682
ENSG00000163947.12	ARHGEF3	556.48	-0.28754	0.146839	0.00498285	0.0817682
ENSG00000122591.13	FAM126A	2449.76	0.243789	0.113906	0.00503484	0.0825323
ENSG00000124493.14	GRM4	6.394	-0.0479227	0.137989	0.00505344	NA
ENSG00000117020.19	AKT3	308.693	0.35687	0.204914	0.00508143	0.083063
ENSG00000161016.18	RPL8	54824.6	-0.22511	0.0994568	0.00508359	0.083063
ENSG00000176058.13	TPRN	1308.1	-0.243019	0.115476	0.00510451	0.0833153
ENSG00000065268.11	WDR18	4887.45	-0.238524	0.112592	0.00519323	0.0846725
ENSG00000214226.9	C17orf67	323.862	-0.281584	0.143635	0.00519966	0.0846866
ENSG00000168672.4	LRATD2	89.0204	0.440228	0.290951	0.00521192	0.0847954
ENSG00000152137.8	HSPB8	488.849	0.288294	0.148792	0.00522535	0.084923
ENSG00000213619.11	NDUFS3	1580.75	-0.2386	0.112832	0.00524618	0.0851706
ENSG00000162989.5	KCNJ3	2492.16	0.219074	0.099806	0.00527215	0.0854099
ENSG00000211584.14	SLC48A1	199.201	0.350044	0.201773	0.00529234	0.0855791
ENSG00000128596.17	CCDC136	742.254	0.243879	0.116468	0.00533902	0.0862177
ENSG00000166963.13	MAP1A	7964.2	0.196987	0.0864987	0.0053608	0.0864777
ENSG00000181381.15	DDX60L	722.002	0.269951	0.135774	0.00538329	0.0867486
ENSG00000105677.12	TMEM147	1649.06	-0.23489	0.111105	0.00541789	0.0872136
ENSG00000135439.12	AGAP2	251.47	-0.307416	0.166465	0.0054375	0.0873548
ENSG00000105722.10	ERF	3706.16	-0.186125	0.0804779	0.00544334	0.0873548
ENSG00000108679.13	LGALS3BP	5518.95	0.194545	0.0852817	0.00544388	0.0873548
ENSG00000104763.20	ASAH1	2296.32	0.190709	0.0830321	0.00545124	0.0873807
ENSG00000183023.18	SLC8A1	1480.27	0.22646	0.105356	0.00546445	0.0875002
ENSG00000134686.20	PHC2	11701.3	0.171487	0.0722319	0.00548189	0.0876068
ENSG00000103275.21	UBE2I	3276.36	-0.186109	0.0808765	0.00548262	0.0876068
ENSG00000166946.14	CCNDBP1	802.813	0.242447	0.116739	0.00552976	0.0881887
ENSG00000163430.12	FSTL1	11953	0.199574	0.0918024	0.00553064	0.0881887
ENSG00000167780.12	SOAT2	5.26251	1.98478	1.59085	0.00554255	NA
ENSG00000176946.13	THAP4	3250.26	-0.225065	0.105811	0.00554278	0.0882899
ENSG00000157613.11	CREB3L1	96.4054	0.443944	0.30554	0.00555509	0.0883577
ENSG00000105197.11	TIMM50	5969.45	-0.196698	0.0870228	0.00555866	0.0883577
ENSG00000165102.15	HGSNAT	772.81	0.239282	0.114554	0.00557366	0.0884414
ENSG00000145246.14	ATP10D	751.801	0.315184	0.174141	0.00557555	0.0884414
ENSG00000075131.10	TIPIN	908.594	-0.221136	0.102674	0.00559695	0.0886883
ENSG00000007968.7	E2F2	164.823	0.361444	0.216522	0.00561037	0.0888085
ENSG00000128285.5	MCHR1	1112.19	0.260627	0.130051	0.00562426	0.0889359
ENSG00000163528.13	CHCHD4	442.573	-0.300766	0.162801	0.00563239	0.0889718
ENSG00000121966.8	CXCR4	27.0487	0.687272	0.698569	0.00566025	0.0892942
ENSG00000180628.15	PCGF5	440.008	0.256084	0.127015	0.00566453	0.0892942
ENSG00000261236.8	BOP1	7719.82	-0.219362	0.101783	0.00569118	0.0895476
ENSG00000108239.9	TBC1D12	359.397	0.280209	0.146024	0.00572625	0.0899873
ENSG00000101470.10	TNNC2	71.9684	0.484334	0.367467	0.00574279	0.0901111
ENSG00000187193.9	MT1X	19.577	-0.105683	0.195972	0.00574597	0.0901111
ENSG00000196083.10	IL1RAP	433.827	-0.258162	0.129594	0.00580262	0.0908123
ENSG00000113615.13	SEC24A	931.508	0.246187	0.120561	0.00581316	0.0908837
ENSG00000067445.22	TRO	911.731	0.225131	0.105918	0.00582466	0.0909699
ENSG00000151012.13	SLC7A11	480.719	-0.359361	0.220042	0.00584409	0.0911798
ENSG00000143847.16	PPFIA4	777.245	-0.25555	0.128146	0.00588908	0.0917875
ENSG00000132361.18	CLUH	9693.53	-0.206348	0.0940363	0.00594507	0.0925319
ENSG00000175294.6	CATSPER1	15.4309	-0.0859468	0.169419	0.005949	0.0925319
ENSG00000114956.20	DGUOK	1434.82	-0.202352	0.0918217	0.00596631	0.0927064
ENSG00000150347.17	ARID5B	644.21	0.252285	0.125715	0.0059984	0.0931099
ENSG00000100433.16	KCNK10	34.0135	-0.585627	0.562862	0.00602819	0.0934529
ENSG00000155438.12	NIFK	984.229	-0.214596	0.0999795	0.00603278	0.0934529
ENSG00000111261.14	MANSC1	2.40825	0.0234634	0.127885	0.0060516	NA
ENSG00000279530.2		2.40825	0.0234634	0.127885	0.0060516	NA
ENSG00000108106.14	UBE2S	13747.3	-0.217559	0.100293	0.00609941	0.0942929
ENSG00000198886.2	MT-ND4	126683	-0.231072	0.111451	0.00612323	0.0944692
ENSG00000075142.14	SRI	1860.14	-0.21045	0.0978324	0.00613605	0.094571
ENSG00000104154.7	SLC30A4	35.8255	0.634006	0.725706	0.00616738	0.0949576
ENSG00000256148.1		17.2543	-0.0659714	0.150159	0.00619099	0.0952248
ENSG00000133818.14	RRAS2	1765.6	0.200333	0.0910806	0.00623604	0.0957665
ENSG00000162745.11	OLFML2B	7228.93	0.16937	0.072372	0.0062388	0.0957665
ENSG00000077522.15	ACTN2	142.146	-0.367653	0.235206	0.0062536	0.095897
ENSG00000106771.13	TMEM245	3486.99	0.216091	0.0996493	0.00626129	0.0959182
ENSG00000136261.16	BZW2	2573.47	-0.193751	0.0871627	0.00626833	0.0959295
ENSG00000164938.14	TP53INP1	160.463	0.335638	0.200938	0.0062856	0.0960971
ENSG00000065717.15	TLE2	60.1001	-0.484766	0.403685	0.00631113	0.0963904
ENSG00000146376.11	ARHGAP18	1665.05	-0.193478	0.0871817	0.00632141	0.0964507
ENSG00000148358.20	GPR107	4173.16	0.207138	0.096855	0.00633727	0.0965957
ENSG00000184986.11	TMEM121	286.592	-0.304633	0.17308	0.00638092	0.0970561
ENSG00000117155.17	SSX2IP	910.046	0.223105	0.106601	0.00638232	0.0970561
ENSG00000137285.11	TUBB2B	4780.67	0.222189	0.107383	0.00641996	0.0974422
ENSG00000249264.1	EEF1A1P9	45.6753	-0.115097	0.211273	0.00642483	0.0974422
ENSG00000180011.7	ZADH2	1936.83	-0.197174	0.0897886	0.00645036	0.0976448
ENSG00000089280.19	FUS	18947.8	-0.188566	0.0844775	0.00646049	0.0976448
ENSG00000243927.6	MRPS6	435.862	-0.283731	0.154726	0.00646402	0.0976448
ENSG00000122180.5	MYOG	871.174	0.31149	0.179643	0.00646804	0.0976448
ENSG00000204370.13	SDHD	869.515	-0.238348	0.118068	0.00647028	0.0976448
ENSG00000075651.17	PLD1	138.665	0.355495	0.224501	0.00649052	0.0978531
ENSG00000100077.16	GRK3	866.706	0.224795	0.108368	0.00653581	0.0983653
ENSG00000198618.5	PPIAP22	857.395	-0.224839	0.108821	0.00653742	0.0983653
ENSG00000257038.1	ARHGEF17-AS1	25.5398	0.629127	0.843199	0.00657665	0.0988577
ENSG00000049089.15	COL9A2	1102.7	-0.225232	0.109278	0.00661228	0.0991972
ENSG00000121297.8	TSHZ3	2597.85	0.192847	0.087466	0.00663107	0.0993811
ENSG00000109861.17	CTSC	5057.26	-0.203778	0.0947293	0.00665167	0.0995917
ENSG00000106268.16	NUDT1	1762.38	-0.237987	0.119354	0.00669342	0.100118
ENSG00000160117.16	ANKLE1	1205.15	-0.233988	0.116194	0.00670322	0.100166
ENSG00000198712.1	MT-CO2	108521	-0.240636	0.113066	0.00680918	0.10165
ENSG00000131149.19	GSE1	6114.64	0.207449	0.0975164	0.00682829	0.101743
ENSG00000269981.1		29.1879	0.593729	1.06494	0.00682876	0.101743
ENSG00000154719.14	MRPL39	845.592	-0.225038	0.110184	0.00686596	0.102197
ENSG00000175701.11	MTLN	518.21	-0.264504	0.14083	0.00688944	0.102389
ENSG00000069667.16	RORA	87.9597	0.41687	0.312567	0.00689231	0.102389
ENSG00000182871.16	COL18A1	13951	0.18734	0.0846342	0.00691831	0.102675
ENSG00000148459.16	PDSS1	448.655	-0.249159	0.128535	0.00693285	0.10279
ENSG00000226525.5	RPS7P10	38.1045	-0.135062	0.251992	0.00697166	0.103265
ENSG00000120658.14	ENOX1	575.851	-0.233158	0.116517	0.00701512	0.103807
ENSG00000146416.19	AIG1	295.623	0.279427	0.154298	0.00703053	0.103934
ENSG00000178033.6	CALHM5	262.283	0.282556	0.157345	0.00705128	0.10414
ENSG00000168282.6	MGAT2	15.0865	-0.0768709	0.159605	0.00707098	0.104261
ENSG00000105202.9	FBL	8393.11	-0.219168	0.106557	0.00707698	0.104261
ENSG00000152669.9	CCNO	234.939	-0.305821	0.180615	0.00708005	0.104261
ENSG00000133315.12	MACROD1	2629.09	-0.247303	0.127012	0.00709357	0.104359
ENSG00000105514.8	RAB3D	117.049	0.366891	0.248832	0.00710292	0.104396
ENSG00000188976.11	NOC2L	6193.83	-0.171372	0.075617	0.00712484	0.104617
ENSG00000157514.18	TSC22D3	953.596	0.252364	0.131851	0.00713509	0.104666
ENSG00000147383.11	NSDHL	822.497	-0.22523	0.111335	0.00716705	0.105034
ENSG00000141526.18	SLC16A3	1982.52	-0.229154	0.114474	0.00718199	0.105152
ENSG00000198899.2	MT-ATP6	67275.4	-0.240714	0.123236	0.0071974	0.105276
ENSG00000230148.8	HOXB-AS1	60.3868	0.453667	0.393263	0.00725067	0.105953
ENSG00000079462.8	PAFAH1B3	1207.23	-0.245683	0.126907	0.00726264	0.106026
ENSG00000150054.19	MPP7	766.371	0.257636	0.136691	0.0072878	0.106234
ENSG00000179958.10	DCTPP1	917.731	-0.24652	0.128009	0.0072926	0.106234
ENSG00000131018.25	SYNE1	725.971	0.243862	0.125849	0.00731161	0.106234
ENSG00000131981.16	LGALS3	689.07	-0.247675	0.129081	0.00731842	0.106234
ENSG00000225125.2	RANP4	3.48402	0.031317	0.130303	0.00732065	NA
ENSG00000099901.17	RANBP1	8195.01	-0.17943	0.0810306	0.00732355	0.106234
ENSG00000139722.7	VPS37B	1058.51	-0.206821	0.0989065	0.00732726	0.106234
ENSG00000172037.14	LAMB2	5314.08	0.187666	0.0858751	0.00733119	0.106234
ENSG00000167695.15	TLCD3A	1816.54	-0.207261	0.0990243	0.00733858	0.106234
ENSG00000198597.9	ZNF536	19.5102	0.0967529	0.18223	0.0073397	0.106234
ENSG00000033050.9	ABCF2	869.73	-0.236706	0.121002	0.0073548	0.106279
ENSG00000176148.16	TCP11L1	409.715	0.251759	0.132504	0.00735684	0.106279
ENSG00000206228.4	HNRNPA1P4	37.2682	-0.131376	0.242762	0.00737682	0.106467
ENSG00000166398.14	GARRE1	576.441	0.282736	0.160157	0.00740696	0.106801
ENSG00000169564.7	PCBP1	401.477	-0.345681	0.224353	0.00741815	0.106861
ENSG00000163132.8	MSX1	609.768	-0.271065	0.150554	0.00747518	0.10758
ENSG00000087269.16	NOP14	1058.32	-0.225826	0.113176	0.00751422	0.10804
ENSG00000125458.7	NT5C	222.376	-0.331134	0.217143	0.00752249	0.108057
ENSG00000139531.13	SUOX	730.497	0.229109	0.115374	0.0075332	0.108069
ENSG00000261934.3	PCDHGA9	142.597	0.366093	0.256644	0.00753755	0.108069
ENSG00000160072.20	ATAD3B	4416.39	-0.200209	0.0946807	0.00754833	0.108122
ENSG00000250144.1	EEF1A1P35	5.02651	-0.0380369	0.132997	0.00758178	NA
ENSG00000166734.20	GOLM2	1738.81	0.20912	0.100869	0.00759502	0.108586
ENSG00000165724.6	ZMYND19	1990.23	-0.21163	0.102976	0.0076113	0.108621
ENSG00000105419.18	MEIS3	407.675	0.275627	0.155076	0.0076198	0.108621
ENSG00000141101.13	NOB1	1510.98	-0.201127	0.0956677	0.00762069	0.108621
ENSG00000111328.7	CDK2AP1	2279.94	-0.228319	0.115268	0.00762603	0.108621
ENSG00000182473.22	EXOC7	2201.19	0.239514	0.123699	0.00764711	0.108748
ENSG00000106266.11	SNX8	2958.4	0.198809	0.0939181	0.00765838	0.108776
ENSG00000179091.5	CYC1	9534.33	-0.224329	0.111079	0.00768686	0.109079
ENSG00000205269.6	TMEM170B	104.127	0.429536	0.376156	0.00774362	0.109782
ENSG00000116353.16	MECR	1001.15	-0.204333	0.0984221	0.00775434	0.109831
ENSG00000107262.26	BAG1	2408.63	-0.189859	0.0884834	0.00778953	0.110227
ENSG00000103653.17	CSK	3515.16	-0.196808	0.0930188	0.00781926	0.110473
ENSG00000108518.8	PFN1	23811.1	-0.202712	0.0976766	0.00782143	0.110473
ENSG00000173638.19	SLC19A1	2427.16	-0.202122	0.0971593	0.00792956	0.111896
ENSG00000138829.12	FBN2	3899.56	0.269412	0.151985	0.00794527	0.112014
ENSG00000155304.6	HSPA13	2423.21	0.208982	0.101898	0.0079539	0.112032
ENSG00000130811.12	EIF3G	9559.7	-0.196016	0.0930571	0.00796887	0.112139
ENSG00000181163.14	NPM1	61663.6	-0.17	0.0771783	0.0080476	0.113142
ENSG00000178531.6	CTXN1	1749.76	-0.246619	0.131016	0.00806144	0.113232
ENSG00000162836.12	ACP6	548.859	0.227179	0.115899	0.00810125	0.113629
ENSG00000169020.10	ATP5ME	31.2258	-0.157462	0.31269	0.00810465	0.113629
ENSG00000116649.10	SRM	7034.6	-0.202783	0.0984098	0.00812492	0.113809
ENSG00000179115.11	FARSA	6720.58	-0.190604	0.0899598	0.00815039	0.11406
ENSG00000106086.20	PLEKHA8	1106.7	0.224693	0.11353	0.00823397	0.115124
ENSG00000108828.16	VAT1	6910.09	0.181084	0.083634	0.00824814	0.115216
ENSG00000156869.14	FRRS1	560.631	0.22712	0.116632	0.00830275	0.115873
ENSG00000182158.16	CREB3L2	2933.99	0.234165	0.122278	0.00831441	0.115929
ENSG00000145494.12	NDUFS6	4252.86	-0.217071	0.108592	0.00833678	0.116135
ENSG00000169972.12	PUSL1	313.041	-0.268017	0.153181	0.00835784	0.116322
ENSG00000198938.2	MT-CO3	105839	-0.222392	0.108784	0.00836742	0.116348
ENSG00000183091.21	NEB	1870.73	0.188176	0.0886638	0.00841766	0.11694
ENSG00000081138.14	CDH7	35.8742	-0.142522	0.26775	0.00842573	0.116945
ENSG00000225972.1	MTND1P23	54.8504	-0.134292	0.247661	0.00846722	0.117414
ENSG00000082641.16	NFE2L1	9173.53	0.179632	0.0832752	0.00850571	0.11784
ENSG00000143256.5	PFDN2	4307.85	-0.207639	0.102848	0.00854461	0.118272
ENSG00000187800.14	PEAR1	7.80331	0.0521318	0.140195	0.00855618	NA
ENSG00000164758.7	MED30	935.99	-0.21932	0.111959	0.00858236	0.118595
ENSG00000186897.5	C1QL4	266.34	-0.314497	0.206986	0.00858355	0.118595
ENSG00000150630.4	VEGFC	783.371	0.270231	0.1565	0.0086159	0.118934
ENSG00000148120.18	AOPEP	2134.57	0.207894	0.103019	0.00863666	0.119112
ENSG00000159210.10	SNF8	611.086	-0.230638	0.119448	0.00865135	0.119139
ENSG00000140859.16	KIFC3	1649.79	-0.192134	0.0920134	0.00865425	0.119139
ENSG00000165821.12	SALL2	933.517	0.20262	0.0993746	0.00871114	0.119468
ENSG00000128973.13	CLN6	790.669	-0.213876	0.10802	0.00871881	0.119468
ENSG00000163359.17	COL6A3	2673.57	-0.209435	0.104886	0.00872216	0.119468
ENSG00000068615.20	REEP1	3258.45	-0.174084	0.0803164	0.00873017	0.119468
ENSG00000115286.21	NDUFS7	142.835	-0.351208	0.261857	0.00873207	0.119468
ENSG00000105499.14	PLA2G4C	18.1493	0.0995135	0.185309	0.00873606	0.119468
ENSG00000100300.18	TSPO	2492.85	-0.238233	0.127961	0.00873746	0.119468
ENSG00000072041.18	SLC6A15	28.0734	-0.14174	0.264837	0.008741	0.119468
ENSG00000109519.13	GRPEL1	1632.46	-0.207183	0.103056	0.00875402	0.119539
ENSG00000237991.3	RPL35P1	35.9169	-0.191296	0.454232	0.00877648	0.119619
ENSG00000084710.14	EFR3B	349.44	0.262144	0.149256	0.00877968	0.119619
ENSG00000203760.9	CENPW	1003.77	-0.223803	0.116129	0.00878401	0.119619
ENSG00000174939.11	ASPHD1	570.261	-0.251538	0.139988	0.00879134	0.119619
ENSG00000101298.15	SNPH	57.7396	0.418949	0.438062	0.00883085	0.119942
ENSG00000132313.15	MRPL35	2785.24	-0.173638	0.0807285	0.00887223	0.120304
ENSG00000050820.17	BCAR1	3674.05	0.209186	0.105299	0.00888124	0.120304
ENSG00000151376.18	ME3	715.925	-0.216197	0.110233	0.00889045	0.120322
ENSG00000123416.15	TUBA1B	5386.35	-0.202854	0.100206	0.00891504	0.120547
ENSG00000085982.15	USP40	1849.39	0.181194	0.0851593	0.0089541	0.120968
ENSG00000151612.18	ZNF827	932.176	0.222675	0.115545	0.00900344	0.121526
ENSG00000162385.11	MAGOH	2590.4	-0.208911	0.105476	0.00903711	0.121873
ENSG00000091704.10	CPA1	8.54653	0.0596321	0.145018	0.00905424	0.121944
ENSG00000183287.15	CCBE1	13.8587	0.0816747	0.163994	0.00905841	0.121944
ENSG00000095794.20	CREM	1303.36	0.206041	0.102897	0.0090821	0.122155
ENSG00000177464.5	GPR4	43.611	0.204605	0.532835	0.00910879	0.122256
ENSG00000197217.13	ENTPD4	1623.51	0.188521	0.0904047	0.00911047	0.122256
ENSG00000166794.6	PPIB	2025.55	-0.188703	0.0906853	0.00911377	0.122256
ENSG00000232445.2	EMSLR	29.4896	-0.139618	0.258649	0.00915273	0.122671
ENSG00000184207.9	PGP	2290.28	-0.216894	0.112457	0.00919276	0.123099
ENSG00000118620.13	ZNF430	497.48	0.225854	0.118833	0.00920954	0.123215
ENSG00000196781.16	TLE1	1763.83	0.213529	0.109881	0.00924776	0.123576
ENSG00000179588.9	ZFPM1	356.359	-0.312184	0.213326	0.00925608	0.123576
ENSG00000112144.16	CILK1	1096.15	-0.210539	0.10702	0.00926391	0.123576
ENSG00000143079.15	CTTNBP2NL	1536.67	0.227386	0.119527	0.00928579	0.123604
ENSG00000138119.17	MYOF	9207.24	0.204756	0.102346	0.00928737	0.123604
ENSG00000164105.4	SAP30	487.308	-0.246921	0.138162	0.00933062	0.124071
ENSG00000145012.14	LPP	1360.03	0.198504	0.0979752	0.00934112	0.124102
ENSG00000148357.18	HMCN2	1540.05	-0.268917	0.160792	0.00940471	0.124838
ENSG00000158292.7	GPR153	2705.47	0.21145	0.108014	0.00942538	0.124891
ENSG00000182175.15	RGMA	494.495	-0.309485	0.211394	0.00944413	0.124891
ENSG00000145425.10	RPS3A	6930.96	-0.172399	0.0806646	0.00944427	0.124891
ENSG00000100591.8	AHSA1	4483.29	-0.186213	0.0896485	0.00944822	0.124891
ENSG00000165959.12	CLMN	556.973	-0.237554	0.13019	0.00944971	0.124891
ENSG00000116157.6	GPX7	1392.48	-0.221161	0.116591	0.00946427	0.124974
ENSG00000108515.18	ENO3	1315.15	0.229737	0.123193	0.00947391	0.124993
ENSG00000101425.14	BPI	5.37894	0.0437135	0.135528	0.00948033	NA
ENSG00000100294.13	MCAT	871.474	-0.215917	0.112169	0.00951465	0.125422
ENSG00000196586.17	MYO6	465.534	0.251817	0.143539	0.00956013	0.12576
ENSG00000148334.16	PTGES2	4071.67	-0.225353	0.119991	0.00956213	0.12576
ENSG00000124784.9	RIOK1	606.238	-0.213308	0.110061	0.00956508	0.12576
ENSG00000025772.8	TOMM34	1855.54	-0.200326	0.1004	0.00965463	0.126827
ENSG00000105926.16	PALS2	1220.79	-0.194759	0.096606	0.0096739	0.126971
ENSG00000174233.12	ADCY6	844.437	0.236893	0.130304	0.00969099	0.127016
ENSG00000187051.9	RPS19BP1	1315.64	-0.217043	0.113819	0.00970777	0.127016
ENSG00000250899.3		177.258	0.317074	0.223966	0.00970895	0.127016
ENSG00000164924.18	YWHAZ	14493	0.167631	0.0790533	0.00971075	0.127016
ENSG00000108107.15	RPL28	37643.3	-0.211871	0.104958	0.00975024	0.127423
ENSG00000106852.16	LHX6	538.847	-0.221073	0.117069	0.00977198	0.127598
ENSG00000224114.1		86.3641	-0.182473	0.399087	0.00981236	0.128015
ENSG00000184162.15	NR2C2AP	443.183	-0.23624	0.130646	0.00983964	0.128261
ENSG00000182208.15	MOB2	643.211	-0.234434	0.129273	0.00991835	0.129176
ENSG00000174173.7	TRMT10C	842.863	-0.214756	0.112338	0.00994146	0.129367
ENSG00000151689.13	INPP1	340.662	0.244096	0.138595	0.0100544	0.130724
ENSG00000169314.15	C22orf15	2.12852	-0.020042	0.127036	0.010137	NA
ENSG00000124508.17	BTN2A2	371.023	0.244245	0.139134	0.0101388	0.131709
ENSG00000228300.14	FAM174C	1501.91	-0.253372	0.149777	0.0101866	0.13214
ENSG00000136840.19	ST6GALNAC4	2286.44	-0.184689	0.0901558	0.0101905	0.13214
ENSG00000153029.16	MR1	88.4222	0.365155	0.340811	0.0102029	0.13214
ENSG00000143515.20	ATP8B2	4055.13	0.20076	0.102126	0.0102067	0.13214
ENSG00000248923.1	MTND5P11	15.2427	-0.0748369	0.157114	0.0102387	0.132441
ENSG00000228501.2	RPL15P18	10.5913	-0.0550411	0.141875	0.0102718	0.13265
ENSG00000224063.6	CALCRL-AS1	85.7921	0.363009	0.337305	0.0102723	0.13265
ENSG00000244486.9	SCARF2	1792.87	-0.197639	0.0999691	0.0103049	0.132958
ENSG00000154723.13	ATP5PF	1041.42	-0.207651	0.107798	0.0103473	0.133393
ENSG00000254535.4	PABPC4L	127.636	0.329775	0.256647	0.0104043	0.13398
ENSG00000160633.13	SAFB	8086.17	-0.182537	0.0909752	0.0104143	0.13398
ENSG00000129932.10	DOHH	1523.95	-0.216412	0.115816	0.0104241	0.13398
ENSG00000270885.2	RASL10B	1483.13	0.213666	0.112753	0.0104282	0.13398
ENSG00000141933.9	TPGS1	670.689	-0.241543	0.138343	0.0104369	0.13398
ENSG00000228502.1	EEF1A1P11	70.5192	-0.146896	0.27413	0.0104597	0.134159
ENSG00000159164.10	SV2A	1934.46	0.176994	0.0852018	0.0104805	0.134203
ENSG00000185634.12	SHC4	164.108	0.305255	0.215583	0.0104808	0.134203
ENSG00000160213.9	CSTB	2028.38	-0.195965	0.0991593	0.0105036	0.134382
ENSG00000169021.6	UQCRFS1	3204.36	-0.204677	0.107063	0.0105271	0.13457
ENSG00000173064.14	HECTD4	1184.23	0.213759	0.113106	0.0105378	0.134594
ENSG00000173915.16	ATP5MK	2545.65	-0.196867	0.100022	0.0105636	0.134809
ENSG00000109265.15	CRACD	2108.1	0.205838	0.106805	0.0106023	0.135082
ENSG00000139514.13	SLC7A1	1745.09	0.212414	0.111502	0.0106116	0.135082
ENSG00000167034.10	NKX3-1	110.109	0.34405	0.298037	0.0106387	0.135315
ENSG00000077157.22	PPP1R12B	657.221	0.248909	0.146282	0.0106644	0.135528
ENSG00000142798.20	HSPG2	5841.65	0.239759	0.136919	0.0106846	0.135672
ENSG00000112893.10	MAN2A1	1911.38	0.200323	0.102414	0.0107162	0.135959
ENSG00000166971.17	AKTIP	371.052	0.254253	0.1527	0.0107907	0.13679
ENSG00000130204.13	TOMM40	12493	-0.20459	0.106636	0.0108487	0.137357
ENSG00000172115.9	CYCS	12392.1	-0.16451	0.0775207	0.0108535	0.137357
ENSG00000111110.12	PPM1H	107.09	0.33521	0.283076	0.0108837	0.137517
ENSG00000160191.18	PDE9A	743.75	-0.214773	0.11523	0.0108842	0.137517
ENSG00000166801.17	FAM111A	865.959	0.220529	0.120085	0.0109282	0.137959
ENSG00000183458.14	PKD1P3	595.669	0.26967	0.171818	0.0109805	0.13837
ENSG00000198763.3	MT-ND2	51438.9	-0.220689	0.116958	0.0109901	0.13837
ENSG00000249119.1	MTND6P4	22.7274	-0.0755295	0.157669	0.0109947	0.13837
ENSG00000164309.15	CMYA5	168.583	0.295148	0.206533	0.0110084	0.13837
ENSG00000125434.11	SLC25A35	65.7555	0.36195	0.406874	0.011029	0.13837
ENSG00000159208.16	CIART	166.333	-0.289194	0.199047	0.0110295	0.13837
ENSG00000147155.11	EBP	264.728	-0.274194	0.178472	0.0110296	0.13837
ENSG00000114023.16	FAM162A	1219.76	-0.225652	0.125393	0.011036	0.13837
ENSG00000176842.16	IRX5	471.651	-0.241685	0.141125	0.0110427	0.13837
ENSG00000128011.5	LRFN1	496.131	-0.272562	0.176967	0.0110726	0.138585
ENSG00000135119.15	RNFT2	265.806	0.274964	0.179437	0.0110846	0.138585
ENSG00000185442.13	FAM174B	208.69	-0.282152	0.189787	0.0110922	0.138585
ENSG00000213638.6	ADAT3	780.567	-0.23307	0.132819	0.0111	0.138585
ENSG00000185298.13	CCDC137	1515.81	-0.189508	0.0959408	0.0111054	0.138585
ENSG00000165568.18	AKR1E2	411.681	-0.244268	0.144654	0.011123	0.138595
ENSG00000177971.9	IMP3	306.332	-0.257308	0.156138	0.0111244	0.138595
ENSG00000111670.16	GNPTAB	815.237	0.252507	0.152936	0.0111682	0.139027
ENSG00000134250.21	NOTCH2	7334.5	0.235376	0.135459	0.011181	0.139072
ENSG00000163636.11	PSMD6	1571.94	-0.179776	0.0885156	0.0112039	0.139244
ENSG00000163820.16	FYCO1	811.991	0.228084	0.127639	0.0112711	0.139965
ENSG00000171791.14	BCL2	263.527	-0.276551	0.183626	0.0113379	0.140679
ENSG00000215021.10	PHB2	7560.05	-0.187253	0.0951535	0.0114068	0.141418
ENSG00000166317.12	SYNPO2L	96.9523	0.329144	0.28374	0.0114465	0.141795
ENSG00000073169.15	SELENOO	1135.66	-0.221148	0.122957	0.0115837	0.143378
ENSG00000198892.7	SHISA4	256.349	0.262459	0.166754	0.0116494	0.143969
ENSG00000198945.8	L3MBTL3	484.89	-0.232654	0.13515	0.011655	0.143969
ENSG00000070366.14	SMG6	752.794	0.230706	0.132231	0.0116599	0.143969
ENSG00000163154.6	TNFAIP8L2	3.12701	0.0280162	0.129144	0.0117313	NA
ENSG00000170456.16	DENND5B	1132.44	0.220981	0.122963	0.0117378	0.144748
ENSG00000103257.9	SLC7A5	5291.55	-0.157367	0.0743581	0.011742	0.144748
ENSG00000148848.15	ADAM12	3458.78	0.193535	0.101283	0.0117534	0.144771
ENSG00000004779.10	NDUFAB1	1396.12	-0.206749	0.110942	0.0117798	0.144977
ENSG00000150456.11	EEF1AKMT1	159.938	-0.295897	0.218977	0.0117891	0.144977
ENSG00000149476.16	TKFC	777.765	-0.227187	0.129696	0.011799	0.144981
ENSG00000132323.9	ILKAP	1603.08	-0.186099	0.0943447	0.0118169	0.145083
ENSG00000217094.2	PPIAP31	58.8157	-0.126878	0.227447	0.0118526	0.145404
ENSG00000214222.2	TUBBP2	15.8246	-0.0619012	0.146394	0.0118749	0.145561
ENSG00000258390.2	LINC02318	3.08972	0.0281306	0.129177	0.0118802	NA
ENSG00000181408.5	UTS2R	173.16	0.307242	0.242636	0.0118926	0.145661
ENSG00000105426.18	PTPRS	9776.49	0.167809	0.081266	0.0119134	0.145798
ENSG00000155970.12	MICU3	257.273	0.274381	0.184989	0.0119387	0.14599
ENSG00000163319.11	MRPS18C	97.0685	-0.334329	0.334511	0.0120022	0.146649
ENSG00000013306.16	SLC25A39	3692.91	-0.191223	0.0988359	0.0120127	0.146659
ENSG00000122218.17	COPA	9460.28	0.156626	0.0740808	0.0120273	0.14672
ENSG00000131495.9	NDUFA2	122.728	-0.306149	0.244307	0.0120988	0.147132
ENSG00000132688.11	NES	59138	0.170841	0.0877925	0.0121033	0.147132
ENSG00000156011.18	PSD3	1349.66	0.227018	0.133699	0.0121067	0.147132
ENSG00000169230.10	PRELID1	2479.25	-0.19876	0.105326	0.0121072	0.147132
ENSG00000054598.9	FOXC1	760.224	0.219339	0.122537	0.0121094	0.147132
ENSG00000119599.17	DCAF4	585.527	-0.216095	0.12057	0.012129	0.147251
ENSG00000112110.10	MRPL18	2426.83	-0.185681	0.09471	0.0121527	0.147421
ENSG00000135709.14	KIAA0513	488.98	0.230672	0.134215	0.0121712	0.147529
ENSG00000109790.18	KLHL5	615.08	0.21214	0.11667	0.0122215	0.14802
ENSG00000159228.13	CBR1	668.694	-0.226067	0.130349	0.0122774	0.148475
ENSG00000120438.12	TCP1	13645.9	-0.151874	0.0732282	0.0122786	0.148475
ENSG00000119632.4	IFI27L2	202.548	0.291441	0.217048	0.012292	0.14852
ENSG00000112367.12	FIG4	384.687	0.227758	0.131799	0.0123156	0.148663
ENSG00000120254.16	MTHFD1L	2497.72	-0.17101	0.0847259	0.0123234	0.148663
ENSG00000150051.14	MKX	1089.68	0.204427	0.110267	0.01236	0.148986
ENSG00000112576.13	CCND3	10876.5	-0.209458	0.114591	0.0123956	0.149297
ENSG00000155657.29	TTN	205.398	0.293897	0.223677	0.0124711	0.150074
ENSG00000165233.18	CARD19	2349.83	-0.220912	0.125982	0.0124798	0.150074
ENSG00000166592.12	RRAD	11.6578	0.056809	0.142829	0.0125326	0.150504
ENSG00000171863.15	RPS7	18835.4	-0.1877	0.0937494	0.0125354	0.150504
ENSG00000153933.10	DGKE	457.077	-0.238347	0.142951	0.012582	0.150945
ENSG00000117676.14	RPS6KA1	195.896	-0.273027	0.190163	0.012595	0.150981
ENSG00000183605.17	SFXN4	838.129	-0.200166	0.107635	0.0126438	0.151363
ENSG00000152082.15	MZT2B	299.688	-0.276206	0.195026	0.0126467	0.151363
ENSG00000020577.14	SAMD4A	1942.59	0.194951	0.102681	0.0126702	0.151494
ENSG00000123144.11	TRIR	9170.21	-0.177463	0.0895911	0.0126776	0.151494
ENSG00000115350.12	POLE4	1747.72	-0.191457	0.100473	0.0127126	0.151793
ENSG00000004660.15	CAMKK1	446.634	-0.220355	0.126242	0.0127449	0.15206
ENSG00000197451.12	HNRNPAB	5768.73	-0.159624	0.0773143	0.0127569	0.152083
ENSG00000142541.18	RPL13A	57454.1	-0.192945	0.0966434	0.0128593	0.153184
ENSG00000168785.8	TSPAN5	1205.62	-0.18578	0.0965351	0.0129089	0.153604
ENSG00000225921.7	NOL7	2607.11	-0.183925	0.0949159	0.0129147	0.153604
ENSG00000147251.16	DOCK11	108.789	0.323488	0.327602	0.0129502	0.153905
ENSG00000076924.12	XAB2	3800.63	-0.179886	0.0916456	0.0129647	0.153957
ENSG00000182899.17	RPL35A	17678.3	-0.182826	0.0933793	0.0129936	0.15418
ENSG00000140264.21	SERF2	1042.92	-0.202083	0.110178	0.0130161	0.154275
ENSG00000074527.13	NTN4	123.629	0.317362	0.478736	0.0130219	0.154275
ENSG00000204116.12	CHIC1	381.829	0.249964	0.15996	0.0130323	0.154278
ENSG00000064961.19	HMG20B	3800.5	-0.177937	0.0905346	0.0130535	0.154409
ENSG00000009413.16	REV3L	887.918	0.237477	0.145721	0.0131728	0.155641
ENSG00000137076.21	TLN1	9655.81	0.173854	0.087831	0.0131781	0.155641
ENSG00000108861.9	DUSP3	1627.01	0.183534	0.0949241	0.0132117	0.155904
ENSG00000163704.12	PRRT3	332.796	0.260716	0.176119	0.0132209	0.155904
ENSG00000166482.12	MFAP4	135.787	0.292361	0.233	0.0132542	0.156176
ENSG00000182154.8	MRPL41	4223.28	-0.213768	0.121381	0.0132845	0.156412
ENSG00000103024.8	NME3	1245.59	-0.215095	0.121481	0.0132989	0.156461
ENSG00000233565.1		12.2702	-0.0479629	0.137566	0.0133289	0.156692
ENSG00000120756.13	PLS1	47.5365	0.176952	0.350318	0.0133486	0.156802
ENSG00000131148.9	EMC8	847.454	-0.204861	0.113391	0.0133854	0.157114
ENSG00000065361.17	ERBB3	304.509	-0.242292	0.152906	0.0133973	0.157131
ENSG00000188846.14	RPL14	18979.8	-0.184578	0.093309	0.0134386	0.157411
ENSG00000112182.16	BACH2	20.5427	0.0992874	0.18312	0.0134418	0.157411
ENSG00000157500.12	APPL1	1724.5	0.205224	0.113803	0.0135044	0.157858
ENSG00000187123.15	LYPD6	697.678	0.196657	0.106232	0.0135048	0.157858
ENSG00000241685.10	ARPC1A	526.201	-0.226093	0.134885	0.0135123	0.157858
ENSG00000277270.2		7.36085	0.0482729	0.137702	0.0135164	NA
ENSG00000182810.7	DDX28	496.274	-0.218516	0.128956	0.0135215	0.157858
ENSG00000130255.13	RPL36	13379.7	-0.185772	0.0972751	0.0135416	0.157878
ENSG00000163541.12	SUCLG1	2358.83	-0.188822	0.100071	0.013544	0.157878
ENSG00000137936.18	BCAR3	3404.39	-0.166733	0.0830722	0.0135703	0.158064
ENSG00000100836.11	PABPN1	926.315	-0.231746	0.139944	0.0135895	0.158166
ENSG00000198380.13	GFPT1	5037.37	0.169204	0.0847382	0.0136015	0.158185
ENSG00000159216.19	RUNX1	2911.04	0.189965	0.100241	0.0136164	0.158238
ENSG00000074964.17	ARHGEF10L	541.312	0.222713	0.131511	0.0136668	0.158581
ENSG00000167566.17	NCKAP5L	3114.48	0.186462	0.0981803	0.013728	0.159011
ENSG00000130775.16	THEMIS2	201.013	-0.260372	0.179612	0.0137284	0.159011
ENSG00000198744.5	MTCO3P12	113.444	-0.0637	0.14762	0.0137353	0.159011
ENSG00000234602.9	MCIDAS	318.507	-0.240185	0.152219	0.0137742	0.159282
ENSG00000205403.15	CFI	5.38557	0.036974	0.132353	0.0137797	NA
ENSG00000174943.11	KCTD13	599.743	-0.200873	0.110841	0.0137944	0.159282
ENSG00000246363.4	LINC02458	254.408	-0.256654	0.175004	0.0137945	0.159282
ENSG00000112964.14	GHR	604.925	0.247655	0.161546	0.0138005	0.159282
ENSG00000134516.20	DOCK2	60.6379	-0.291485	0.50098	0.013846	0.159564
ENSG00000136149.6	RPL13AP25	136.659	-0.0772808	0.15887	0.0138819	0.159857
ENSG00000198796.7	ALPK2	813.983	-0.200268	0.110596	0.013926	0.160147
ENSG00000116560.12	SFPQ	22028.3	-0.148062	0.0712287	0.0139455	0.160226
ENSG00000123685.9	BATF3	324.197	-0.260383	0.182015	0.0139692	0.160284
ENSG00000159217.10	IGF2BP1	5702.61	0.173091	0.0881474	0.0139759	0.160284
ENSG00000118898.16	PPL	140.127	-0.29205	0.248172	0.0139876	0.160284
ENSG00000053254.16	FOXN3	767.444	0.219131	0.128769	0.0139937	0.160284
ENSG00000146676.10	PURB	3249.79	0.188552	0.0998383	0.014007	0.160284
ENSG00000156709.15	AIFM1	1810.52	-0.177216	0.091652	0.0140137	0.160284
ENSG00000172819.17	RARG	703.028	0.196828	0.107632	0.0140398	0.160461
ENSG00000218582.2	GAPDHP63	7.98833	-0.0503852	0.138822	0.0140436	NA
ENSG00000160972.10	PPP1R16A	1549.49	-0.21828	0.128719	0.0140767	0.160762
ENSG00000156928.5	MALSU1	1151.44	-0.180991	0.0950088	0.014224	0.162322
ENSG00000171488.15	LRRC8C	200.447	-0.303154	0.321965	0.0142375	0.162347
ENSG00000271930.1		8.81481	0.0534206	0.140614	0.0142475	0.162347
ENSG00000137142.5	IGFBPL1	1250.01	-0.187322	0.100215	0.0143168	0.16301
ENSG00000141232.5	TOB1	502.19	0.21013	0.120703	0.0143271	0.16301
ENSG00000123545.6	NDUFAF4	861.45	-0.213512	0.125011	0.0143848	0.163544
ENSG00000105889.16	STEAP1B	673.87	-0.202559	0.113916	0.0144135	0.163748
ENSG00000203727.4	SAMD5	6116.99	-0.189605	0.102343	0.0144325	0.163842
ENSG00000120885.22	CLU	4574.32	0.299164	0.412236	0.0144581	0.16401
ENSG00000268223.7	ARL14EPL	2.94798	0.0265033	0.128659	0.014461	NA
ENSG00000172071.15	EIF2AK3	674.947	0.224933	0.13596	0.0144857	0.164098
ENSG00000170515.14	PA2G4	4336.33	-0.194628	0.106914	0.0144896	0.164098
ENSG00000181104.7	F2R	1285.11	0.226865	0.139163	0.0144983	0.164098
ENSG00000143641.10	GALNT2	8043.49	0.174326	0.0946552	0.014546	0.164516
ENSG00000166619.15	BLCAP	5211.78	-0.160102	0.080165	0.0146484	0.165551
ENSG00000235363.1	SNRPGP10	245.931	-0.244998	0.163257	0.0146679	0.165649
ENSG00000182534.14	MXRA7	3640.21	0.200872	0.112486	0.014694	0.16582
ENSG00000127554.13	GFER	968.694	-0.186557	0.1006	0.0147514	0.166344
ENSG00000103202.13	NME4	6659.19	-0.192304	0.105346	0.014854	0.167377
ENSG00000163444.12	TMEM183A	2210.61	-0.172741	0.0895059	0.0149047	0.1677
ENSG00000136630.13	HLX	230.162	-0.271412	0.213639	0.014941	0.167984
ENSG00000165416.15	SUGT1	1182.99	-0.19104	0.105088	0.0150516	0.169103
ENSG00000065534.20	MYLK	889.566	-0.237459	0.155623	0.0151148	0.169687
ENSG00000116133.13	DHCR24	2905.36	-0.195226	0.109227	0.0151378	0.169821
ENSG00000173660.12	UQCRH	8746.61	-0.185133	0.0995976	0.0151718	0.170076
ENSG00000185112.6	FAM43A	392.078	0.225035	0.139739	0.0152018	0.170287
ENSG00000150907.10	FOXO1	209.912	0.2621	0.193839	0.0152265	0.170439
ENSG00000114391.13	RPL24	15691.6	-0.185258	0.0966062	0.0153295	0.171465
ENSG00000134815.19	DHX34	3052.52	-0.167973	0.0859681	0.0153555	0.17163
ENSG00000137509.12	PRCP	902.967	0.193246	0.10733	0.0153899	0.171813
ENSG00000138386.17	NAB1	361.272	0.236733	0.155022	0.0153945	0.171813
ENSG00000155463.14	OXA1L	2511.8	-0.159793	0.0804936	0.0154229	0.171968
ENSG00000106263.19	EIF3B	13859	-0.148491	0.0743724	0.015431	0.171968
ENSG00000122068.13	FYTTD1	1432.71	0.18403	0.0993803	0.0154597	0.17205
ENSG00000129911.9	KLF16	1811.81	-0.239217	0.152316	0.015461	0.17205
ENSG00000119714.11	GPR68	18.5276	-0.0852346	0.166257	0.0154769	0.172055
ENSG00000115268.10	RPS15	30976.8	-0.20431	0.120016	0.0154949	0.172055
ENSG00000101665.10	SMAD7	514.377	-0.264506	0.20105	0.0154953	0.172055
ENSG00000103512.16	NOMO1	5031.26	0.171468	0.0892451	0.0155091	0.172082
ENSG00000155850.9	SLC26A2	1044.12	0.198588	0.112315	0.0155419	0.172175
ENSG00000151233.11	GXYLT1	2102.2	0.177918	0.0944515	0.0155574	0.172175
ENSG00000182979.18	MTA1	6102.21	-0.170041	0.0885124	0.0155651	0.172175
ENSG00000103126.15	AXIN1	1795.76	-0.176633	0.0941901	0.0155702	0.172175
ENSG00000133019.12	CHRM3	1270.73	0.187495	0.102607	0.0155889	0.172175
ENSG00000145248.7	SLC10A4	661.975	-0.196938	0.11149	0.0155947	0.172175
ENSG00000128626.12	MRPS12	1129.15	-0.199117	0.113827	0.0155967	0.172175
ENSG00000160194.18	NDUFV3	1246.29	-0.182244	0.0990546	0.0156118	0.172217
ENSG00000134769.23	DTNA	212.852	-0.261064	0.19858	0.0156828	0.172874
ENSG00000185955.5	C7orf61	3.71271	-0.0314786	0.130271	0.0156878	NA
ENSG00000126562.17	WNK4	198.233	-0.259387	0.193097	0.0157568	0.173564
ENSG00000139880.21	CDH24	1782.4	0.194346	0.109047	0.0157842	0.173741
ENSG00000117407.17	ARTN	610.625	-0.228868	0.147525	0.0158251	0.174064
ENSG00000258815.1	LINC02820	49.0101	0.216598	0.436227	0.0158729	0.174464
ENSG00000136048.14	DRAM1	127.112	0.281296	0.257746	0.0159258	0.174919
ENSG00000189171.15	S100A13	147.656	-0.274775	0.240142	0.0160251	0.17578
ENSG00000168275.16	COA6	390.453	-0.227654	0.146641	0.0160299	0.17578
ENSG00000111678.11	C12orf57	231.371	-0.259427	0.197848	0.0160389	0.17578
ENSG00000065427.15	KARS1	5467.22	-0.163203	0.0830206	0.016063	0.175918
ENSG00000135723.14	FHOD1	3981.36	-0.183404	0.100476	0.0161639	0.176847
ENSG00000141428.17	C18orf21	195.359	-0.267012	0.217553	0.016171	0.176847
ENSG00000083312.19	TNPO1	10204.1	0.178037	0.09559	0.0162016	0.177054
ENSG00000105220.17	GPI	18227.6	-0.15198	0.0761901	0.0162509	0.177465
ENSG00000143322.21	ABL2	4838.64	0.181453	0.0999043	0.0162986	0.177858
ENSG00000160224.17	AIRE	45.6335	0.177212	0.332681	0.0163153	0.177913
ENSG00000187720.15	THSD4	143.03	0.283046	0.31858	0.0164032	0.178668
ENSG00000167476.10	JSRP1	5541.88	-0.214302	0.129372	0.0164187	0.178668
ENSG00000152684.11	PELO	1269.56	0.185792	0.102688	0.0164198	0.178668
ENSG00000177192.14	PUS1	1411.41	-0.191043	0.10781	0.0164458	0.178824
ENSG00000168763.16	CNNM3	851.24	-0.18615	0.103549	0.0165046	0.179334
ENSG00000123636.19	BAZ2B	949.524	0.203683	0.120191	0.0165331	0.179516
ENSG00000228205.1		44.7427	-0.193173	0.369199	0.0165833	0.179933
ENSG00000020633.19	RUNX3	205.133	-0.27404	0.253574	0.0166019	0.180006
ENSG00000129675.16	ARHGEF6	401.394	0.213365	0.131021	0.0166543	0.180445
ENSG00000103528.17	SYT17	55.4177	-0.240747	0.436986	0.0166696	0.180469
ENSG00000142961.16	MOB3C	312.044	0.232102	0.155069	0.0166877	0.180469
ENSG00000104899.8	AMH	684.978	-0.228092	0.150265	0.0167003	0.180469
ENSG00000117118.10	SDHB	2224.98	-0.1894	0.106881	0.016704	0.180469
ENSG00000146066.3	HIGD2A	802.264	-0.219025	0.138616	0.0168172	0.181563
ENSG00000112559.15	MDFI	1949.51	-0.202767	0.120049	0.0168355	0.181583
ENSG00000148175.13	STOM	1425.16	0.185231	0.10298	0.0168481	0.181583
ENSG00000115484.15	CCT4	7669.28	-0.149219	0.0746441	0.0168548	0.181583
ENSG00000187678.10	SPRY4	5170.03	-0.187481	0.10554	0.0168677	0.181593
ENSG00000142168.15	SOD1	4986.18	-0.189741	0.107771	0.0168888	0.181614
ENSG00000198113.3	TOR4A	1138.34	0.215799	0.134752	0.0169048	0.181614
ENSG00000099385.12	BCL7C	446.444	-0.209799	0.128178	0.0169077	0.181614
ENSG00000172888.12	ZNF621	1045.85	0.19022	0.10768	0.0169204	0.181614
ENSG00000198755.11	RPL10A	16262.6	-0.163546	0.0865485	0.0169293	0.181614
ENSG00000289396.1		8.22561	0.0484381	0.137653	0.0169883	NA
ENSG00000186591.13	UBE2H	3000.53	0.187691	0.105636	0.0169989	0.182104
ENSG00000111331.14	OAS3	914.044	0.215667	0.134695	0.0170334	0.182345
ENSG00000136731.13	UGGT1	4091.83	0.163593	0.0854645	0.0171539	0.183506
ENSG00000120337.10	TNFSF18	10.0486	0.0578744	0.143215	0.0172233	0.184113
ENSG00000178104.20	PDE4DIP	862.553	0.179576	0.0986861	0.0172422	0.184113
ENSG00000261379.1		49.6103	0.14057	0.247213	0.017247	0.184113
ENSG00000065989.16	PDE4A	571.936	-0.209134	0.128794	0.0173061	0.184499
ENSG00000106780.9	MEGF9	662.919	0.206677	0.125323	0.0173074	0.184499
ENSG00000134825.16	TMEM258	954.155	-0.212037	0.132093	0.0173383	0.184579
ENSG00000090273.14	NUDC	8197.11	-0.184164	0.10238	0.0173392	0.184579
ENSG00000245498.7	MSANTD2-AS1	3.70784	0.0324386	0.130594	0.0174431	NA
ENSG00000170961.7	HAS2	47.7892	0.111558	0.19803	0.0174933	0.185934
ENSG00000176890.16	TYMS	465.166	-0.215885	0.137139	0.0175031	0.185934
ENSG00000128228.5	SDF2L1	1688.06	-0.219605	0.140733	0.0176153	0.186995
ENSG00000279989.1		6.6152	0.042647	0.134727	0.0176437	NA
ENSG00000162738.7	VANGL2	1346.94	0.198662	0.117702	0.0176518	0.187252
ENSG00000125827.9	TMX4	1272.17	0.187592	0.106851	0.0177622	0.188218
ENSG00000234743.1	EIF5AP4	28.4169	-0.114783	0.202462	0.017781	0.188218
ENSG00000123179.14	EBPL	686.069	-0.205288	0.125112	0.0177863	0.188218
ENSG00000101384.12	JAG1	1028.09	-0.218015	0.141297	0.0177923	0.188218
ENSG00000123983.15	ACSL3	2631.14	0.16746	0.0893343	0.017833	0.188517
ENSG00000040341.18	STAU2	593.135	0.202566	0.122229	0.0178938	0.189028
ENSG00000215012.9	RTL10	1210.95	-0.174438	0.0956644	0.0179098	0.189066
ENSG00000181826.10	RELL1	391.125	-0.227353	0.154618	0.0179248	0.189093
ENSG00000104375.17	STK3	458.525	0.203572	0.123673	0.01796	0.189333
ENSG00000198910.14	L1CAM	7953.16	0.158996	0.0828568	0.0179811	0.189423
ENSG00000273238.3	TMEM271	402.138	-0.254025	0.208209	0.0179934	0.189423
ENSG00000159658.15	EFCAB14	2338.74	0.18977	0.109447	0.0180302	0.189638
ENSG00000164674.17	SYTL3	1521.65	0.196644	0.116505	0.0180388	0.189638
ENSG00000205208.5	C4orf46	1072.33	0.179003	0.0995646	0.0181144	0.190249
ENSG00000224578.5	HNRNPA1L3	301.463	-0.220779	0.144501	0.0181337	0.190249
ENSG00000127314.18	RAP1B	3095.86	0.173125	0.0941708	0.0181344	0.190249
ENSG00000224080.1	UBE2FP1	42.0233	0.135698	0.236317	0.0182213	0.191028
ENSG00000149131.17	SERPING1	113.949	0.267234	0.285748	0.0183243	0.191715
ENSG00000130726.12	TRIM28	32371.5	-0.197261	0.11831	0.0183411	0.191715
ENSG00000100142.16	POLR2F	1995.71	-0.200881	0.122326	0.0183532	0.191715
ENSG00000171295.13	ZNF440	396.063	0.217209	0.141638	0.0183533	0.191715
ENSG00000146197.9	SCUBE3	212.415	0.25507	0.214471	0.0183775	0.191715
ENSG00000075239.14	ACAT1	1514.55	-0.167445	0.0902125	0.0183863	0.191715
ENSG00000224877.4	NDUFAF8	1408.78	-0.179218	0.100473	0.018404	0.191715
ENSG00000197766.9	CFD	155.707	-0.26017	0.238692	0.0184215	0.191715
ENSG00000168393.13	DTYMK	4856.86	-0.171662	0.0939272	0.0184321	0.191715
ENSG00000065060.18	UHRF1BP1	786.159	0.224761	0.151878	0.018445	0.191715
ENSG00000101166.16	PRELID3B	3306.42	-0.149997	0.0768335	0.0184557	0.191715
ENSG00000061794.13	MRPS35	1529.76	-0.171382	0.0917967	0.0184648	0.191715
ENSG00000173113.7	TRMT112	4390.27	-0.18893	0.109722	0.0184735	0.191715
ENSG00000135541.22	AHI1	756.135	0.204205	0.125897	0.0184877	0.191715
ENSG00000116260.17	QSOX1	6351.35	0.152738	0.0787674	0.0184928	0.191715
ENSG00000138772.13	ANXA3	2.80109	0.0246778	0.128106	0.0185084	NA
ENSG00000051620.11	HEBP2	2179.42	-0.171208	0.0935919	0.0185197	0.191715
ENSG00000178982.10	EIF3K	6447.37	-0.182353	0.103311	0.0185206	0.191715
ENSG00000158457.6	TSPAN33	240.43	0.255907	0.219839	0.0185263	0.191715
ENSG00000161243.9	FBXO27	156.548	0.255753	0.21874	0.0186206	0.192493
ENSG00000133138.20	TBC1D8B	194.653	0.259386	0.233628	0.0186267	0.192493
ENSG00000197345.13	MRPL21	1357.3	-0.196209	0.118045	0.0186472	0.192574
ENSG00000181467.5	RAP2B	3022.63	-0.163237	0.0871788	0.0186613	0.192589
ENSG00000174844.15	DNAH12	1.95845	0.0174112	0.126466	0.0186881	NA
ENSG00000230928.1		12.5451	0.0584794	0.143517	0.0186959	0.192815
ENSG00000161179.14	YDJC	1308.2	-0.218451	0.145611	0.0187948	0.193703
ENSG00000074800.16	ENO1	63020.6	-0.171444	0.0865739	0.0188187	0.193818
ENSG00000188191.15	PRKAR1B	3737.82	-0.176071	0.0990516	0.0188897	0.194419
ENSG00000104894.12	CD37	833.789	0.22744	0.158896	0.0189093	0.194488
ENSG00000186395.9	KRT10	1398.87	-0.17772	0.100061	0.0189706	0.194967
ENSG00000123975.5	CKS2	2650.01	-0.165902	0.0901891	0.0189815	0.194967
ENSG00000130203.10	APOE	76.3921	0.245484	0.366221	0.0190483	0.195522
ENSG00000005893.16	LAMP2	3410.43	0.173679	0.0963756	0.0190876	0.195793
ENSG00000140443.15	IGF1R	2237.29	0.17643	0.0989369	0.0191416	0.196024
ENSG00000053747.17	LAMA3	11.2897	0.0545985	0.141071	0.0191488	0.196024
ENSG00000119514.7	GALNT12	38.7249	0.145256	0.252954	0.0191898	0.196261
ENSG00000165323.16	FAT3	1085.32	0.196358	0.118977	0.0191978	0.196261
ENSG00000147604.14	RPL7	25026.8	-0.158268	0.0837352	0.0192648	0.196746
ENSG00000108960.9	MMD	461.598	0.196862	0.119617	0.0193048	0.196958
ENSG00000034152.19	MAP2K3	761.809	-0.187773	0.110302	0.0193242	0.197024
ENSG00000162772.17	ATF3	189.973	0.248423	0.207178	0.0193531	0.197179
ENSG00000145741.17	BTF3	12201.2	-0.157432	0.0824876	0.0193654	0.197179
ENSG00000119943.13	PYROXD2	690.053	0.189213	0.111428	0.019386	0.197257
ENSG00000177700.6	POLR2L	2869.45	-0.1856	0.108448	0.0194072	0.197341
ENSG00000130779.22	CLIP1	1495.97	0.198527	0.12212	0.0195288	0.198445
ENSG00000138629.16	UBL7	1027.75	-0.202464	0.127407	0.0195553	0.198541
ENSG00000173320.12	STOX2	69.7147	0.171046	0.302695	0.0195757	0.198541
ENSG00000101004.15	NINL	1130.8	0.189243	0.112369	0.0195774	0.198541
ENSG00000172380.6	GNG12	6879.25	0.164246	0.0885498	0.0196735	0.19925
ENSG00000116032.5	GRIN3B	58.8387	-0.208807	0.361828	0.0197218	0.199607
ENSG00000178464.6	RPL10P16	71.3149	-0.223458	0.366875	0.0197495	0.199754
ENSG00000229132.2	EIF4A1P10	81.0189	-0.197168	0.347129	0.0198307	0.200345
ENSG00000140511.12	HAPLN3	102.204	-0.254639	0.28019	0.0198343	0.200345
ENSG00000260428.3	SCX	348.703	-0.251861	0.238298	0.0198804	0.200677
ENSG00000138796.18	HADH	956.729	-0.171169	0.0956528	0.0198993	0.200734
ENSG00000225616.2		47.5	-0.091337	0.171802	0.0200162	0.20178
ENSG00000196967.11	ZNF585A	164.708	0.24356	0.200944	0.0200407	0.201843
ENSG00000126603.9	GLIS2	176.353	0.247702	0.215017	0.020049	0.201843
ENSG00000106460.19	TMEM106B	1168.39	0.197098	0.121838	0.020103	0.202187
ENSG00000130821.17	SLC6A8	2707.35	-0.22519	0.157454	0.0201097	0.202187
ENSG00000124574.15	ABCC10	1208.79	0.164875	0.0903875	0.0201494	0.202453
ENSG00000242485.6	MRPL20	1687.17	-0.173475	0.0980769	0.0201707	0.202457
ENSG00000137094.16	DNAJB5	388.117	0.206973	0.134116	0.0201765	0.202457
ENSG00000251322.11	SHANK3	61.0062	-0.168562	0.293958	0.0202538	0.203098
ENSG00000145685.14	LHFPL2	927.78	0.194693	0.11985	0.0203378	0.203754
ENSG00000162227.8	TAF6L	643.531	-0.195675	0.120486	0.0203497	0.203754
ENSG00000243335.10	KCTD7	562.694	0.203753	0.130619	0.0203723	0.203754
ENSG00000198840.2	MT-ND3	25683.5	-0.180453	0.10047	0.0203833	0.203754
ENSG00000165795.25	NDRG2	268.564	-0.222217	0.158159	0.0204125	0.203754
ENSG00000132003.10	ZSWIM4	353.707	0.222338	0.157999	0.0204237	0.203754
ENSG00000266338.7	NBPF15	2476.12	0.165468	0.0910976	0.0204363	0.203754
ENSG00000184185.10	KCNJ12	193.269	-0.241316	0.201228	0.020445	0.203754
ENSG00000089199.10	CHGB	8.79173	-0.0485165	0.13751	0.0204611	0.203754
ENSG00000183018.9	SPNS2	147.804	-0.25013	0.248074	0.020462	0.203754
ENSG00000185133.14	INPP5J	111.026	0.252624	0.258581	0.0204665	0.203754
ENSG00000147257.16	GPC3	360.59	0.210895	0.140583	0.0204932	0.203887
ENSG00000118181.11	RPS25	10825.8	-0.162647	0.0890339	0.0205322	0.204141
ENSG00000196262.15	PPIA	47654.4	-0.170882	0.0893899	0.0205693	0.204376
ENSG00000265808.4	SEC22B	3409.12	0.150227	0.0789623	0.0206177	0.204724
ENSG00000160813.7	PPP1R35	371.412	-0.217035	0.151066	0.0206544	0.204904
ENSG00000108001.16	EBF3	3610.21	-0.165025	0.0911691	0.0206628	0.204904
ENSG00000198689.13	SLC9A6	498.972	0.205613	0.133966	0.0207447	0.205509
ENSG00000104324.16	CPQ	454.802	0.201699	0.129131	0.020753	0.205509
ENSG00000163346.17	PBXIP1	4482.53	0.157246	0.0848049	0.0207643	0.205509
ENSG00000115145.10	STAM2	693.323	0.18461	0.109766	0.0208674	0.20635
ENSG00000129657.16	SEC14L1	3561.97	0.16014	0.0871859	0.0208764	0.20635
ENSG00000130332.15	LSM7	5428.6	-0.204541	0.122628	0.0209031	0.206443
ENSG00000240583.14	AQP1	151.158	0.24792	0.23581	0.020913	0.206443
ENSG00000177697.19	CD151	5629.93	-0.156981	0.0846726	0.0209632	0.206805
ENSG00000242262.1		9.60925	-0.047952	0.137238	0.02106	0.207624
ENSG00000166004.15	CEP295	422.618	0.217064	0.152193	0.0211164	0.207862
ENSG00000286728.1		83.9422	-0.219447	0.34333	0.0211212	0.207862
ENSG00000105767.3	CADM4	695.15	0.226926	0.170003	0.021125	0.207862
ENSG00000164587.13	RPS14	32148.1	-0.171427	0.093304	0.0211797	0.208244
ENSG00000181852.18	RNF41	1287.31	0.166652	0.0931818	0.0211913	0.208244
ENSG00000122884.13	P4HA1	1942.62	0.159138	0.0868497	0.0212692	0.208792
ENSG00000106305.10	AIMP2	1337.51	-0.163875	0.0909641	0.0212745	0.208792
ENSG00000124875.10	CXCL6	43.8031	0.139384	0.238699	0.0212882	0.208792
ENSG00000155368.18	DBI	1689.7	-0.18584	0.112338	0.0213268	0.209035
ENSG00000177732.9	SOX12	6404.96	-0.172324	0.0996502	0.0214379	0.209989
ENSG00000177600.9	RPLP2	15220	-0.173918	0.100209	0.021468	0.210042
ENSG00000239789.6	MRPS17	257.479	-0.230956	0.182885	0.0214709	0.210042
ENSG00000139625.13	MAP3K12	887.053	0.185565	0.112226	0.0215493	0.210577
ENSG00000171861.11	MRM3	684.826	-0.189752	0.116294	0.0215533	0.210577
ENSG00000128805.15	ARHGAP22	311.788	-0.24361	0.24866	0.021688	0.211758
ENSG00000175792.12	RUVBL1	4021.34	-0.166893	0.0943673	0.0217045	0.211783
ENSG00000111186.13	WNT5B	143.146	0.237136	0.307961	0.0217245	0.211842
ENSG00000101189.7	MRGBP	2092.5	-0.169888	0.0970977	0.0217516	0.21197
ENSG00000163531.17	NFASC	226.49	0.223962	0.16831	0.0218055	0.212239
ENSG00000034510.6	TMSB10	67674.5	-0.18025	0.107306	0.0218071	0.212239
ENSG00000135624.17	CCT7	20057.4	-0.151361	0.0808615	0.0218429	0.212451
ENSG00000052802.13	MSMO1	807.101	-0.178327	0.105682	0.0219894	0.213603
ENSG00000105193.9	RPS16	30399.2	-0.173658	0.0953829	0.0220935	0.214478
ENSG00000145945.7	FAM50B	308.815	-0.214795	0.15363	0.0221447	0.214837
ENSG00000136982.6	DSCC1	1953.47	-0.156388	0.0856729	0.0221936	0.215174
ENSG00000008394.13	MGST1	1546.45	-0.175878	0.103786	0.0222271	0.215362
ENSG00000286081.2		1.77865	0.0172094	0.126412	0.0222353	NA
ENSG00000168476.12	REEP4	2333.45	-0.161075	0.0896584	0.0222944	0.215877
ENSG00000168874.13	ATOH8	2215.72	-0.168042	0.0962161	0.0223279	0.216063
ENSG00000254528.7	FXYD6-AS1	25.4025	-0.100065	0.18088	0.0224027	0.21665
ENSG00000153993.14	SEMA3D	1237.25	0.194349	0.124225	0.0224644	0.217108
ENSG00000112679.15	DUSP22	328.463	0.206016	0.140228	0.0225575	0.21787
ENSG00000163565.20	IFI16	1282.07	0.198955	0.130517	0.0225877	0.217986
ENSG00000219451.3	RPL23P8	8.59835	-0.0363561	0.131922	0.0225982	0.217986
ENSG00000196428.13	TSC22D2	2172.44	0.185918	0.115691	0.0226444	0.218293
ENSG00000168487.20	BMP1	2454.93	0.147655	0.0786867	0.0226703	0.218376
ENSG00000116005.12	PCYOX1	2576.78	0.163857	0.0925351	0.0226818	0.218376
ENSG00000260001.7	TGFBR3L	519.38	-0.2196	0.165872	0.0227339	0.21874
ENSG00000245248.8	USP2-AS1	71.4836	-0.21405	0.324537	0.0228018	0.219124
ENSG00000111077.18	TNS2	3410.35	0.162829	0.0918195	0.0228026	0.219124
ENSG00000171119.3	NRTN	74.4544	-0.166674	0.280929	0.0228229	0.21918
ENSG00000138593.9	SECISBP2L	672.305	0.201718	0.134986	0.0228686	0.219481
ENSG00000197756.10	RPL37A	41585	-0.180682	0.11079	0.0229089	0.219729
ENSG00000129347.21	KRI1	3206.53	-0.155368	0.0856388	0.0229819	0.219944
ENSG00000105676.14	ARMC6	3153.59	-0.179457	0.10839	0.0229839	0.219944
ENSG00000078142.14	PIK3C3	942.279	0.166643	0.0954391	0.0229863	0.219944
ENSG00000224861.1	YBX1P1	477.3	-0.220714	0.169915	0.0229892	0.219944
ENSG00000231414.1	RPL39P15	6.22935	-0.038351	0.132685	0.0229939	NA
ENSG00000171813.14	PWWP2B	1315.32	-0.200855	0.135134	0.0230125	0.220029
ENSG00000196705.8	ZNF431	1072.13	0.182885	0.112198	0.0230282	0.220041
ENSG00000214203.4	RPS4XP1	1.69844	-0.0165985	0.126305	0.0230553	NA
ENSG00000241556.1		23.6206	-0.071668	0.152812	0.0230781	0.220247
ENSG00000064601.21	CTSA	3824.03	0.148793	0.0803311	0.0230788	0.220247
ENSG00000160193.12	WDR4	1233.25	-0.165822	0.0951119	0.0231331	0.220627
ENSG00000170906.16	NDUFA3	1687.09	-0.171678	0.100825	0.0231869	0.221002
ENSG00000157570.12	TSPAN18	53.2829	0.156676	0.265031	0.0232061	0.221025
ENSG00000105287.13	PRKD2	1532.99	0.152555	0.0834355	0.0232225	0.221025
ENSG00000164237.9	CMBL	475.418	-0.204726	0.141361	0.0232329	0.221025
ENSG00000249884.8	RNF103-CHMP3	16.9936	-0.0747312	0.155272	0.0232747	0.221284
ENSG00000106077.19	ABHD11	888.38	-0.186357	0.116907	0.0234308	0.22255
ENSG00000123095.6	BHLHE41	9.35349	-0.0490994	0.137741	0.0234371	0.22255
ENSG00000196363.10	WDR5	4790.54	-0.14071	0.0746638	0.0234538	0.222569
ENSG00000224596.9	ZMIZ1-AS1	2.68216	0.0226765	0.127566	0.0235552	NA
ENSG00000101144.13	BMP7	1091.51	-0.210489	0.152322	0.0235893	0.223595
ENSG00000099864.18	PALM	817.168	0.199511	0.134141	0.0235912	0.223595
ENSG00000184076.13	UQCR10	324.933	-0.210816	0.152879	0.0236394	0.223634
ENSG00000167994.13	RAB3IL1	327.72	-0.225553	0.18829	0.0236694	0.223778
ENSG00000010256.11	UQCRC1	4927.59	-0.164078	0.0944722	0.0237499	0.224399
ENSG00000182118.8	FAM89A	229.777	-0.213063	0.159995	0.0238387	0.225099
ENSG00000065491.8	TBC1D22B	322.892	0.210934	0.153312	0.0239006	0.225544
ENSG00000086696.11	HSD17B2	1.74136	0.0168643	0.126346	0.0239417	NA
ENSG00000163788.14	SNRK	283.074	0.206845	0.146811	0.0239438	0.225719
ENSG00000117395.13	EBNA1BP2	4687.1	-0.163712	0.0942638	0.0239543	0.225719
ENSG00000160712.13	IL6R	262.75	0.228231	0.283733	0.023976	0.225719
ENSG00000224531.6	SMIM13	1000.1	0.168523	0.0985573	0.0239864	0.225719
ENSG00000065978.19	YBX1	79895.5	-0.154734	0.0851746	0.0240111	0.225719
ENSG00000106009.16	BRAT1	3935.49	-0.156318	0.0875981	0.0240204	0.225719
ENSG00000165644.11	COMTD1	571.891	-0.209561	0.152526	0.0240266	0.225719
ENSG00000177238.14	TRIM72	3592.49	-0.152429	0.0835893	0.0240379	0.225719
ENSG00000164756.13	SLC30A8	77.2537	-0.221847	0.299964	0.024124	0.226288
ENSG00000182325.11	FBXL6	277.926	-0.212963	0.159997	0.0241283	0.226288
ENSG00000005020.13	SKAP2	413.159	0.207454	0.148244	0.0241481	0.226335
ENSG00000132603.15	NIP7	1943.53	-0.153564	0.0856856	0.0241681	0.226383
ENSG00000146278.11	PNRC1	250.904	0.214899	0.162092	0.0242063	0.226501
ENSG00000110911.17	SLC11A2	1279.92	0.164463	0.0950052	0.0242192	0.226501
ENSG00000102081.16	FMR1	1339.35	0.159536	0.090494	0.0242254	0.226501
ENSG00000104427.12	ZC2HC1A	596.377	-0.18137	0.112761	0.0242692	0.226729
ENSG00000185033.15	SEMA4B	315.995	0.218788	0.172253	0.0242796	0.226729
ENSG00000205133.12	TRIQK	248.191	0.215837	0.165017	0.0243066	0.226841
ENSG00000148426.13	PROSER2	155.799	0.231684	0.22523	0.0243226	0.226852
ENSG00000117877.11	POLR1G	469.199	-0.197355	0.133533	0.024355	0.227015
ENSG00000186940.6	CHCHD2P9	28.7185	-0.0912469	0.17065	0.0244096	0.227276
ENSG00000265972.6	TXNIP	1816.95	-0.149132	0.0817037	0.0244129	0.227276
ENSG00000138678.11	GPAT3	42.9271	0.13531	0.228086	0.0245456	0.228232
ENSG00000178882.15	RFLNA	42.4368	-0.124388	0.211694	0.0246001	0.228599
ENSG00000164070.12	HSPA4L	640.151	0.190309	0.124391	0.0247394	0.229677
ENSG00000005059.16	MCUB	2029.3	-0.158471	0.090301	0.0247463	0.229677
ENSG00000074695.6	LMAN1	7765.4	0.171444	0.0996161	0.0247647	0.229708
ENSG00000126895.16	AVPR2	122.789	0.230933	0.241736	0.0247897	0.2298
ENSG00000112996.11	MRPS30	1338.49	-0.153867	0.0864538	0.0249583	0.230986
ENSG00000160991.17	ORAI2	4653.93	0.14146	0.0761335	0.0249594	0.230986
ENSG00000198121.15	LPAR1	27.5425	0.0968181	0.177017	0.0249632	0.230986
ENSG00000133265.11	HSPBP1	3630.53	-0.189357	0.123602	0.0250133	0.231309
ENSG00000167535.8	CACNB3	1046.27	0.168277	0.099908	0.0251119	0.232079
ENSG00000197140.15	ADAM32	5.07769	-0.0338316	0.130907	0.0252647	NA
ENSG00000149633.12	KIAA1755	3.53721	0.028092	0.129059	0.02545	NA
ENSG00000143384.14	MCL1	7815.17	0.145342	0.0799437	0.0254794	0.235332
ENSG00000284735.1		2.64151	0.0218673	0.127351	0.0255143	NA
ENSG00000198879.13	SFMBT2	493.164	0.202466	0.144753	0.0255229	0.235468
ENSG00000117500.13	TMED5	3997.16	0.147876	0.081838	0.0255251	0.235468
ENSG00000183853.18	KIRREL1	8933.52	0.177185	0.10939	0.0255687	0.235626
ENSG00000278619.5	MRM1	118.601	-0.217832	0.279855	0.0255732	0.235626
ENSG00000173013.6	CCDC96	19.9938	0.0732964	0.153854	0.0256016	0.235724
ENSG00000188811.14	NHLRC3	356.452	0.203785	0.147613	0.0256147	0.235724
ENSG00000177000.13	MTHFR	417.011	0.187839	0.123215	0.0256418	0.23583
ENSG00000204604.13	ZNF468	491.872	0.181055	0.114765	0.0256776	0.236017
ENSG00000248544.2		2.61215	0.0218908	0.127368	0.0257258	NA
ENSG00000184983.11	NDUFA6	3278.77	-0.172026	0.10501	0.0257269	0.236327
ENSG00000231167.3	YBX1P2	53.7227	-0.152924	0.253235	0.0257825	0.236617
ENSG00000210082.2	MT-RNR2	122576	-0.165487	0.0934679	0.0257895	0.236617
ENSG00000183092.18	BEGAIN	161.31	-0.218496	0.238759	0.0258197	0.236751
ENSG00000172943.21	PHF8	1774.66	0.160089	0.0930455	0.0258485	0.236872
ENSG00000136367.15	ZFHX2	409.528	0.202732	0.146398	0.025868	0.236908
ENSG00000282787.1		7.11158	0.0446689	0.135428	0.0259149	NA
ENSG00000262358.1		3.2657	-0.0278859	0.128986	0.0259343	NA
ENSG00000134709.13	HOOK1	210.645	0.219308	0.18602	0.0259425	0.237447
ENSG00000122566.22	HNRNPA2B1	42663.5	-0.133539	0.0710476	0.0260306	0.23811
ENSG00000104321.11	TRPA1	111.692	-0.222336	0.253963	0.0262449	0.239927
ENSG00000184260.6	H2AC20	97.0355	-0.218952	0.264703	0.0263059	0.240241
ENSG00000082293.13	COL19A1	1791.74	-0.178611	0.113682	0.0263109	0.240241
ENSG00000275582.1		12.0698	0.0579722	0.142742	0.0264277	0.241022
ENSG00000229344.1	MTCO2P12	111.811	-0.0497116	0.138027	0.0264281	0.241022
ENSG00000008130.15	NADK	3090.82	-0.143871	0.080356	0.0264888	0.24143
ENSG00000145362.21	ANK2	1607.18	0.160541	0.0941308	0.0265087	0.24146
ENSG00000138615.6	CILP	4.02552	0.030117	0.129667	0.0265327	NA
ENSG00000100034.14	PPM1F	4191.85	-0.151831	0.0854932	0.0265362	0.24146
ENSG00000159214.13	CCDC24	106.921	-0.211292	0.27779	0.0265396	0.24146
ENSG00000125656.11	CLPP	3234.78	-0.172273	0.106624	0.0266744	0.242486
ENSG00000137166.17	FOXP4	4353.1	0.155406	0.0894372	0.0266842	0.242486
ENSG00000160957.15	RECQL4	3900.07	-0.164518	0.0987432	0.0267265	0.242724
ENSG00000250848.1		2.4077	-0.0216509	0.127305	0.0268126	NA
ENSG00000099785.11	MARCHF2	312.486	0.206572	0.158143	0.0268159	0.243391
ENSG00000111640.15	GAPDH	57579.9	-0.136524	0.0743087	0.0268716	0.243751
ENSG00000141429.14	GALNT1	3226.36	0.151697	0.0863754	0.0269176	0.244023
ENSG00000071205.12	ARHGAP10	1104.62	0.15781	0.0921077	0.0270406	0.244728
ENSG00000240914.1	RPL15P2	10.1266	-0.0395189	0.133118	0.0270436	0.244728
ENSG00000164318.18	EGFLAM	1278.16	0.176237	0.111614	0.0270791	0.244903
ENSG00000181744.9	DIPK2A	306.712	0.200705	0.147628	0.0271059	0.245
ENSG00000182307.14	C8orf33	1639.23	-0.163818	0.0983337	0.0271485	0.24524
ENSG00000167136.7	ENDOG	517.614	-0.204725	0.155861	0.0271693	0.245281
ENSG00000174938.15	SEZ6L2	937.585	0.169246	0.103841	0.0272003	0.245416
ENSG00000130829.18	DUSP9	180.697	-0.216386	0.19291	0.0272449	0.245672
ENSG00000138767.14	CNOT6L	479.341	0.192345	0.13361	0.0272834	0.245795
ENSG00000001630.18	CYP51A1	141.305	-0.1547	0.251765	0.0272908	0.245795
ENSG00000140470.15	ADAMTS17	308.515	-0.206035	0.1633	0.0273279	0.245984
ENSG00000113739.11	STC2	36183.5	0.13134	0.0702452	0.0273688	0.246202
ENSG00000069020.19	MAST4	352.04	0.216489	0.191486	0.0274304	0.246202
ENSG00000133424.22	LARGE1	1132.73	0.168259	0.103062	0.0274336	0.246202
ENSG00000121653.11	MAPK8IP1	2060.36	0.162809	0.0974765	0.0274407	0.246202
ENSG00000198001.16	IRAK4	283.248	0.202991	0.153146	0.0274609	0.246202
ENSG00000136521.13	NDUFB5	638.685	-0.187422	0.127986	0.0274647	0.246202
ENSG00000013288.9	MAN2B2	1065.61	0.161915	0.0965675	0.0274741	0.246202
ENSG00000130731.16	METTL26	2103.62	-0.182267	0.119726	0.0275033	0.246202
ENSG00000165861.14	ZFYVE1	502.618	0.178661	0.115231	0.027508	0.246202
ENSG00000170265.12	ZNF282	3343.95	-0.14376	0.0811022	0.0275232	0.246202
ENSG00000174749.6	FAM241A	272.362	0.21421	0.183839	0.0275533	0.246202
ENSG00000276550.5	HERC2P2	1195.53	0.172558	0.108421	0.0275652	0.246202
ENSG00000172500.13	FIBP	1805.32	-0.17085	0.106479	0.0275788	0.246202
ENSG00000196976.8	LAGE3	1100.97	-0.189845	0.131275	0.0276922	0.247051
ENSG00000150779.12	TIMM8B	1521.86	-0.166206	0.102067	0.0277262	0.247051
ENSG00000141384.13	TAF4B	239.62	-0.216435	0.201577	0.0277373	0.247051
ENSG00000180801.14	ARSJ	644.541	0.182182	0.120595	0.0277389	0.247051
ENSG00000144802.11	NFKBIZ	1325.64	-0.17552	0.112455	0.0277574	0.247072
ENSG00000165672.7	PRDX3	5133.52	-0.134347	0.0729275	0.0277966	0.247276
ENSG00000105887.11	MTPN	8194.61	0.154626	0.090437	0.0278157	0.247301
ENSG00000274180.1	NATD1	34.0836	0.107146	0.187514	0.0279214	0.248096
ENSG00000071537.14	SEL1L	2269.77	0.168009	0.106249	0.0280935	0.249334
ENSG00000100060.18	MFNG	13.5779	0.062494	0.145611	0.0282108	0.250229
ENSG00000237190.4	CDKN2AIPNL	1172.61	-0.172285	0.109222	0.0282348	0.250296
ENSG00000175550.8	DRAP1	6509.58	-0.159126	0.0953001	0.0282672	0.250437
ENSG00000173020.11	GRK2	3874.9	-0.151018	0.0872715	0.0283185	0.250746
ENSG00000168404.13	MLKL	253.186	-0.215549	0.223049	0.0283412	0.2508
ENSG00000087077.14	TRIP6	5121.95	-0.1565	0.0926355	0.0283642	0.250858
ENSG00000130520.11	LSM4	7352.59	-0.155516	0.0925584	0.0284104	0.251054
ENSG00000172336.5	POP7	2782.56	-0.167904	0.104608	0.0284193	0.251054
ENSG00000060138.13	YBX3	6010.98	-0.133418	0.0730606	0.0285632	0.252179
ENSG00000118513.20	MYB	68.4971	0.174	0.269535	0.0286036	0.252251
ENSG00000121210.16	TMEM131L	1075.74	0.17618	0.114126	0.0286046	0.252251
ENSG00000012232.10	EXTL3	3851.98	0.138918	0.077208	0.0286773	0.252495
ENSG00000162408.11	NOL9	1475.01	-0.152594	0.0890782	0.0286808	0.252495
ENSG00000141401.12	IMPA2	1336.09	-0.174027	0.112221	0.0286821	0.252495
ENSG00000131116.12	ZNF428	1263.93	-0.160128	0.0970677	0.0287102	0.252597
ENSG00000144824.21	PHLDB2	5659.15	0.159481	0.0950074	0.0287417	0.252727
ENSG00000122034.17	GTF3A	1261.2	-0.158866	0.0960813	0.0288877	0.253865
ENSG00000169432.19	SCN9A	1374.16	-0.176328	0.115817	0.0289427	0.254201
ENSG00000110200.9	ANAPC15	88.4294	-0.200595	0.26928	0.028961	0.254215
ENSG00000090621.15	PABPC4	10716.4	-0.132736	0.0725141	0.0290443	0.254799
ENSG00000218336.9	TENM3	4634.39	-0.166896	0.104185	0.0290843	0.255003
ENSG00000248527.1	MTATP6P1	3137.91	-0.11714	0.196623	0.0291734	0.255335
ENSG00000117450.15	PRDX1	9971.88	-0.143134	0.0812631	0.029188	0.255335
ENSG00000186866.17	POFUT2	1985.91	0.145296	0.0828176	0.0291893	0.255335
ENSG00000240108.1	NCOR1P1	116.244	0.207614	0.258114	0.0292266	0.255442
ENSG00000198546.15	ZNF511	153.327	-0.212871	0.22656	0.0292366	0.255442
ENSG00000157036.13	EXOG	543.733	0.182432	0.124959	0.0292519	0.255442
ENSG00000112972.15	HMGCS1	946.747	-0.187241	0.132366	0.0293071	0.255691
ENSG00000173442.13	EHBP1L1	2868.26	0.158192	0.0950382	0.0293141	0.255691
ENSG00000102870.6	ZNF629	1581.26	0.148209	0.0856833	0.0293661	0.255999
ENSG00000251003.9	ZFPM2-AS1	158.348	0.211236	0.193034	0.0294477	0.256562
ENSG00000214389.2	RPS3AP26	102.822	-0.18487	0.270437	0.0295239	0.256972
ENSG00000110328.6	GALNT18	220.905	-0.205133	0.253226	0.0295284	0.256972
ENSG00000131469.15	RPL27	20332.7	-0.150383	0.0879388	0.0295738	0.257086
ENSG00000139793.20	MBNL2	314.121	0.204424	0.166515	0.0295754	0.257086
ENSG00000114841.18	DNAH1	176.47	0.209892	0.188827	0.0297398	0.257933
ENSG00000132541.11	RIDA	443.262	-0.179908	0.12157	0.0297665	0.257933
ENSG00000105711.14	SCN1B	303.361	-0.193663	0.14431	0.0297732	0.257933
ENSG00000132821.12	VSTM2L	193.391	0.208987	0.186513	0.0297733	0.257933
ENSG00000139800.9	ZIC5	217.926	-0.208422	0.186799	0.0297746	0.257933
ENSG00000187147.18	RNF220	1699.51	-0.160974	0.0999087	0.0298177	0.258103
ENSG00000167792.13	NDUFV1	5392.22	-0.162765	0.0995011	0.0298282	0.258103
ENSG00000184985.16	SORCS2	2468.32	0.15527	0.0927148	0.0298703	0.258321
ENSG00000185495.10	SEPTIN7P13	147.142	0.21235	0.212488	0.0299711	0.259046
ENSG00000137273.6	FOXF2	41.4106	-0.126756	0.210807	0.0300138	0.259051
ENSG00000108830.10	RND2	135.743	0.20928	0.240057	0.030037	0.259051
ENSG00000136235.17	GPNMB	100.531	0.190978	0.267747	0.030058	0.259051
ENSG00000139651.11	ZNF740	1089.7	0.155933	0.093552	0.0300586	0.259051
ENSG00000105258.9	POLR2I	55.1843	-0.14603	0.235931	0.0300735	0.259051
ENSG00000126890.14	CTAG2	4322.62	-0.179476	0.118479	0.030091	0.259051
ENSG00000146147.15	MLIP	283.933	0.202517	0.165397	0.0300936	0.259051
ENSG00000248713.2	C4orf54	10.6006	-0.0528604	0.139541	0.0301079	0.259051
ENSG00000167595.16	PROSER3	1560.19	0.147081	0.0853621	0.0301257	0.259057
ENSG00000173465.8	ZNRD2	1008.19	-0.166093	0.104879	0.0301571	0.259181
ENSG00000127507.18	ADGRE2	255.78	-0.203313	0.169475	0.0302294	0.259516
ENSG00000104412.8	EMC2	747.973	-0.169642	0.109046	0.0302302	0.259516
ENSG00000136492.10	BRIP1	807.821	0.177298	0.118404	0.0302501	0.25954
ENSG00000189067.14	LITAF	1115.69	0.167721	0.106528	0.0302773	0.259585
ENSG00000138668.19	HNRNPD	18352.7	-0.140957	0.0817194	0.0302895	0.259585
ENSG00000172346.15	CSDC2	64.2675	0.172466	0.262252	0.0303352	0.25968
ENSG00000143127.13	ITGA10	60.3552	-0.146415	0.235902	0.0303392	0.25968
ENSG00000143457.11	GOLPH3L	864.151	0.164172	0.102578	0.0303518	0.25968
ENSG00000160214.13	RRP1	2244.36	-0.171151	0.111158	0.0303847	0.259787
ENSG00000157851.17	DPYSL5	1596.59	0.160778	0.0990454	0.0303985	0.259787
ENSG00000258580.1		4.4134	0.0319025	0.130193	0.0304252	NA
ENSG00000086189.11	DIMT1	773.077	-0.169793	0.109493	0.0304591	0.260159
ENSG00000088899.16	LZTS3	544.215	0.183041	0.127735	0.0305034	0.260217
ENSG00000163701.19	IL17RE	90.6698	-0.174886	0.261681	0.0305191	0.260217
ENSG00000185201.18	IFITM2	2552.73	-0.160182	0.0993976	0.0305229	0.260217
ENSG00000196372.13	ASB13	471.389	-0.181571	0.125748	0.0305343	0.260217
ENSG00000184432.11	COPB2	3851.51	0.163591	0.103392	0.030583	0.260479
ENSG00000114631.11	PODXL2	3111.1	-0.159859	0.0994217	0.0305992	0.260479
ENSG00000165495.16	PKNOX2	1188.63	-0.153211	0.0917529	0.0306318	0.26058
ENSG00000176142.13	TMEM39A	1288.11	0.150835	0.0891993	0.0306454	0.26058
ENSG00000122026.11	RPL21	6832.88	-0.149419	0.0889227	0.0307529	0.261348
ENSG00000153071.15	DAB2	1405.17	0.154629	0.0931219	0.0308098	0.261552
ENSG00000145919.11	BOD1	4265.11	-0.141028	0.0807132	0.030889	0.262066
ENSG00000030419.17	IKZF2	17.4867	0.069528	0.150408	0.0310057	0.262458
ENSG00000054654.20	SYNE2	327.832	0.191903	0.1441	0.0310333	0.262458
ENSG00000198818.10	SFT2D1	2065.74	-0.162366	0.102029	0.0310483	0.262458
ENSG00000196531.14	NACA	7611.16	-0.15871	0.0970204	0.0310537	0.262458
ENSG00000269388.1		32	-0.0963878	0.174374	0.0310785	0.262458
ENSG00000228069.1	MTCO3P29	2.49874	0.0207208	0.127074	0.0310809	NA
ENSG00000115977.21	AAK1	1814.25	0.163562	0.102805	0.031091	0.262458
ENSG00000114923.17	SLC4A3	786.595	-0.172129	0.113652	0.0311039	0.262458
ENSG00000164258.12	NDUFS4	863.219	-0.170557	0.111524	0.0311213	0.262458
ENSG00000140988.16	RPS2	82076.1	-0.167899	0.108362	0.0311251	0.262458
ENSG00000272576.1		1.80117	-0.013878	0.125862	0.0312123	NA
ENSG00000115053.17	NCL	50840.7	-0.138159	0.0753361	0.0312593	0.263279
ENSG00000172716.17	SLFN11	738.264	0.199796	0.16462	0.0312643	0.263279
ENSG00000102531.16	FNDC3A	1665.21	0.182791	0.128896	0.0312743	0.263279
ENSG00000183773.16	AIFM3	7.86234	-0.0456955	0.135758	0.0313618	NA
ENSG00000075151.24	EIF4G3	3286.12	0.159076	0.099891	0.0313784	0.263869
ENSG00000165185.15	KIAA1958	402.45	0.192536	0.146692	0.0313872	0.263869
ENSG00000214866.9	DCDC2C	6.03217	-0.0353715	0.131364	0.0313951	NA
ENSG00000145632.15	PLK2	8118.36	0.13478	0.0758259	0.0313965	0.263869
ENSG00000219928.2		3.71589	-0.02808	0.128978	0.0314245	NA
ENSG00000169976.7	SF3B5	2149.07	-0.166029	0.10762	0.0315719	0.265114
ENSG00000277586.4	NEFL	88.3437	0.161948	0.25163	0.0315795	0.265114
ENSG00000163584.18	RPL22L1	455.682	-0.197222	0.160478	0.0317035	0.266009
ENSG00000102158.22	MAGT1	2661.36	0.143869	0.0841394	0.0317295	0.26601
ENSG00000196588.21	MRTFA	1554.78	0.153011	0.0926151	0.0317438	0.26601
ENSG00000196104.11	SPOCK3	22.1457	-0.0724212	0.15248	0.0317561	0.26601
ENSG00000132825.7	PPP1R3D	661.432	0.165955	0.106483	0.0318454	0.266611
ENSG00000136933.17	RABEPK	1626.25	-0.158354	0.098391	0.0318896	0.266834
ENSG00000159556.10	ISL2	144.099	-0.205052	0.203575	0.0319444	0.267146
ENSG00000258153.1	HSPE1P4	6.54178	-0.0396795	0.133061	0.0319967	NA
ENSG00000243449.8	C4orf48	718.185	-0.19434	0.154698	0.0320075	0.267486
ENSG00000228981.3		26.8142	-0.0594332	0.143398	0.0320276	0.267486
ENSG00000169715.15	MT1E	621.504	-0.191192	0.147131	0.0320378	0.267486
ENSG00000160075.12	SSU72	5756.53	-0.160363	0.100887	0.0321386	0.26818
ENSG00000087303.19	NID2	37.112	0.0980384	0.176024	0.032185	0.26842
ENSG00000147403.18	RPL10	21207.2	-0.176445	0.113132	0.0322508	0.268821
ENSG00000102804.15	TSC22D1	564.541	0.175556	0.119717	0.0322834	0.268946
ENSG00000151465.14	CDC123	2534.18	-0.137594	0.0787948	0.0323445	0.26916
ENSG00000143819.13	EPHX1	784.791	-0.165217	0.106834	0.0324023	0.269423
ENSG00000007520.4	TSR3	1352.32	-0.16881	0.111711	0.0324174	0.269423
ENSG00000232024.2	LSM12P1	14.4158	0.0615031	0.144684	0.0324422	0.269423
ENSG00000143436.11	MRPL9	1365.44	-0.151278	0.0915867	0.032447	0.269423
ENSG00000138760.11	SCARB2	5027.97	0.14907	0.0892302	0.0324881	0.269469
ENSG00000197728.11	RPS26	6509.4	-0.160979	0.101819	0.0324947	0.269469
ENSG00000143398.20	PIP5K1A	4695.18	0.135184	0.0766149	0.0325056	0.269469
ENSG00000164603.12	BMT2	165.182	0.204091	0.203949	0.0326046	0.270142
ENSG00000127220.6	ABHD8	918.834	0.165823	0.107765	0.0326705	0.270488
ENSG00000112297.18	CRYBG1	73.3478	-0.128892	0.211285	0.0326819	0.270488
ENSG00000221946.8	FXYD7	29.9812	0.0929605	0.170585	0.0327106	0.270578
ENSG00000196535.19	MYO18A	1962.07	0.163245	0.104798	0.0327852	0.271048
ENSG00000115170.16	ACVR1	1491.25	0.152873	0.0934687	0.0328335	0.271267
ENSG00000113749.8	HRH2	218.237	0.202966	0.197156	0.0328474	0.271267
ENSG00000136938.9	ANP32B	9812.19	-0.159351	0.0998202	0.0328875	0.271451
ENSG00000078124.13	ACER3	590.163	0.178673	0.126493	0.0329755	0.27203
ENSG00000233406.5		16.9094	-0.0652115	0.14711	0.0330748	0.272702
ENSG00000103226.19	NOMO3	461.409	0.178156	0.1261	0.0331631	0.273281
ENSG00000186174.13	BCL9L	2711.06	0.16636	0.10913	0.0332238	0.273485
ENSG00000119335.18	SET	27457.1	-0.121282	0.0664762	0.0332942	0.273724
ENSG00000205078.6	SYCE1L	61.3302	-0.163303	0.246103	0.0333012	0.273724
ENSG00000005075.16	POLR2J	2412.58	-0.161711	0.104798	0.0333068	0.273724
ENSG00000196663.16	TECPR2	1198.26	0.149752	0.0908467	0.0333328	0.273775
ENSG00000175756.14	AURKAIP1	3999.26	-0.16823	0.111977	0.033349	0.273775
ENSG00000269113.4	TRABD2B	12.2428	-0.0533516	0.139683	0.0335234	0.274953
ENSG00000137547.9	MRPL15	1944.87	-0.149195	0.090698	0.0335287	0.274953
ENSG00000184508.12	HDDC3	128.977	-0.200115	0.217535	0.0335723	0.275162
ENSG00000182134.17	TDRKH	133.382	0.196806	0.232478	0.0336265	0.275458
ENSG00000275066.5	SYNRG	468.505	0.190091	0.150274	0.0336453	0.275464
ENSG00000175727.14	MLXIP	1440.73	0.143754	0.0852983	0.0337042	0.275798
ENSG00000007376.8	RPUSD1	2483.16	-0.17409	0.121206	0.0337807	0.276275
ENSG00000155016.18	CYP2U1	109.095	0.197026	0.23095	0.0338651	0.276817
ENSG00000125741.6	OPA3	2140.77	0.139865	0.0819083	0.0340064	0.277699
ENSG00000109062.12	SLC9A3R1	1329.45	-0.173374	0.120568	0.0340098	0.277699
ENSG00000065057.9	NTHL1	660.914	-0.186315	0.14617	0.0340366	0.277699
ENSG00000184838.15	PRR16	443.535	0.187979	0.146562	0.0340461	0.277699
ENSG00000120675.6	DNAJC15	1.57057	-0.0146477	0.125963	0.034091	NA
ENSG00000151746.15	BICD1	567.379	0.175349	0.123268	0.0341039	0.278022
ENSG00000177628.16	GBA	1614.37	0.144782	0.0865933	0.034127	0.278061
ENSG00000099797.15	TECR	3231.18	-0.167425	0.11219	0.0342018	0.278448
ENSG00000128607.14	KLHDC10	2433.92	0.156029	0.0980459	0.0342118	0.278448
ENSG00000215030.5	RPL13P12	287.157	-0.192408	0.160975	0.0342294	0.278448
ENSG00000223749.11	MIR503HG	196.395	-0.199351	0.200055	0.0342617	0.278475
ENSG00000241360.2	PDXP	387.066	-0.190803	0.157734	0.034284	0.278475
ENSG00000165810.17	BTNL9	75.724	-0.146986	0.230357	0.0342877	0.278475
ENSG00000099337.5	KCNK6	11.3091	0.0532605	0.139589	0.0343516	0.278845
ENSG00000011566.15	MAP4K3	1801.59	0.161761	0.105109	0.0344284	0.27932
ENSG00000116199.12	FAM20B	2929.5	0.143915	0.0860366	0.0344954	0.279714
ENSG00000100632.11	ERH	3198.51	-0.150701	0.0932051	0.034566	0.280137
ENSG00000076864.21	RAP1GAP	45.0679	-0.11996	0.199086	0.0346171	0.280402
ENSG00000138190.17	EXOC6	816.001	0.163552	0.108076	0.0347807	0.281504
ENSG00000197822.12	OCLN	50.4393	0.137445	0.218025	0.0347902	0.281504
ENSG00000116455.14	WDR77	1790.46	-0.142469	0.0851302	0.0348359	0.281724
ENSG00000189046.11	ALKBH2	589.083	-0.176895	0.128312	0.0348771	0.281908
ENSG00000073008.15	PVR	2430.89	0.137088	0.0786233	0.034899	0.281935
ENSG00000129235.11	TXNDC17	1513.69	-0.15936	0.103271	0.034978	0.282423
ENSG00000188916.9	INSYN2A	110.407	-0.194551	0.220504	0.0350367	0.282693
ENSG00000159335.18	PTMS	10992.3	-0.159419	0.100582	0.0350486	0.282693
ENSG00000115163.15	CENPA	1035.08	-0.149	0.0917245	0.0350827	0.282818
ENSG00000198420.10	TCAF1	836.157	0.188959	0.153209	0.0351081	0.282873
ENSG00000167112.10	TRUB2	1304.27	-0.151141	0.0941898	0.0351696	0.283074
ENSG00000125970.12	RALY	9176.22	-0.155005	0.0978693	0.0351702	0.283074
ENSG00000105402.8	NAPA	947.699	-0.162341	0.107359	0.0352424	0.283355
ENSG00000130592.17	LSP1	190.631	0.197108	0.194661	0.0352424	0.283355
ENSG00000183239.5		1.52384	-0.0146667	0.125963	0.0352611	NA
ENSG00000174405.15	LIG4	312.832	0.182575	0.138638	0.0352936	0.283616
ENSG00000214612.3	RPS19P1	7.8345	-0.0435099	0.134636	0.0353694	NA
ENSG00000051009.11	FHIP1B	759.591	0.156683	0.100285	0.0353964	0.284292
ENSG00000151135.10	TMEM263	2039.99	0.15033	0.0933958	0.0354881	0.28465
ENSG00000171150.9	SOCS5	967.958	0.171987	0.120649	0.0354928	0.28465
ENSG00000164484.12	TMEM200A	9.33972	0.0457369	0.135692	0.035497	0.28465
ENSG00000105085.11	MED26	278.361	-0.183805	0.143092	0.0355261	0.284663
ENSG00000183098.11	GPC6	74.5051	0.157673	0.238182	0.0355502	0.284663
ENSG00000117139.18	KDM5B	1927.73	0.152066	0.0953272	0.0355613	0.284663
ENSG00000165502.7	RPL36AL	2995.05	-0.150838	0.0959089	0.0355735	0.284663
ENSG00000071994.11	PDCD2	2663.27	-0.146546	0.0899326	0.0356718	0.2853
ENSG00000103152.12	MPG	660.869	-0.169469	0.11774	0.0357093	0.285443
ENSG00000160752.15	FDPS	1020.79	-0.161588	0.107023	0.0357375	0.285443
ENSG00000137692.12	DCUN1D5	1686.24	-0.141511	0.0847356	0.0357787	0.285443
ENSG00000074201.9	CLNS1A	2930.48	-0.142671	0.0862826	0.0357788	0.285443
ENSG00000198804.2	MT-CO1	328631	-0.1689	0.108461	0.0357897	0.285443
ENSG00000159267.17	HLCS	765.286	0.158836	0.103253	0.0358081	0.285443
ENSG00000287593.1		50.7065	0.120144	0.199036	0.0358211	0.285443
ENSG00000271092.5	TLCD4-RWDD3	6.32578	0.0389334	0.132682	0.035889	NA
ENSG00000148288.13	GBGT1	264.761	0.192533	0.17116	0.0359094	0.285997
ENSG00000109625.19	CPZ	4.83811	0.0331966	0.130544	0.0359184	NA
ENSG00000127184.13	COX7C	7101.35	-0.152094	0.0959048	0.035967	0.286305
ENSG00000196793.14	ZNF239	280.873	-0.184641	0.146582	0.0359994	0.286369
ENSG00000124541.7	RRP36	1696.59	-0.150375	0.0941999	0.0360126	0.286369
ENSG00000135617.4	PRADC1	877.092	-0.161313	0.107157	0.0360617	0.286609
ENSG00000285679.2		4.37159	-0.027399	0.128735	0.0361362	NA
ENSG00000174672.16	BRSK2	265.798	-0.193936	0.1929	0.0361377	0.287064
ENSG00000100934.15	SEC23A	4098.44	0.151844	0.0958439	0.0362629	0.287908
ENSG00000033100.17	CHPF2	3454.07	0.135475	0.0797245	0.0364034	0.288753
ENSG00000108298.12	RPL19	18348.6	-0.157985	0.0998698	0.0364073	0.288753
ENSG00000152284.5	TCF7L1	4300.57	-0.137742	0.0820329	0.0364554	0.288833
ENSG00000133243.10	BTBD2	4627.67	-0.151016	0.0954698	0.0364893	0.288951
ENSG00000110880.11	CORO1C	7134.42	0.128251	0.0735081	0.0365301	0.289124
ENSG00000159450.13	TCHH	593.679	-0.176074	0.130451	0.0365948	0.289343
ENSG00000118402.6	ELOVL4	97.518	0.182358	0.234624	0.0365959	0.289343
ENSG00000284837.1		89.0186	0.176986	0.238577	0.0366243	0.289347
ENSG00000132329.11	RAMP1	281.407	-0.192081	0.203409	0.0366471	0.289347
ENSG00000105298.14	CACTIN	1840.34	-0.136541	0.0810672	0.0366692	0.289347
ENSG00000171490.13	RSL1D1	5009.04	-0.134797	0.0794554	0.0366724	0.289347
ENSG00000133275.16	CSNK1G2	7391.74	-0.142158	0.0874387	0.036812	0.290297
ENSG00000104497.15	SNX16	198.433	0.19124	0.172249	0.0368855	0.290727
ENSG00000165912.16	PACSIN3	1369.02	-0.160395	0.10724	0.0369615	0.291175
ENSG00000198517.10	MAFK	1260.71	0.147937	0.0923976	0.0369873	0.291227
ENSG00000188211.9	NCR3LG1	97.8461	0.138996	0.218527	0.0370324	0.291354
ENSG00000116106.12	EPHA4	10.1342	0.0497184	0.137597	0.0370417	0.291354
ENSG00000112667.13	DNPH1	1108.5	-0.169896	0.121256	0.0371139	0.29177
ENSG00000266472.6	MRPS21	2703.11	-0.155058	0.101602	0.03715	0.291904
ENSG00000229133.1	RPS7P4	5.4399	-0.0294616	0.129339	0.0371931	NA
ENSG00000172301.11	COPRS	1156.5	-0.170858	0.123154	0.0371955	0.29211
ENSG00000178752.16	ERFE	752.099	-0.173634	0.126973	0.0372662	0.292515
ENSG00000148908.15	RGS10	576.811	-0.175772	0.131787	0.0372921	0.292567
ENSG00000212123.4	PRR22	286.249	-0.189474	0.170557	0.0373786	0.292817
ENSG00000165688.12	PMPCA	4154.63	-0.137185	0.0819748	0.0373817	0.292817
ENSG00000167513.9	CDT1	2523.56	-0.15428	0.100389	0.0373817	0.292817
ENSG00000152291.15	TGOLN2	8723.21	0.140626	0.0902077	0.0375694	0.293907
ENSG00000076984.18	MAP2K7	3631.11	-0.133496	0.0786019	0.03757	0.293907
ENSG00000136522.14	MRPL47	1281.61	-0.164135	0.112512	0.0376108	0.293907
ENSG00000121057.13	AKAP1	2143.04	-0.140659	0.0855555	0.0376136	0.293907
ENSG00000185049.16	NELFA	2163.21	-0.141859	0.0868148	0.0376224	0.293907
ENSG00000081320.11	STK17B	1955.75	-0.144527	0.0890097	0.0376368	0.293907
ENSG00000183207.14	RUVBL2	8485.22	-0.153949	0.100004	0.0376916	0.294184
ENSG00000165410.15	CFL2	3881	0.134839	0.0801868	0.0377234	0.294253
ENSG00000007341.19	ST7L	612.761	0.157959	0.104631	0.0377391	0.294253
ENSG00000094975.14	SUCO	2459.37	0.149412	0.0945829	0.037839	0.294759
ENSG00000277531.3	PNMA8C	13.3337	0.0512947	0.138411	0.0378428	0.294759
ENSG00000245522.2	LINC02709	31.9993	0.0932235	0.169684	0.0378891	0.294822
ENSG00000178035.13	IMPDH2	5718.58	-0.144083	0.0895635	0.0378896	0.294822
ENSG00000173482.17	PTPRM	14.8457	0.0584355	0.142447	0.0379143	0.294864
ENSG00000114107.9	CEP70	574.682	0.173939	0.129152	0.0379838	0.295252
ENSG00000162881.7	OXER1	281.125	-0.189306	0.179179	0.0380292	0.295454
ENSG00000162298.19	SYVN1	1372.27	0.142923	0.0880805	0.0380788	0.295643
ENSG00000133773.12	CCDC59	808.383	-0.157784	0.105175	0.0380924	0.295643
ENSG00000138674.17	SEC31A	4567.84	0.151545	0.0982889	0.0381159	0.295675
ENSG00000286694.1		1.55413	0.014611	0.125948	0.0381506	NA
ENSG00000141433.13	ADCYAP1	1.55413	0.014611	0.125948	0.0381506	NA
ENSG00000111540.16	RAB5B	1915.09	0.135357	0.0804603	0.0381773	0.296001
ENSG00000135535.17	CD164	6148.28	0.131872	0.077827	0.0382227	0.296201
ENSG00000171132.14	PRKCE	768.473	0.169506	0.12162	0.0382831	0.296501
ENSG00000187957.8	DNER	77.5782	-0.115028	0.191783	0.0383219	0.296501
ENSG00000189077.11	TMEM120A	783.54	-0.162809	0.112375	0.0383254	0.296501
ENSG00000198794.12	SCAMP5	352.982	0.178985	0.139852	0.0383393	0.296501
ENSG00000177156.11	TALDO1	3368.03	-0.145692	0.0913164	0.0383771	0.296545
ENSG00000167085.14	PHB1	4963.06	-0.14314	0.0889806	0.0384027	0.296545
ENSG00000176978.14	DPP7	4907.94	-0.153647	0.100093	0.0384035	0.296545
ENSG00000164930.12	FZD6	636.926	0.172854	0.128216	0.0385364	0.29742
ENSG00000144354.15	CDCA7	3736.14	-0.141035	0.0869683	0.0385683	0.297515
ENSG00000233121.1	VN1R20P	2.27536	0.0198885	0.126865	0.0385697	NA
ENSG00000070423.18	RNF126	4867.63	-0.145812	0.0919009	0.0386293	0.297836
ENSG00000210196.2	MT-TP	798.297	-0.170363	0.123951	0.0386703	0.297867
ENSG00000125912.11	NCLN	7703.8	-0.135339	0.0816237	0.0386725	0.297867
ENSG00000289067.1		2.34995	0.0193344	0.126755	0.0387254	NA
ENSG00000255503.1	LINC02951	2.96502	-0.0241719	0.127879	0.0387397	NA
ENSG00000184545.11	DUSP8	252.474	0.188241	0.179409	0.0388919	0.299405
ENSG00000162004.19	CCDC78	261.979	-0.182529	0.154104	0.0389517	0.299468
ENSG00000068366.21	ACSL4	1496.3	0.162034	0.111723	0.0389563	0.299468
ENSG00000116138.13	DNAJC16	534.333	0.165164	0.116245	0.0389704	0.299468
ENSG00000106484.16	MEST	22390.5	0.12539	0.0729924	0.0389789	0.299468
ENSG00000185942.13	NKAIN3	3.69924	0.0275272	0.128753	0.0390666	NA
ENSG00000115289.14	PCGF1	719.926	-0.167475	0.119672	0.0391048	0.300143
ENSG00000196683.12	TOMM7	2451.67	-0.159899	0.1083	0.0391062	0.300143
ENSG00000156639.12	ZFAND3	2855.56	0.130443	0.0773322	0.0391919	0.300514
ENSG00000189143.10	CLDN4	80.991	0.150424	0.225653	0.039194	0.300514
ENSG00000135324.6	MRAP2	205.235	-0.187843	0.193293	0.0392142	0.300517
ENSG00000240857.2	RDH14	354.024	-0.174897	0.135384	0.0392659	0.300762
ENSG00000176438.13	SYNE3	1664.46	0.153839	0.101262	0.0392995	0.30083
ENSG00000102678.7	FGF9	45.1812	-0.117566	0.193956	0.0393241	0.30083
ENSG00000228522.2		4.73625	0.0322247	0.130178	0.0393287	NA
ENSG00000082146.13	STRADB	2523.03	0.140535	0.0866498	0.0393342	0.30083
ENSG00000162734.13	PEA15	7940.11	0.133192	0.0801529	0.0394284	0.301399
ENSG00000241431.1	RPL37P6	6.85815	-0.0359755	0.131459	0.0394839	NA
ENSG00000247627.2	MTND4P12	127.292	-0.0384229	0.132461	0.0395381	0.302022
ENSG00000177169.10	ULK1	2203.13	0.138805	0.0853597	0.0395495	0.302022
ENSG00000251129.3	LINC02506	3.1057	-0.0235619	0.127705	0.0395725	NA
ENSG00000271778.1		2.31399	0.0192774	0.126737	0.0396345	NA
ENSG00000133104.14	SPART	3319.48	0.150618	0.0964047	0.0396565	0.302659
ENSG00000237214.3		52.4639	-0.126263	0.202666	0.0396728	0.302659
ENSG00000135218.19	CD36	10.1014	0.0401164	0.133097	0.0397437	0.302929
ENSG00000110717.13	NDUFS8	2599.26	-0.159909	0.110199	0.039748	0.302929
ENSG00000198680.6	TUSC1	712.036	-0.176186	0.138335	0.0397725	0.302964
ENSG00000169504.15	CLIC4	7675.61	0.144478	0.0959357	0.0399266	0.303986
ENSG00000100029.18	PES1	4415.41	-0.161565	0.112554	0.0399882	0.304202
ENSG00000162585.17	FAAP20	2647.8	-0.151107	0.0995983	0.0400247	0.304202
ENSG00000213609.3	RPL7AP50	14.7084	-0.0567563	0.141336	0.040037	0.304202
ENSG00000181788.4	SIAH2	994.185	-0.15793	0.108097	0.0400623	0.304202
[truncated: 56,942 more rows]

## Sheet: RD 2.5GSK vs DMSO
Table S2B - Differentially expressed genes in RD cells treated with 2.5 µM GSK343 compared to DMSO
Ensembl Code	hgnc_symbol	baseMean	log2FoldChange	lfcSE	pvalue	padj
ENSG00000136235.17	GPNMB	626.083	3.78594	0.181672	9.74587e-98	1.50798e-93
ENSG00000025039.15	RRAGD	554.804	2.51919	0.147678	1.71312e-66	1.32536e-62
ENSG00000186480.13	INSIG1	1409.27	1.76101	0.109334	1.39989e-59	7.22017e-56
ENSG00000121769.8	FABP3	695.014	2.34843	0.150717	5.3077e-56	2.05315e-52
ENSG00000116133.13	DHCR24	6261.55	1.50722	0.0984113	2.68817e-54	8.31883e-51
ENSG00000052802.13	MSMO1	1817.82	1.60233	0.11023	3.88571e-49	1.00206e-45
ENSG00000100078.4	PLA2G3	166.952	3.53116	0.250043	2.52779e-46	5.58751e-43
ENSG00000134824.14	FADS2	1775.64	1.7397	0.125997	1.34852e-44	2.6082e-41
ENSG00000079459.13	FDFT1	3532.45	1.37683	0.100158	3.37066e-44	5.79492e-41
ENSG00000138316.11	ADAMTS14	459.138	1.89521	0.139474	2.71819e-43	4.20586e-40
ENSG00000159251.8	ACTC1	9846.66	1.54354	0.114215	7.44029e-43	1.04658e-39
ENSG00000164211.13	STARD4	775.241	1.79599	0.132966	8.45998e-43	1.09084e-39
ENSG00000130513.7	GDF15	488.166	2.01725	0.149915	1.51322e-42	1.80108e-39
ENSG00000180209.12	MYLPF	574.084	1.60469	0.131778	2.54432e-35	2.81202e-32
ENSG00000159173.19	TNNI1	861.013	1.41379	0.116207	3.02707e-35	3.12252e-32
ENSG00000167508.12	MVD	2945.73	1.29815	0.108943	6.1496e-34	5.94705e-31
ENSG00000133216.17	EPHB2	601.768	2.30797	0.196866	4.93076e-33	4.48786e-30
ENSG00000130203.10	APOE	288.24	3.02227	0.258433	7.74216e-33	6.65525e-30
ENSG00000197355.11	UAP1L1	2429.13	1.16052	0.100249	3.58686e-32	2.92102e-29
ENSG00000172164.15	SNTB1	981.22	1.40182	0.12272	1.77469e-31	1.37299e-28
ENSG00000198732.11	SMOC1	106.384	2.93984	0.260625	1.38379e-30	9.73246e-28
ENSG00000224940.9	PRRT4	409.499	2.3158	0.206069	1.55172e-30	1.0439e-27
ENSG00000172893.18	DHCR7	4292.14	1.01419	0.0904619	2.64805e-30	1.70722e-27
ENSG00000134668.13	SPOCD1	305.707	2.35423	0.211825	5.30685e-30	3.28451e-27
ENSG00000189410.12	SH2D5	293.143	1.8652	0.167743	6.06351e-30	3.60849e-27
ENSG00000107742.14	SPOCK2	611.607	2.4164	0.218018	8.64276e-30	4.95294e-27
ENSG00000146674.16	IGFBP3	994.693	1.28916	0.116308	9.73793e-30	5.38125e-27
ENSG00000149926.14	TLCD3B	144.133	3.17941	0.290749	5.24287e-29	2.79734e-26
ENSG00000230882.1		113.444	2.79656	0.257969	1.61199e-28	8.31408e-26
ENSG00000128510.12	CPA4	992.575	1.93526	0.182486	1.49276e-27	7.45078e-25
ENSG00000162522.11	KIAA1522	1280.15	1.20784	0.114506	2.96462e-27	1.43349e-24
ENSG00000055732.13	MCOLN3	281.042	2.40254	0.229097	5.97161e-27	2.79996e-24
ENSG00000162645.13	GBP2	226.322	1.72367	0.165283	1.11644e-26	5.0808e-24
ENSG00000166482.12	MFAP4	247.622	1.68416	0.162653	2.46355e-26	1.0891e-23
ENSG00000112972.15	HMGCS1	1992.74	1.43509	0.138679	2.58219e-26	1.10984e-23
ENSG00000185269.12	NOTUM	627.096	1.75029	0.172261	1.6926e-25	7.07829e-23
ENSG00000121753.13	ADGRB2	998.508	1.06353	0.10473	2.21136e-25	9.00431e-23
ENSG00000196975.16	ANXA4	119.75	2.51615	0.248543	3.02895e-25	1.20172e-22
ENSG00000184792.16	OSBP2	203.68	1.79409	0.177692	3.37168e-25	1.30425e-22
ENSG00000133055.10	MYBPH	375.836	1.69484	0.16898	6.20515e-25	2.34176e-22
ENSG00000066056.14	TIE1	92.6555	3.29074	0.327223	6.8376e-25	2.519e-22
ENSG00000060656.20	PTPRU	3437.81	1.14032	0.114999	2.40608e-24	8.65799e-22
ENSG00000165548.11	TMEM63C	806.041	1.22695	0.124637	4.85427e-24	1.70705e-21
ENSG00000120437.9	ACAT2	1660.14	0.970641	0.0988638	6.94476e-24	2.38792e-21
ENSG00000160963.14	COL26A1	3590.25	1.39618	0.143528	1.40301e-23	4.71929e-21
ENSG00000168528.12	SERINC2	5155.56	1.45949	0.15168	3.03922e-23	1.00055e-20
ENSG00000156804.7	FBXO32	202.993	2.1271	0.221053	3.47384e-23	1.10848e-20
ENSG00000115461.5	IGFBP5	467.163	2.41942	0.251493	3.51034e-23	1.10848e-20
ENSG00000119655.11	NPC2	794.274	1.29793	0.136325	1.01579e-22	3.14346e-20
ENSG00000158186.13	MRAS	666.214	1.19751	0.126445	1.81051e-22	5.49294e-20
ENSG00000087245.13	MMP2	1482.42	1.34077	0.143205	4.71324e-22	1.40246e-19
ENSG00000111110.12	PPM1H	191.303	1.70139	0.18244	6.41707e-22	1.87342e-19
ENSG00000159167.12	STC1	380.188	1.57771	0.170157	1.03614e-21	2.96893e-19
ENSG00000067064.13	IDI1	1421.04	0.93041	0.100424	1.48569e-21	4.17966e-19
ENSG00000101098.13	RIMS4	124.189	2.20531	0.240777	3.11492e-21	8.60664e-19
ENSG00000123240.17	OPTN	584.566	1.41152	0.154683	4.16408e-21	1.13036e-18
ENSG00000135824.13	RGS8	71.9498	2.77844	0.304255	5.04573e-21	1.34608e-18
ENSG00000198785.7	GRIN3A	947.172	-1.22112	0.134104	5.31411e-21	1.39365e-18
ENSG00000101670.12	LIPG	91.258	3.42885	0.376844	6.43593e-21	1.65972e-18
ENSG00000113749.8	HRH2	370.35	1.47312	0.162388	7.22523e-21	1.83272e-18
ENSG00000140853.17	NLRC5	306.176	1.29744	0.144209	1.44903e-20	3.61626e-18
ENSG00000104549.12	SQLE	5103.84	1.02047	0.113787	2.09667e-20	5.14949e-18
ENSG00000109929.10	SC5D	1788.38	0.923076	0.103692	4.18525e-20	1.01185e-17
ENSG00000165152.9	PGAP4	126.629	2.29292	0.262919	1.73883e-19	4.13922e-17
ENSG00000033122.21	LRRC7	601.487	-1.38579	0.160948	4.23784e-19	9.93516e-17
ENSG00000162975.5	KCNF1	147.72	2.4283	0.284222	6.94152e-19	1.60308e-16
ENSG00000163565.20	IFI16	1823.65	1.03875	0.121501	8.63837e-19	1.96561e-16
ENSG00000185585.20	OLFML2A	4242.08	1.02705	0.120378	1.02509e-18	2.29873e-16
ENSG00000101298.15	SNPH	116.024	2.04806	0.24202	1.48452e-18	3.28142e-16
ENSG00000143028.9	SYPL2	417.869	1.99104	0.236675	2.23281e-18	4.86595e-16
ENSG00000136854.24	STXBP1	970.361	0.955317	0.11317	2.36863e-18	5.09025e-16
ENSG00000152583.13	SPARCL1	288.099	2.03613	0.242317	2.42462e-18	5.1392e-16
ENSG00000163131.12	CTSS	666.827	1.03858	0.123801	3.48778e-18	7.29275e-16
ENSG00000040608.14	RTN4R	250.258	1.75738	0.21067	4.05731e-18	8.37051e-16
ENSG00000248746.6	ACTN3	140.707	1.98644	0.23988	6.95084e-18	1.41514e-15
ENSG00000107317.13	PTGDS	45.5659	4.51857	0.537152	1.03646e-17	2.08275e-15
ENSG00000135362.14	PRR5L	340.092	1.18611	0.144741	1.66066e-17	3.29429e-15
ENSG00000184867.14	ARMCX2	1362.33	1.07658	0.131406	1.83284e-17	3.5646e-15
ENSG00000262179.3	MYMX	205.19	1.7519	0.214655	1.8497e-17	3.5646e-15
ENSG00000198842.10	STYXL2	818.294	0.969716	0.118393	1.86604e-17	3.5646e-15
ENSG00000117280.13	RAB29	1011.95	0.941447	0.115499	2.69137e-17	5.07849e-15
ENSG00000110921.14	MVK	1281.06	1.15099	0.141752	2.89547e-17	5.39779e-15
ENSG00000204386.12	NEU1	941.629	1.11749	0.137702	3.09016e-17	5.69215e-15
ENSG00000183160.9	TMEM119	1467.46	1.26865	0.156501	3.18754e-17	5.80244e-15
ENSG00000175084.13	DES	6078.02	1.27366	0.157453	3.67803e-17	6.61746e-15
ENSG00000105251.11	SHD	1631.5	1.44245	0.178609	3.90164e-17	6.93909e-15
ENSG00000168209.6	DDIT4	680.037	1.29821	0.160688	3.97668e-17	6.98407e-15
ENSG00000135929.9	CYP27A1	178.714	1.61018	0.199409	4.0172e-17	6.98407e-15
ENSG00000168135.4	KCNJ4	67.615	2.56073	0.317221	4.32427e-17	7.43438e-15
ENSG00000169126.16	ODAD2	1882.51	-0.783368	0.0974353	7.68969e-17	1.3075e-14
ENSG00000080573.7	COL5A3	907.627	1.2192	0.152736	9.13574e-17	1.53649e-14
ENSG00000106538.10	RARRES2	523.484	1.30638	0.164047	1.04342e-16	1.736e-14
ENSG00000085117.12	CD82	2175.2	1.04524	0.131647	1.32261e-16	2.1771e-14
ENSG00000205978.6	NYNRIN	447.11	1.09352	0.138554	2.0143e-16	3.28076e-14
ENSG00000129675.16	ARHGEF6	569.818	1.04065	0.132023	2.22005e-16	3.57821e-14
ENSG00000115266.12	APC2	483.791	1.14242	0.145249	2.36815e-16	3.77756e-14
ENSG00000062282.15	DGAT2	188.408	1.52164	0.194691	3.20675e-16	5.06307e-14
ENSG00000177283.8	FZD8	241.583	1.28099	0.164243	3.90086e-16	6.09677e-14
ENSG00000181408.5	UTS2R	266.491	1.3637	0.175083	4.22625e-16	6.53927e-14
ENSG00000187957.8	DNER	230.796	1.83815	0.236712	4.4559e-16	6.82635e-14
ENSG00000168427.9	KLHL30	472.872	1.32966	0.171443	5.16752e-16	7.83893e-14
ENSG00000152137.8	HSPB8	718.94	1.17636	0.151751	5.89226e-16	8.85155e-14
ENSG00000105419.18	MEIS3	598.651	1.17085	0.151412	6.77917e-16	1.0086e-13
ENSG00000099260.12	PALMD	1142.77	0.960648	0.123986	7.16652e-16	1.05607e-13
ENSG00000166033.13	HTRA1	233.002	2.07702	0.270511	8.34114e-16	1.21185e-13
ENSG00000151689.13	INPP1	484.371	1.07075	0.138818	8.38024e-16	1.21185e-13
ENSG00000185924.7	RTN4RL1	506.075	1.04633	0.136611	1.27209e-15	1.8225e-13
ENSG00000182667.15	NTM	535.267	1.06917	0.139673	1.30017e-15	1.84565e-13
ENSG00000198911.12	SREBF2	5193.56	0.740344	0.0962654	1.35312e-15	1.90334e-13
ENSG00000099194.6	SCD	11729.1	0.636826	0.0827607	1.63225e-15	2.27529e-13
ENSG00000205336.14	ADGRG1	167.457	1.7772	0.234544	1.842e-15	2.54476e-13
ENSG00000161544.10	CYGB	64.3794	2.50731	0.330309	1.99421e-15	2.73066e-13
ENSG00000108387.16	SEPTIN4	157.572	1.7742	0.234551	2.26986e-15	3.08084e-13
ENSG00000236453.5		60.6521	2.52175	0.33334	2.74322e-15	3.69094e-13
ENSG00000112715.26	VEGFA	1152.49	0.827271	0.109248	2.9739e-15	3.96683e-13
ENSG00000181085.15	MAPK15	388.623	1.15338	0.153076	3.13617e-15	4.14752e-13
ENSG00000159387.8	IRX6	264.215	1.47047	0.195469	3.19243e-15	4.18615e-13
ENSG00000161243.9	FBXO27	240.64	1.3051	0.174025	3.96951e-15	5.16136e-13
ENSG00000137474.23	MYO7A	246.809	1.48897	0.199087	4.48611e-15	5.78446e-13
ENSG00000132196.16	HSD17B7	372.46	1.09987	0.146861	4.70271e-15	6.01364e-13
ENSG00000183044.12	ABAT	200.083	2.06229	0.278337	7.04722e-15	8.93784e-13
ENSG00000125845.7	BMP2	151.888	1.65296	0.223486	8.24344e-15	1.037e-12
ENSG00000214402.7	LCNL1	47.5564	3.37447	0.457046	1.19631e-14	1.49278e-12
ENSG00000148677.7	ANKRD1	518.909	0.970435	0.132287	1.58751e-14	1.96509e-12
ENSG00000166016.6	ABTB2	213.012	1.34274	0.18488	2.29986e-14	2.82426e-12
ENSG00000187616.5	MYMK	76.9818	2.04293	0.281463	2.35514e-14	2.86938e-12
ENSG00000186998.16	EMID1	182.855	1.84593	0.255203	2.5485e-14	3.0807e-12
ENSG00000052850.8	ALX4	701.603	1.01229	0.140026	3.42127e-14	4.10367e-12
ENSG00000166317.12	SYNPO2L	162.147	1.55821	0.216651	3.74219e-14	4.45407e-12
ENSG00000152977.10	ZIC1	3261.47	-0.648555	0.0897549	5.14297e-14	6.0746e-12
ENSG00000134107.5	BHLHE40	174.785	1.42015	0.19894	5.50905e-14	6.45769e-12
ENSG00000073331.18	ALPK1	166.256	1.32837	0.186695	6.94525e-14	8.07999e-12
ENSG00000117228.11	GBP1	51.4711	2.61382	0.367461	8.06687e-14	9.31482e-12
ENSG00000166900.17	STX3	977.011	0.753563	0.105726	9.25841e-14	1.06115e-11
ENSG00000181409.14	AATK	577.825	1.51007	0.21402	9.73432e-14	1.10322e-11
ENSG00000130702.15	LAMA5	5568.78	0.612053	0.0855665	9.83908e-14	1.10322e-11
ENSG00000103175.11	WFDC1	55.6033	2.45058	0.34691	9.83934e-14	1.10322e-11
ENSG00000135074.16	ADAM19	2096.15	0.754845	0.106151	1.01808e-13	1.13329e-11
ENSG00000204291.11	COL15A1	292.244	1.46028	0.207166	1.03265e-13	1.1413e-11
ENSG00000135424.19	ITGA7	4223.84	0.663244	0.0934316	1.30451e-13	1.43153e-11
ENSG00000104081.14	BMF	137.321	1.59921	0.228201	1.35308e-13	1.47438e-11
ENSG00000198959.12	TGM2	79.1879	1.98321	0.282913	1.37595e-13	1.48881e-11
ENSG00000197859.11	ADAMTSL2	179.448	1.44711	0.207488	1.7791e-13	1.91167e-11
ENSG00000100065.15	CARD10	979.943	0.806907	0.115116	1.98195e-13	2.11495e-11
ENSG00000124762.14	CDKN1A	1133.49	0.95271	0.136502	2.14841e-13	2.27687e-11
ENSG00000085831.16	TTC39A	81.5399	1.7528	0.252727	2.39406e-13	2.51709e-11
ENSG00000134955.12	SLC37A2	159.231	1.41774	0.204453	2.40761e-13	2.51709e-11
ENSG00000141574.8	SECTM1	246.052	1.43658	0.208258	3.04725e-13	3.16443e-11
ENSG00000075340.23	ADD2	359.58	1.02911	0.149596	4.15233e-13	4.28327e-11
ENSG00000174945.14	AMZ1	56.0801	2.17468	0.318582	5.50408e-13	5.64004e-11
ENSG00000117266.16	CDK18	1636.61	1.1878	0.174146	5.57262e-13	5.65918e-11
ENSG00000101144.13	BMP7	1828.28	0.925579	0.135202	5.59591e-13	5.65918e-11
ENSG00000143603.19	KCNN3	605.058	0.932494	0.136755	6.77249e-13	6.80459e-11
ENSG00000118785.15	SPP1	36.397	3.53666	0.516666	7.45545e-13	7.44247e-11
ENSG00000041353.10	RAB27B	440.188	1.10922	0.163579	7.66608e-13	7.60367e-11
ENSG00000265972.6	TXNIP	1580.08	-0.716911	0.105159	8.29306e-13	8.17316e-11
ENSG00000196549.13	MME	1195.71	1.22546	0.18123	8.7137e-13	8.53336e-11
ENSG00000129946.11	SHC2	1281.71	0.89922	0.133117	1.06672e-12	1.03807e-10
ENSG00000120820.13	GLT8D2	483.547	0.964074	0.143623	1.37346e-12	1.32822e-10
ENSG00000176490.5	DIRAS1	413.009	1.14887	0.171958	1.48293e-12	1.42241e-10
ENSG00000107551.21	RASSF4	584.162	0.808035	0.120198	1.49199e-12	1.42241e-10
ENSG00000175920.18	DOK7	1376.9	1.05574	0.157842	1.49844e-12	1.42241e-10
ENSG00000099889.14	ARVCF	862.989	0.726287	0.10787	1.55573e-12	1.46779e-10
ENSG00000197467.17	COL13A1	490.947	0.981482	0.146895	1.64021e-12	1.53812e-10
ENSG00000170214.5	ADRA1B	363.089	1.22431	0.184209	1.81656e-12	1.69323e-10
ENSG00000158457.6	TSPAN33	405.955	1.47721	0.222938	1.95701e-12	1.81322e-10
ENSG00000221890.6	NPTXR	437.796	1.01016	0.152977	2.76005e-12	2.5335e-10
ENSG00000149809.17	TM7SF2	353.27	1.18044	0.179245	2.76716e-12	2.5335e-10
ENSG00000105088.9	OLFM2	429.487	1.19019	0.180782	2.85903e-12	2.60222e-10
ENSG00000091490.11	SEL1L3	341.663	1.26602	0.192784	3.15276e-12	2.85278e-10
ENSG00000120875.9	DUSP4	2018.8	1.04087	0.158214	3.42035e-12	3.07693e-10
ENSG00000159388.6	BTG2	228.971	1.48775	0.227311	3.46165e-12	3.09608e-10
ENSG00000118960.13	HS1BP3	1106.25	0.823097	0.12498	3.67722e-12	3.26998e-10
ENSG00000138642.16	HERC6	182.596	1.21799	0.186361	3.99547e-12	3.53268e-10
ENSG00000130164.14	LDLR	3813.69	0.752416	0.114335	4.15534e-12	3.65315e-10
ENSG00000122180.5	MYOG	1411.31	1.38901	0.21383	4.68252e-12	4.09337e-10
ENSG00000090932.11	DLL3	398.206	1.10129	0.168995	4.7443e-12	4.12407e-10
ENSG00000142303.14	ADAMTS10	413.819	0.993158	0.152492	5.04871e-12	4.36418e-10
ENSG00000154803.13	FLCN	798.644	0.76348	0.116812	5.31799e-12	4.55046e-10
ENSG00000132821.12	VSTM2L	319.212	1.38176	0.213337	5.32304e-12	4.55046e-10
ENSG00000118257.17	NRP2	1161.45	0.821447	0.126552	6.86685e-12	5.83613e-10
ENSG00000146072.6	TNFRSF21	1755.61	0.693649	0.106608	6.90243e-12	5.83613e-10
ENSG00000196811.13	CHRNG	455.68	1.2313	0.191036	7.07146e-12	5.94656e-10
ENSG00000171766.17	GATM	1347.31	0.680416	0.104494	7.45017e-12	6.23116e-10
ENSG00000099864.18	PALM	1178.01	1.05401	0.163499	7.51909e-12	6.255e-10
ENSG00000143333.7	RGS16	4496.48	0.826864	0.128125	8.27204e-12	6.84456e-10
ENSG00000151892.16	GFRA1	3856.48	-0.581394	0.0896549	1.08012e-11	8.88977e-10
ENSG00000095303.17	PTGS1	384.62	0.923306	0.144237	1.12198e-11	9.18541e-10
ENSG00000137809.17	ITGA11	303.809	1.72538	0.271959	1.18479e-11	9.64858e-10
ENSG00000172995.17	ARPP21	128.252	1.65263	0.260417	1.2591e-11	1.02e-09
ENSG00000164647.9	STEAP1	265.98	1.01853	0.16073	1.62348e-11	1.30834e-09
ENSG00000129682.16	FGF13	794.155	0.746663	0.117648	1.89876e-11	1.52225e-09
ENSG00000172346.15	CSDC2	111.255	1.62098	0.258422	1.99146e-11	1.58834e-09
ENSG00000070601.10	FRMPD1	1291.92	0.827329	0.130866	2.08045e-11	1.65081e-09
ENSG00000111912.20	NCOA7	460.878	0.97681	0.155234	2.1832e-11	1.72151e-09
ENSG00000158555.15	GDPD5	333.345	1.12901	0.179966	2.1918e-11	1.72151e-09
ENSG00000091482.8	SMPX	70.0741	1.80136	0.28878	2.4277e-11	1.89716e-09
ENSG00000143507.18	DUSP10	267.23	0.932441	0.149161	2.97328e-11	2.31184e-09
ENSG00000115468.13	EFHD1	997.378	1.05075	0.168599	3.05751e-11	2.36544e-09
ENSG00000139219.19	COL2A1	327.787	1.4907	0.240943	3.36527e-11	2.59059e-09
ENSG00000167680.17	SEMA6B	31887.9	1.33298	0.216499	3.72835e-11	2.85588e-09
ENSG00000129170.10	CSRP3	26.3039	3.63048	0.576271	3.98785e-11	3.03961e-09
ENSG00000149485.19	FADS1	3475.27	0.630531	0.10086	4.04554e-11	3.06846e-09
ENSG00000196557.13	CACNA1H	2834.32	0.555396	0.0884561	4.47341e-11	3.37644e-09
ENSG00000110092.4	CCND1	12660.9	0.738649	0.118908	4.61078e-11	3.46324e-09
ENSG00000138764.15	CCNG2	902.552	0.749153	0.120774	4.88671e-11	3.65276e-09
ENSG00000167994.13	RAB3IL1	537.599	0.837965	0.136285	6.13415e-11	4.56316e-09
ENSG00000165868.16	HSPA12A	176.368	1.23829	0.202783	6.20952e-11	4.59713e-09
ENSG00000138395.17	CDK15	183.851	1.16739	0.191562	6.93456e-11	5.10945e-09
ENSG00000104763.20	ASAH1	2693.86	0.556328	0.0897655	7.43063e-11	5.44901e-09
ENSG00000168530.16	MYL1	990.468	0.923067	0.151258	7.57251e-11	5.52686e-09
ENSG00000157368.12	IL34	26.1409	3.75663	0.607647	7.81283e-11	5.67549e-09
ENSG00000115593.15	SMYD1	193.937	1.04514	0.171779	7.93819e-11	5.73961e-09
ENSG00000100889.12	PCK2	323.348	0.876041	0.143736	8.27459e-11	5.95501e-09
ENSG00000225968.8	ELFN1	420.139	1.11269	0.183639	8.68796e-11	6.22355e-09
ENSG00000143344.16	RGL1	54.8264	1.97073	0.326085	8.90922e-11	6.35264e-09
ENSG00000115295.21	CLIP4	841.881	0.726423	0.119008	9.40212e-11	6.67335e-09
ENSG00000138821.14	SLC39A8	241.227	1.03703	0.171692	1.03147e-10	7.28767e-09
ENSG00000134769.23	DTNA	366.532	0.915469	0.151425	1.06194e-10	7.46884e-09
ENSG00000163536.13	SERPINI1	171.604	1.39623	0.232473	1.10236e-10	7.71801e-09
ENSG00000010310.9	GIPR	73.3732	2.00549	0.336335	1.3767e-10	9.59532e-09
ENSG00000177875.5	CCDC184	306.516	1.34877	0.226483	1.47261e-10	1.02178e-08
ENSG00000160097.20	FNDC5	2719.15	1.15703	0.194016	1.48432e-10	1.02531e-08
ENSG00000067141.17	NEO1	278.57	1.04098	0.174183	1.51624e-10	1.0427e-08
ENSG00000127585.12	FBXL16	309.735	0.886675	0.148654	1.77442e-10	1.21485e-08
ENSG00000154553.16	PDLIM3	3723.54	0.613601	0.102345	1.79524e-10	1.22369e-08
ENSG00000077522.15	ACTN2	290.594	1.18819	0.200366	1.87052e-10	1.26941e-08
ENSG00000205363.7	INSYN1	34.7069	2.92471	0.491906	1.97536e-10	1.33471e-08
ENSG00000100167.21	SEPTIN3	712.93	0.691763	0.115477	2.01646e-10	1.35655e-08
ENSG00000147383.11	NSDHL	1213.72	0.671017	0.111975	2.11272e-10	1.41516e-08
ENSG00000160285.15	LSS	2389.07	0.78788	0.132535	2.29491e-10	1.53057e-08
ENSG00000114251.15	WNT5A	3001.4	0.58864	0.09805	2.306e-10	1.53136e-08
ENSG00000124225.16	PMEPA1	1178.32	0.744954	0.125145	2.34697e-10	1.55191e-08
ENSG00000158856.19	DMTN	246.25	1.18663	0.201423	2.37431e-10	1.5633e-08
ENSG00000143816.8	WNT9A	510.031	1.02982	0.174878	2.53286e-10	1.66063e-08
ENSG00000132031.13	MATN3	83.7775	1.46392	0.250047	2.83239e-10	1.84918e-08
ENSG00000196358.12	NTNG2	195.632	1.43662	0.245984	2.87269e-10	1.86761e-08
ENSG00000139428.12	MMAB	513.861	0.858333	0.145587	2.92451e-10	1.89334e-08
ENSG00000170961.7	HAS2	78.1693	1.80007	0.308991	3.1041e-10	2.00124e-08
ENSG00000006611.17	USH1C	30.5252	3.83501	0.648458	3.27121e-10	2.09488e-08
ENSG00000171502.15	COL24A1	217.281	1.14359	0.195778	3.27642e-10	2.09488e-08
ENSG00000100433.16	KCNK10	87.8338	1.40073	0.240742	3.5141e-10	2.2376e-08
ENSG00000168685.15	IL7R	455.927	-0.793016	0.135084	3.52978e-10	2.23837e-08
ENSG00000131650.14	KREMEN2	386.035	1.00636	0.17257	3.67574e-10	2.32142e-08
ENSG00000239474.7	KLHL41	1240.5	0.755326	0.129303	4.55474e-10	2.86138e-08
ENSG00000149596.7	JPH2	1055.27	0.739232	0.126525	4.5677e-10	2.86138e-08
ENSG00000196116.8	TDRD7	450.688	0.746729	0.128205	5.01599e-10	3.11697e-08
ENSG00000138678.11	GPAT3	71.1275	1.65795	0.288693	5.05922e-10	3.13125e-08
ENSG00000198624.13	CCDC69	153.997	1.21892	0.212146	5.46146e-10	3.36674e-08
ENSG00000179855.9	GIPC3	249.321	0.894411	0.154727	5.49362e-10	3.37313e-08
ENSG00000123454.12	DBH	69.1402	1.62244	0.284338	6.65527e-10	4.07024e-08
ENSG00000074410.14	CA12	70.8513	1.63377	0.287096	6.9671e-10	4.24417e-08
ENSG00000107798.18	LIPA	1489.29	0.625126	0.107793	7.21876e-10	4.38023e-08
ENSG00000197444.10	OGDHL	462.041	0.809542	0.140898	7.28483e-10	4.40305e-08
ENSG00000128342.5	LIF	288.315	0.917836	0.160539	7.77589e-10	4.68157e-08
ENSG00000072954.7	TMEM38A	287.81	0.884257	0.154695	8.05198e-10	4.81584e-08
ENSG00000122756.15	CNTFR	543.706	1.3021	0.229595	8.06116e-10	4.81584e-08
ENSG00000164938.14	TP53INP1	214.214	1.03468	0.181924	8.59124e-10	5.11278e-08
ENSG00000143162.9	CREG1	596.67	0.838003	0.147262	9.89794e-10	5.86785e-08
ENSG00000174498.14	IGDCC3	63.2169	1.78556	0.317772	1.04081e-09	6.14671e-08
ENSG00000102445.20	RUBCNL	231.508	0.918978	0.162166	1.05527e-09	6.20841e-08
ENSG00000155016.18	CYP2U1	153.534	1.11703	0.198049	1.08905e-09	6.38289e-08
ENSG00000143847.16	PPFIA4	1208.56	0.752952	0.132341	1.14023e-09	6.65768e-08
ENSG00000102359.9	SRPX2	1225.1	0.735257	0.129838	1.34295e-09	7.81184e-08
ENSG00000198598.7	MMP17	1366.85	0.95308	0.170411	1.53036e-09	8.86863e-08
ENSG00000136378.15	ADAMTS7	1615.56	0.556772	0.0976786	1.54671e-09	8.91036e-08
ENSG00000171680.23	PLEKHG5	873.007	0.743255	0.131947	1.54908e-09	8.91036e-08
ENSG00000183762.13	KREMEN1	1612.17	0.605722	0.10689	1.65633e-09	9.49199e-08
ENSG00000187550.9	SBK2	203.974	1.24024	0.22365	1.73903e-09	9.92916e-08
ENSG00000227051.7	C14orf132	691.064	0.742179	0.132177	1.75665e-09	9.99288e-08
ENSG00000103485.19	QPRT	4808.18	0.941331	0.16896	1.76549e-09	1.00064e-07
ENSG00000133805.16	AMPD3	570.528	0.720835	0.128508	1.82959e-09	1.03042e-07
ENSG00000133935.7	ERG28	1203.16	0.824488	0.147686	1.83135e-09	1.03042e-07
ENSG00000072041.18	SLC6A15	78.8125	1.51544	0.274975	2.03672e-09	1.14182e-07
ENSG00000138386.17	NAB1	486.769	0.944943	0.171314	2.43013e-09	1.35257e-07
ENSG00000204580.14	DDR1	2282.9	0.643761	0.115505	2.50125e-09	1.38716e-07
ENSG00000165272.16	AQP3	183.174	1.01312	0.184475	2.66894e-09	1.47487e-07
ENSG00000114268.12	PFKFB4	177.893	1.00429	0.183163	2.7838e-09	1.52901e-07
ENSG00000079739.17	PGM1	1382.59	0.661933	0.119171	2.78666e-09	1.52901e-07
ENSG00000107859.10	PITX3	1362.28	0.941263	0.171733	2.91189e-09	1.58781e-07
ENSG00000180730.5	SHISA2	2712.05	0.80222	0.145679	2.91436e-09	1.58781e-07
ENSG00000010278.15	CD9	453.281	1.20742	0.221677	2.99678e-09	1.62699e-07
ENSG00000129993.15	CBFA2T3	271.658	0.951441	0.17376	3.03225e-09	1.64049e-07
ENSG00000183779.7	ZNF703	5279.03	0.728335	0.13196	3.04764e-09	1.64307e-07
ENSG00000057704.13	TMCC3	91.4548	1.49787	0.27618	3.30294e-09	1.77453e-07
ENSG00000161896.12	IP6K3	625.718	0.72234	0.131173	3.32678e-09	1.78115e-07
ENSG00000141576.16	RNF157	313.989	0.848455	0.155777	3.92305e-09	2.09315e-07
ENSG00000133424.22	LARGE1	1351.45	0.589735	0.1068	3.95438e-09	2.10262e-07
ENSG00000198756.12	COLGALT2	85.4108	1.44827	0.269286	4.31012e-09	2.27612e-07
ENSG00000117643.15	MAN1C1	3522.91	0.562185	0.102336	4.46686e-09	2.35088e-07
ENSG00000170801.10	HTRA3	895.978	0.893625	0.165252	4.59145e-09	2.40826e-07
ENSG00000188747.9	NOXA1	67.3544	1.55117	0.289189	4.69247e-09	2.43843e-07
ENSG00000061938.21	TNK2	2425.51	0.641647	0.117335	4.69625e-09	2.43843e-07
ENSG00000116016.14	EPAS1	192.511	1.0584	0.196893	4.77717e-09	2.47215e-07
ENSG00000135838.14	NPL	223.284	0.901029	0.167135	5.02564e-09	2.59206e-07
ENSG00000163380.16	LMOD3	151.932	1.02955	0.191645	5.0795e-09	2.61114e-07
ENSG00000136999.5	CCN3	38.0218	2.20299	0.411526	5.34129e-09	2.73661e-07
ENSG00000139278.10	GLIPR1	60.5313	1.54645	0.291501	6.33396e-09	3.2345e-07
ENSG00000112183.15	RBM24	1168.88	0.605316	0.111528	6.40803e-09	3.26156e-07
ENSG00000121104.8	FAM117A	226.64	1.07958	0.205021	8.7939e-09	4.44614e-07
ENSG00000095627.10	TDRD1	52.1436	1.97878	0.377634	8.82159e-09	4.44614e-07
ENSG00000070404.10	FSTL3	1298.94	0.748922	0.140583	8.8975e-09	4.46984e-07
ENSG00000104879.5	CKM	68.6901	1.65824	0.316605	8.95714e-09	4.48238e-07
ENSG00000178752.16	ERFE	1207.37	0.857857	0.162058	8.98041e-09	4.48238e-07
ENSG00000184371.14	CSF1	352.305	0.725603	0.13627	9.02711e-09	4.49121e-07
ENSG00000182168.15	UNC5C	1834.29	-0.798257	0.150783	9.36346e-09	4.64361e-07
ENSG00000130787.14	HIP1R	1546.82	0.545349	0.101531	1.02514e-08	5.06773e-07
ENSG00000076344.16	RGS11	223.267	0.989537	0.189127	1.10529e-08	5.44652e-07
ENSG00000204520.14	MICA	686.097	0.769415	0.145952	1.11728e-08	5.48816e-07
ENSG00000121005.9	CRISPLD1	332.118	0.753139	0.142803	1.14801e-08	5.62124e-07
ENSG00000166289.6	PLEKHF1	73.8143	1.60975	0.31086	1.16012e-08	5.66265e-07
ENSG00000108828.16	VAT1	8982.84	0.764917	0.145292	1.18371e-08	5.75961e-07
ENSG00000133069.17	TMCC2	563.226	0.763524	0.145246	1.22714e-08	5.95221e-07
ENSG00000177614.11	PGBD5	1974.55	0.516054	0.0968739	1.4253e-08	6.89175e-07
ENSG00000134321.13	RSAD2	49.1699	1.85543	0.361094	1.45991e-08	7.02631e-07
ENSG00000148344.11	PTGES	180.622	1.17627	0.227925	1.46221e-08	7.02631e-07
ENSG00000135835.12	KIAA1614	288.275	0.799623	0.153402	1.49432e-08	7.1584e-07
ENSG00000118402.6	ELOVL4	131.89	1.04898	0.203554	1.65036e-08	7.88146e-07
ENSG00000162458.13	FBLIM1	1355.44	0.606588	0.115857	1.82989e-08	8.71196e-07
ENSG00000130303.14	BST2	33.858	2.12536	0.415505	1.85383e-08	8.7801e-07
ENSG00000150938.10	CRIM1	6638.78	-0.668283	0.128565	1.85555e-08	8.7801e-07
ENSG00000130340.17	SNX9	2169.42	0.529212	0.100448	1.8749e-08	8.84459e-07
ENSG00000092051.18	JPH4	64.3054	2.00682	0.395362	2.02406e-08	9.51922e-07
ENSG00000138944.8	SHISAL1	39.8954	2.13953	0.420033	2.03597e-08	9.53926e-07
ENSG00000031081.11	ARHGAP31	64.9937	1.71548	0.338552	2.04065e-08	9.53926e-07
ENSG00000196743.9	GM2A	1373.91	0.69605	0.134376	2.05325e-08	9.56928e-07
ENSG00000115641.19	FHL2	685.222	0.694186	0.134007	2.08197e-08	9.64938e-07
ENSG00000162989.5	KCNJ3	1860.71	-0.668347	0.12889	2.08291e-08	9.64938e-07
ENSG00000126217.21	MCF2L	1016.88	0.621491	0.11951	2.12863e-08	9.80246e-07
ENSG00000171992.13	SYNPO	100.17	1.19149	0.234196	2.15357e-08	9.88788e-07
ENSG00000008441.19	NFIX	2001.83	0.550635	0.105404	2.2267e-08	1.01934e-06
ENSG00000205215.8	KRT17P7	32.3235	2.19618	0.432608	2.24216e-08	1.02339e-06
ENSG00000136859.10	ANGPTL2	1565.98	0.512435	0.0976378	2.30334e-08	1.04822e-06
ENSG00000137959.17	IFI44L	90.9182	1.84384	0.365573	2.34724e-08	1.06507e-06
ENSG00000138413.14	IDH1	3610.49	0.487858	0.0929703	2.39377e-08	1.08301e-06
ENSG00000140545.16	MFGE8	3720.99	0.546194	0.104767	2.4208e-08	1.09204e-06
ENSG00000139182.15	CLSTN3	951.384	0.565742	0.108783	2.44769e-08	1.10096e-06
ENSG00000128594.8	LRRC4	1360.71	-0.525832	0.10147	2.53628e-08	1.13422e-06
ENSG00000120068.7	HOXB8	577.151	1.07432	0.212259	2.56048e-08	1.14174e-06
ENSG00000141161.12	UNC45B	82.9422	1.72965	0.345164	2.73966e-08	1.21813e-06
ENSG00000105711.14	SCN1B	499.644	0.879637	0.173373	2.7898e-08	1.23686e-06
ENSG00000155760.3	FZD7	10510.2	0.475611	0.0913058	2.87595e-08	1.27142e-06
ENSG00000100626.17	GALNT16	241.516	0.928957	0.183574	2.91192e-08	1.28365e-06
ENSG00000117016.10	RIMS3	1345.1	0.662987	0.129387	2.96627e-08	1.3039e-06
ENSG00000127951.8	FGL2	148.121	1.02725	0.203989	3.10848e-08	1.36253e-06
ENSG00000167641.11	PPP1R14A	47.9256	1.82249	0.364486	3.12385e-08	1.36541e-06
ENSG00000095752.7	IL11	202.396	0.937204	0.186568	3.47344e-08	1.50968e-06
ENSG00000085552.18	IGSF9	373.036	0.980189	0.195352	3.48248e-08	1.50968e-06
ENSG00000105825.14	TFPI2	336.926	1.34273	0.269722	3.48321e-08	1.50968e-06
ENSG00000050555.19	LAMC3	682.939	0.624297	0.122305	3.49592e-08	1.51096e-06
ENSG00000198604.11	BAZ1A	1813.18	-0.501299	0.0971702	3.61637e-08	1.55867e-06
ENSG00000172399.6	MYOZ2	82.749	1.28309	0.25745	3.64011e-08	1.56454e-06
ENSG00000198113.3	TOR4A	1484.42	0.836237	0.166179	3.65593e-08	1.56699e-06
ENSG00000070808.17	CAMK2A	25.4375	2.61583	0.523172	3.67241e-08	1.5697e-06
ENSG00000099957.17	P2RX6	229.578	1.06273	0.212805	3.72945e-08	1.58969e-06
ENSG00000251493.5	FOXD1	736.224	0.877438	0.174951	3.77315e-08	1.6039e-06
ENSG00000168743.13	NPNT	529.224	0.662587	0.130508	3.79051e-08	1.60687e-06
ENSG00000111885.7	MAN1A1	68.182	1.41232	0.284627	3.86785e-08	1.63517e-06
ENSG00000012171.20	SEMA3B	289.816	0.981868	0.196672	3.9312e-08	1.65742e-06
ENSG00000176485.13	PLAAT3	1459.6	0.766673	0.152375	4.00511e-08	1.684e-06
ENSG00000165312.7	OTUD1	651.03	0.617953	0.12175	4.05485e-08	1.70029e-06
ENSG00000183873.18	SCN5A	2677.26	0.604877	0.11895	4.08929e-08	1.7101e-06
ENSG00000169174.11	PCSK9	26.4819	3.14581	0.6337	4.17706e-08	1.74209e-06
ENSG00000149295.14	DRD2	64.5257	1.74261	0.35317	4.23354e-08	1.7609e-06
ENSG00000116774.12	OLFML3	1171.82	0.651255	0.128931	4.42157e-08	1.82928e-06
ENSG00000122378.14	PRXL2A	2530.3	0.568587	0.111857	4.48811e-08	1.85185e-06
ENSG00000151117.9	TMEM86A	68.4686	1.49221	0.303615	4.79357e-08	1.97263e-06
ENSG00000197380.11	DACT3	278.653	0.896334	0.180683	4.95156e-08	2.03224e-06
ENSG00000138646.9	HERC5	755.253	0.840777	0.16933	5.1626e-08	2.11215e-06
ENSG00000122547.11	EEPD1	81.6512	1.29045	0.262872	5.17357e-08	2.11215e-06
ENSG00000100344.11	PNPLA3	275.067	0.923175	0.18735	5.66905e-08	2.30835e-06
ENSG00000205213.14	LGR4	212.869	1.13401	0.231828	5.96437e-08	2.42213e-06
ENSG00000113161.17	HMGCR	2206.07	0.658845	0.132063	5.97979e-08	2.42213e-06
ENSG00000189067.14	LITAF	1372.82	0.651569	0.131046	6.0399e-08	2.44009e-06
ENSG00000144644.15	GADL1	164.029	1.17686	0.2408	6.10641e-08	2.46053e-06
ENSG00000189143.10	CLDN4	126.306	1.36126	0.280255	6.4787e-08	2.59702e-06
ENSG00000125648.15	SLC25A23	2557.81	0.457098	0.090078	6.69501e-08	2.67679e-06
ENSG00000128564.8	VGF	1590.41	0.799168	0.162792	6.78815e-08	2.70704e-06
ENSG00000168890.14	TMEM150A	490.21	0.707551	0.143114	6.89839e-08	2.74393e-06
ENSG00000166741.8	NNMT	1689.08	0.815235	0.166731	7.75836e-08	3.07808e-06
ENSG00000198719.9	DLL1	395.747	1.04683	0.216014	7.83355e-08	3.09996e-06
ENSG00000137507.11	LRRC32	382.766	0.877757	0.180127	7.88772e-08	3.10595e-06
ENSG00000137198.10	GMPR	52.636	1.62608	0.338351	8.10923e-08	3.18462e-06
ENSG00000179314.16	WSCD1	2925.32	0.552862	0.111294	8.57344e-08	3.3584e-06
ENSG00000105559.12	PLEKHA4	2954.28	0.567525	0.114501	8.71624e-08	3.40507e-06
ENSG00000196352.18	CD55	1135.99	0.657406	0.133517	8.7366e-08	3.40507e-06
ENSG00000005884.18	ITGA3	1999.16	0.802025	0.164926	8.96196e-08	3.48413e-06
ENSG00000144485.11	HES6	1429.17	0.701529	0.143455	9.17778e-08	3.55909e-06
ENSG00000138449.11	SLC40A1	151.577	1.1661	0.243047	9.58855e-08	3.70909e-06
ENSG00000114270.18	COL7A1	255.497	0.878148	0.182098	1.02794e-07	3.96641e-06
ENSG00000130528.12	HRC	73.434	1.53555	0.322576	1.03974e-07	4.00195e-06
ENSG00000106772.19	PRUNE2	306.337	1.1547	0.242158	1.08251e-07	4.15626e-06
ENSG00000144355.15	DLX1	1868.3	-0.523392	0.10608	1.09511e-07	4.19423e-06
ENSG00000205312.8	KRT17P4	72.1789	1.43009	0.301047	1.12076e-07	4.28185e-06
ENSG00000119938.9	PPP1R3C	279.984	0.869261	0.18107	1.12432e-07	4.2849e-06
ENSG00000166825.15	ANPEP	776.772	0.712625	0.147136	1.12929e-07	4.29324e-06
ENSG00000131409.13	LRRC4B	674.806	0.712853	0.147184	1.13672e-07	4.3109e-06
ENSG00000186862.20	PDZD7	197.063	0.930776	0.194431	1.15014e-07	4.35114e-06
ENSG00000183971.10	NPW	275.538	1.18305	0.249396	1.18104e-07	4.45713e-06
ENSG00000185813.11	PCYT2	908.019	0.728738	0.151636	1.33092e-07	4.99838e-06
ENSG00000152078.10	TLCD4	55.1575	1.63531	0.347029	1.33898e-07	5.01646e-06
ENSG00000138136.7	LBX1	399.512	0.803175	0.168049	1.34998e-07	5.02825e-06
ENSG00000101470.10	TNNC2	93.1873	1.1849	0.250916	1.35331e-07	5.02825e-06
ENSG00000188641.14	DPYD	904.519	-0.56753	0.116653	1.35387e-07	5.02825e-06
ENSG00000168785.8	TSPAN5	1636.2	0.5085	0.1039	1.42553e-07	5.27686e-06
ENSG00000198892.7	SHISA4	333.688	0.886279	0.186657	1.43432e-07	5.29671e-06
ENSG00000234745.14	HLA-B	72.4342	1.6355	0.34908	1.4429e-07	5.31571e-06
ENSG00000168509.20	HJV	33.5634	1.95543	0.417023	1.55995e-07	5.7333e-06
ENSG00000107984.10	DKK1	2823.85	-0.778972	0.163994	1.57572e-07	5.77751e-06
ENSG00000185818.8	NAT8L	311.99	0.835851	0.177044	1.70688e-07	6.24363e-06
ENSG00000171208.10	NETO2	2727.42	-0.434436	0.0885789	1.72713e-07	6.30281e-06
ENSG00000182916.8	TCEAL7	895.1	0.6595	0.138952	1.76342e-07	6.4201e-06
ENSG00000117586.11	TNFSF4	141.93	1.02975	0.220423	1.8697e-07	6.79105e-06
ENSG00000111335.14	OAS2	54.9719	1.64392	0.35579	1.93779e-07	7.02189e-06
ENSG00000176641.11	RNF152	1239.49	-0.538525	0.112098	1.98454e-07	7.17447e-06
ENSG00000110628.16	SLC22A18	242.464	1.11494	0.24067	2.0813e-07	7.50675e-06
ENSG00000204262.14	COL5A2	31594.3	-0.479966	0.0981465	2.12651e-07	7.65198e-06
ENSG00000013364.19	MVP	2528.78	0.735951	0.156701	2.1972e-07	7.88801e-06
ENSG00000180155.20	LYNX1	45.947	1.57109	0.341322	2.22054e-07	7.95333e-06
ENSG00000183876.9	ARSI	69.2534	1.50762	0.327722	2.22685e-07	7.95753e-06
ENSG00000184113.10	CLDN5	87.4498	1.74303	0.381338	2.32482e-07	8.28847e-06
ENSG00000236609.4	ZNF853	330.827	0.77208	0.165186	2.39305e-07	8.51211e-06
ENSG00000102316.17	MAGED2	6095.82	0.635721	0.13495	2.4858e-07	8.82174e-06
ENSG00000172986.13	GXYLT2	88.9292	1.12063	0.243708	2.54725e-07	9.01913e-06
ENSG00000171462.15	DLK2	293.73	0.839361	0.180987	2.60288e-07	9.19506e-06
ENSG00000160224.17	AIRE	65.9717	1.39637	0.305221	2.65368e-07	9.35318e-06
ENSG00000240065.8	PSMB9	112.419	1.18845	0.259918	2.71585e-07	9.51596e-06
ENSG00000170340.11	B3GNT2	363.312	0.69662	0.149187	2.71676e-07	9.51596e-06
ENSG00000144868.14	TMEM108	844.267	0.688073	0.14727	2.71832e-07	9.51596e-06
ENSG00000163395.17	IGFN1	30.4441	2.45417	0.537093	2.79694e-07	9.76909e-06
ENSG00000064666.15	CNN2	4013.4	-0.462943	0.0964037	2.80419e-07	9.77234e-06
ENSG00000198597.9	ZNF536	30.558	2.02458	0.44468	2.908e-07	1.01114e-05
ENSG00000126878.13	AIF1L	208.417	1.00484	0.219402	2.97393e-07	1.03174e-05
ENSG00000158220.14	ESYT3	107.18	1.23568	0.271813	3.05604e-07	1.05785e-05
ENSG00000167107.13	ACSF2	818.411	0.596008	0.127399	3.20209e-07	1.10593e-05
ENSG00000183186.8	C2CD4C	657.265	0.600501	0.128564	3.2317e-07	1.11368e-05
ENSG00000143171.13	RXRG	41.1946	1.92723	0.426746	3.34786e-07	1.14859e-05
ENSG00000115159.16	GPD2	3127.9	-0.586899	0.125737	3.40139e-07	1.16437e-05
ENSG00000073670.14	ADAM11	528.01	0.558567	0.119239	3.44247e-07	1.17583e-05
ENSG00000139173.10	TMEM117	101.128	1.30198	0.288398	3.47892e-07	1.18567e-05
ENSG00000130775.16	THEMIS2	325.527	0.776376	0.169353	3.60642e-07	1.22373e-05
ENSG00000127415.13	IDUA	462.123	0.599007	0.12871	3.62287e-07	1.22662e-05
ENSG00000112139.17	MDGA1	136.397	0.934522	0.205591	3.69297e-07	1.24763e-05
ENSG00000140044.13	JDP2	282.832	0.862824	0.18952	3.75829e-07	1.26693e-05
ENSG00000167244.22	IGF2	60941.5	0.521134	0.111343	3.83598e-07	1.29031e-05
ENSG00000157514.18	TSC22D3	1128.64	0.647086	0.140439	3.96937e-07	1.33228e-05
ENSG00000180198.17	RCC1	5217.47	-0.405594	0.0853883	4.1226e-07	1.38071e-05
ENSG00000196372.13	ASB13	685.742	0.63535	0.138746	4.70378e-07	1.56857e-05
ENSG00000103942.13	HOMER2	166.381	0.899136	0.20004	4.80533e-07	1.59899e-05
ENSG00000090661.12	CERS4	90.5808	1.1343	0.254675	5.00607e-07	1.66221e-05
ENSG00000135902.10	CHRND	4859.28	0.807713	0.180085	5.50155e-07	1.82281e-05
ENSG00000249992.2	TMEM158	817.034	0.806588	0.180517	5.96655e-07	1.97266e-05
ENSG00000131981.16	LGALS3	1073.05	0.737517	0.164441	6.03233e-07	1.99015e-05
ENSG00000198336.9	MYL4	78.7594	1.12531	0.25517	6.15439e-07	2.0261e-05
ENSG00000171408.14	PDE7B	33.3337	1.97577	0.450472	6.24238e-07	2.05071e-05
ENSG00000135622.13	SEMA4F	654.62	0.606032	0.134273	6.55011e-07	2.14724e-05
ENSG00000164509.16	IL31RA	33.7991	1.79855	0.41201	6.66739e-07	2.18107e-05
ENSG00000121743.4	GJA3	40.8002	1.59536	0.36559	6.69983e-07	2.18706e-05
ENSG00000008735.14	MAPK8IP2	119.026	1.02371	0.233032	6.85521e-07	2.23307e-05
ENSG00000112144.16	CILK1	1024.64	-0.536291	0.118119	7.11464e-07	2.31271e-05
ENSG00000108947.5	EFNB3	383.757	0.670328	0.150001	7.34716e-07	2.38328e-05
ENSG00000151617.17	EDNRA	1953.06	0.510415	0.112109	7.43049e-07	2.40527e-05
ENSG00000197971.16	MBP	48.632	1.48994	0.342666	7.47104e-07	2.41335e-05
ENSG00000256235.3	SMIM3	698.515	0.813688	0.184459	7.60431e-07	2.45128e-05
ENSG00000149256.16	TENM4	186.139	1.02046	0.233856	7.8257e-07	2.51218e-05
ENSG00000122691.13	TWIST1	73.4216	1.4059	0.324968	7.93589e-07	2.54064e-05
ENSG00000188211.9	NCR3LG1	158.616	1.44965	0.336145	7.9472e-07	2.54064e-05
ENSG00000127863.16	TNFRSF19	474.795	0.627813	0.140496	8.00707e-07	2.5545e-05
ENSG00000063660.9	GPC1	12999	0.60484	0.135005	8.06174e-07	2.56665e-05
ENSG00000159348.13	CYB5R1	2296.72	0.549329	0.121585	8.14799e-07	2.58879e-05
ENSG00000162627.17	SNX7	1017.26	0.55153	0.122434	8.21218e-07	2.60383e-05
ENSG00000205097.7	FRG2	15.6947	3.45943	0.777301	8.39619e-07	2.65673e-05
ENSG00000168734.14	PKIG	773.943	0.576124	0.129676	8.5609e-07	2.70332e-05
ENSG00000175874.10	CREG2	35.3116	1.9859	0.462733	8.68273e-07	2.73621e-05
ENSG00000105974.13	CAV1	10379.3	-0.505024	0.110492	9.06812e-07	2.85185e-05
ENSG00000227877.7	MRLN	248.978	0.886473	0.203734	9.28509e-07	2.91416e-05
ENSG00000143772.11	ITPKB	1321.13	0.630286	0.142039	9.31816e-07	2.91862e-05
ENSG00000154153.15	RETREG1	42.5363	1.62956	0.380807	9.53069e-07	2.97916e-05
ENSG00000022267.19	FHL1	1478.61	0.502829	0.111669	9.5946e-07	2.99008e-05
ENSG00000134758.14	RNF138	734.656	-0.510028	0.113473	9.60427e-07	2.99008e-05
ENSG00000145220.14	LYAR	1452.52	-0.577044	0.129701	9.79222e-07	3.04247e-05
ENSG00000174938.15	SEZ6L2	1135.54	0.608452	0.137472	1.01409e-06	3.14448e-05
ENSG00000165795.25	NDRG2	392.559	0.592607	0.13359	1.02059e-06	3.15833e-05
ENSG00000180758.12	GPR157	158.497	0.8461	0.195039	1.02365e-06	3.16147e-05
ENSG00000163659.13	TIPARP	437.954	0.590431	0.133193	1.03206e-06	3.1811e-05
ENSG00000169429.12	CXCL8	150.525	1.21625	0.285083	1.04936e-06	3.22252e-05
ENSG00000023171.20	GRAMD1B	265.1	0.76285	0.175064	1.04967e-06	3.22252e-05
ENSG00000158022.7	TRIM63	14.5603	3.35821	0.760091	1.0701e-06	3.27873e-05
ENSG00000140450.9	ARRDC4	146.382	-0.942019	0.219252	1.08077e-06	3.30491e-05
ENSG00000131435.13	PDLIM4	2942.79	0.634622	0.144427	1.11128e-06	3.39002e-05
ENSG00000177106.17	EPS8L2	157.01	1.03853	0.242567	1.11299e-06	3.39002e-05
ENSG00000184922.15	FMNL1	162.717	0.860305	0.199356	1.1165e-06	3.39403e-05
ENSG00000111275.13	ALDH2	567.405	0.718895	0.165088	1.12935e-06	3.42636e-05
ENSG00000213626.13	LBH	122.609	1.08011	0.253424	1.21592e-06	3.68179e-05
ENSG00000187699.10	C2orf88	426.543	0.598597	0.136329	1.23561e-06	3.73411e-05
ENSG00000135678.12	CPM	86.4029	1.23536	0.291317	1.24613e-06	3.75856e-05
ENSG00000184588.18	PDE4B	911.344	0.587771	0.134162	1.31805e-06	3.96773e-05
ENSG00000131069.20	ACSS2	747.038	0.665234	0.153627	1.37297e-06	4.12299e-05
ENSG00000278259.5	MYO19	1376.48	-0.492995	0.111326	1.37495e-06	4.12299e-05
ENSG00000196912.13	ANKRD36B	191.274	-1.09386	0.259484	1.37824e-06	4.12485e-05
ENSG00000109063.15	MYH3	378.182	0.742272	0.172614	1.39666e-06	4.17191e-05
ENSG00000136842.14	TMOD1	30.447	1.79864	0.428037	1.40578e-06	4.18306e-05
ENSG00000115902.11	SLC1A4	276.504	0.779083	0.181688	1.4058e-06	4.18306e-05
ENSG00000116852.15	KIF21B	416.586	0.739931	0.172299	1.43176e-06	4.25215e-05
ENSG00000110328.6	GALNT18	399.657	0.937086	0.221262	1.45328e-06	4.29955e-05
ENSG00000112773.16	TENT5A	30.2465	1.98787	0.475347	1.50298e-06	4.43809e-05
ENSG00000049323.16	LTBP1	1831.14	0.50844	0.115693	1.5548e-06	4.58237e-05
ENSG00000111674.9	ENO2	720.872	0.528646	0.120745	1.56737e-06	4.60182e-05
ENSG00000163346.17	PBXIP1	5260.58	0.512655	0.117136	1.56949e-06	4.60182e-05
ENSG00000179954.16	SSC5D	566.042	0.677491	0.157571	1.57032e-06	4.60182e-05
ENSG00000130222.11	GADD45G	288.047	0.88237	0.208406	1.57558e-06	4.6085e-05
ENSG00000078804.13	TP53INP2	898.015	0.469652	0.10626	1.60451e-06	4.68425e-05
ENSG00000149212.12	SESN3	141.752	1.03315	0.246169	1.64882e-06	4.80454e-05
ENSG00000162722.9	TRIM58	300.922	0.710472	0.166266	1.66252e-06	4.83537e-05
ENSG00000174327.7	SLC16A13	44.3531	1.43126	0.344401	1.70052e-06	4.93661e-05
ENSG00000066117.15	SMARCD1	3138.09	-0.378295	0.0843787	1.70637e-06	4.94433e-05
ENSG00000119915.5	ELOVL3	84.0478	1.19354	0.286718	1.74284e-06	5.04055e-05
ENSG00000182533.7	CAV3	44.8901	1.46606	0.353628	1.79842e-06	5.1916e-05
ENSG00000196208.14	GREB1	419.719	0.639693	0.149429	1.84885e-06	5.32724e-05
ENSG00000240583.14	AQP1	203.16	0.990211	0.237729	1.88707e-06	5.42727e-05
ENSG00000087301.9	TXNDC16	487.151	0.656103	0.153727	1.9509e-06	5.60043e-05
ENSG00000168334.9	XIRP1	38.5969	1.52504	0.370775	2.04678e-06	5.86477e-05
ENSG00000135919.14	SERPINE2	6231.12	0.454466	0.10407	2.12241e-06	6.07025e-05
ENSG00000143850.16	PLEKHA6	1623.08	0.52931	0.123021	2.2081e-06	6.30368e-05
ENSG00000047648.23	ARHGAP6	640.131	0.503334	0.116699	2.28571e-06	6.51323e-05
ENSG00000125730.18	C3	22.6053	2.14368	0.520797	2.29584e-06	6.53005e-05
ENSG00000108001.16	EBF3	3395.03	-0.453464	0.104524	2.34671e-06	6.66249e-05
ENSG00000123453.19	SARDH	282.001	0.75384	0.180759	2.35946e-06	6.68644e-05
ENSG00000272398.6	CD24	27.0619	2.37998	0.587305	2.41625e-06	6.83484e-05
ENSG00000160326.14	SLC2A6	811.046	0.574168	0.135083	2.43595e-06	6.87801e-05
ENSG00000172594.13	SMPDL3A	201.969	0.802958	0.193483	2.46553e-06	6.94884e-05
ENSG00000151229.13	SLC2A13	217.366	0.900228	0.218373	2.4836e-06	6.98703e-05
ENSG00000126947.13	ARMCX1	1684.54	0.410101	0.0938473	2.51134e-06	7.05226e-05
ENSG00000136960.13	ENPP2	15.8864	3.24126	0.779134	2.52134e-06	7.06752e-05
ENSG00000102230.14	PCYT1B	326.558	0.683277	0.163193	2.54154e-06	7.11125e-05
ENSG00000160867.15	FGFR4	6765.15	0.658737	0.156018	2.566e-06	7.16673e-05
ENSG00000129596.5	CDO1	167.034	1.01916	0.249497	2.65349e-06	7.39775e-05
ENSG00000196586.17	MYO6	538.122	0.5985	0.142235	2.77543e-06	7.70991e-05
ENSG00000162551.14	ALPL	4148.82	0.648548	0.153986	2.79988e-06	7.75445e-05
ENSG00000161011.20	SQSTM1	4483.44	0.600486	0.142492	2.80148e-06	7.75445e-05
ENSG00000180628.15	PCGF5	512.041	0.602172	0.143193	2.82336e-06	7.80104e-05
ENSG00000068903.21	SIRT2	3757.09	0.618191	0.146836	2.85215e-06	7.86653e-05
ENSG00000214140.11	PRCD	36.7272	1.78727	0.444969	2.87987e-06	7.92888e-05
ENSG00000112379.9	ARFGEF3	2354.79	-0.616119	0.147283	2.91419e-06	8.00911e-05
ENSG00000197977.4	ELOVL2	157.632	1.03678	0.255341	2.93863e-06	8.06196e-05
ENSG00000114166.8	KAT2B	136.728	0.860587	0.210498	2.99591e-06	8.20456e-05
ENSG00000114993.17	RTKN	2035.31	0.507422	0.119473	3.03014e-06	8.27704e-05
ENSG00000028137.19	TNFRSF1B	1650.94	0.494056	0.115709	3.03792e-06	8.27704e-05
ENSG00000101000.6	PROCR	303.088	0.687578	0.166013	3.04145e-06	8.27704e-05
ENSG00000186472.20	PCLO	279.965	-0.935472	0.23058	3.04378e-06	8.27704e-05
ENSG00000013016.16	EHD3	710.159	0.506572	0.119486	3.10313e-06	8.42363e-05
ENSG00000076716.9	GPC4	191.769	0.877211	0.215274	3.14893e-06	8.53298e-05
ENSG00000196535.19	MYO18A	2227.54	0.462703	0.108346	3.17155e-06	8.57927e-05
ENSG00000106605.11	BLVRA	712.199	0.712778	0.17299	3.18756e-06	8.60753e-05
ENSG00000170323.9	FABP4	24.4254	2.4876	0.620929	3.2132e-06	8.66164e-05
ENSG00000106025.9	TSPAN12	768.167	0.554062	0.132756	3.27782e-06	8.82047e-05
ENSG00000120949.15	TNFRSF8	1077.58	0.470586	0.110211	3.31601e-06	8.90776e-05
ENSG00000132561.14	MATN2	60.6645	1.41927	0.356087	3.3272e-06	8.92232e-05
ENSG00000064687.13	ABCA7	335.143	0.630812	0.152293	3.46057e-06	9.2479e-05
ENSG00000128805.15	ARHGAP22	562.299	0.930543	0.230807	3.49592e-06	9.32626e-05
ENSG00000115541.11	HSPE1	878.946	-0.613957	0.148626	3.64534e-06	9.682e-05
ENSG00000123612.16	ACVR1C	40.6436	1.41578	0.355905	3.64804e-06	9.682e-05
ENSG00000180891.13	CUEDC1	2688.57	0.457261	0.10805	3.73701e-06	9.88424e-05
ENSG00000204264.12	PSMB8	321.866	0.826206	0.204422	3.77659e-06	9.97186e-05
ENSG00000116525.14	TRIM62	884.198	0.453336	0.107058	3.85608e-06	0.000101557
ENSG00000174099.12	MSRB3	435.211	0.538091	0.12905	3.85932e-06	0.000101557
ENSG00000142661.19	MYOM3	30.3158	1.8337	0.463196	3.87947e-06	0.000101832
ENSG00000091409.16	ITGA6	4618.43	0.534373	0.127989	3.88296e-06	0.000101832
ENSG00000178695.6	KCTD12	1320.59	0.56512	0.136397	4.00208e-06	0.000104779
ENSG00000064300.9	NGFR	12698.6	0.732555	0.1805	4.01243e-06	0.000104872
ENSG00000005020.13	SKAP2	488.887	0.624764	0.151906	4.08395e-06	0.000106562
ENSG00000123983.15	ACSL3	2922.65	0.401548	0.094098	4.12336e-06	0.000107409
ENSG00000079263.19	SP140	13.5108	2.9875	0.736624	4.24964e-06	0.000110512
ENSG00000130876.11	SLC7A10	36.4712	1.49959	0.380183	4.26584e-06	0.000110747
ENSG00000158828.8	PINK1	279.073	0.774363	0.192668	4.39273e-06	0.000113851
ENSG00000141068.15	KSR1	1055	0.564945	0.13742	4.40696e-06	0.000114028
ENSG00000166831.9	RBPMS2	103.594	1.11405	0.28281	4.60665e-06	0.000118996
ENSG00000105928.16	GSDME	779.902	0.470522	0.112701	4.68053e-06	0.000120703
ENSG00000136546.17	SCN7A	154.644	0.948603	0.239346	4.70026e-06	0.00012101
ENSG00000196972.9	SMIM10L2B	49.39	1.29427	0.331321	4.91084e-06	0.000126222
ENSG00000115648.14	MLPH	259.306	0.869324	0.219606	5.08634e-06	0.000130516
ENSG00000276600.5	RAB7B	89.8151	1.11498	0.285331	5.10284e-06	0.000130722
ENSG00000106789.13	CORO2A	422.939	0.559536	0.136929	5.17953e-06	0.000132468
ENSG00000114796.16	KLHL24	511.317	0.579232	0.142307	5.32024e-06	0.000135842
ENSG00000198794.12	SCAMP5	428.675	0.650685	0.161949	5.53942e-06	0.000141205
ENSG00000214193.11	SH3D21	733.085	-0.588958	0.145805	5.69587e-06	0.000144954
ENSG00000253368.4	TRNP1	396.343	0.804489	0.204221	5.85232e-06	0.000148691
ENSG00000100678.19	SLC8A3	870.557	0.589067	0.145622	5.8832e-06	0.000149231
ENSG00000086967.10	MYBPC2	28.7332	1.71025	0.444568	5.97143e-06	0.000151221
ENSG00000225826.2	LINC00626	13.763	3.01501	0.760827	6.08443e-06	0.000153831
ENSG00000172031.7	EPHX4	42.4695	1.47569	0.384567	6.11897e-06	0.000154451
ENSG00000158292.7	GPR153	3122.05	0.532091	0.131137	6.32278e-06	0.000159336
ENSG00000124212.6	PTGIS	49.0707	1.35914	0.354221	6.40801e-06	0.000161221
ENSG00000112378.12	PERP	1529.67	0.453394	0.110183	6.4581e-06	0.000162188
ENSG00000114923.17	SLC4A3	1079.67	0.517246	0.127303	6.46739e-06	0.000162188
ENSG00000068976.14	PYGM	226.965	1.08947	0.283118	6.66738e-06	0.000166933
ENSG00000111058.8	ACSS3	93.3198	1.34255	0.352412	6.93201e-06	0.000173278
ENSG00000141232.5	TOB1	618.531	0.675621	0.171084	6.99263e-06	0.000174511
ENSG00000165617.15	DACT1	39.9205	1.61212	0.425235	7.07853e-06	0.000176371
ENSG00000177238.14	TRIM72	4651.38	0.427542	0.103818	7.1079e-06	0.000176818
ENSG00000177409.12	SAMD9L	455.111	0.757733	0.193853	7.12217e-06	0.000176888
ENSG00000116544.12	DLGAP3	101.659	0.910927	0.235592	7.21452e-06	0.000178895
ENSG00000105642.16	KCNN1	26.9112	2.08215	0.551469	7.40503e-06	0.000183325
ENSG00000146278.11	PNRC1	305.276	0.694845	0.177088	7.45144e-06	0.000184179
ENSG00000138347.17	MYPN	471.7	0.594717	0.149593	7.46745e-06	0.000184281
ENSG00000127955.17	GNAI1	1543.23	0.427437	0.104197	7.58236e-06	0.000186818
ENSG00000161835.11	TAMALIN	156.225	0.970604	0.253593	7.87786e-06	0.00019379
ENSG00000163520.14	FBLN2	2031.87	0.523244	0.130698	8.11893e-06	0.000199403
ENSG00000198947.18	DMD	1057.28	-0.472098	0.116928	8.23486e-06	0.00020193
ENSG00000107738.20	VSIR	59.6812	1.26355	0.334869	8.28123e-06	0.000202515
ENSG00000130758.8	MAP3K10	1260.29	0.470211	0.11626	8.28489e-06	0.000202515
ENSG00000140092.15	FBLN5	210.692	0.736104	0.189731	8.39326e-06	0.000204841
ENSG00000175985.10	PLEKHD1	42.9031	1.41638	0.3762	8.51538e-06	0.000207466
ENSG00000180694.14	TMEM64	592.632	0.480914	0.119446	8.52764e-06	0.000207466
ENSG00000116329.12	OPRD1	46.9502	1.33564	0.35502	8.7024e-06	0.000211385
ENSG00000130304.17	SLC27A1	951.043	0.492614	0.122811	8.72324e-06	0.000211559
ENSG00000109680.11	TBC1D19	189.897	0.689565	0.1776	8.95994e-06	0.000216795
ENSG00000145198.15	VWA5B2	182.071	0.825635	0.21536	8.96715e-06	0.000216795
ENSG00000168062.10	BATF2	21.7172	1.8954	0.50502	9.26177e-06	0.00022322
ENSG00000165633.13	VSTM4	942.434	0.57788	0.147179	9.34787e-06	0.000224945
ENSG00000087085.16	ACHE	562.693	0.608211	0.155625	9.52956e-06	0.000228961
ENSG00000173546.7	CSPG4	1617.18	0.579599	0.147872	9.63187e-06	0.00023106
ENSG00000133110.15	POSTN	89.7591	-1.01946	0.271695	9.91788e-06	0.000237553
ENSG00000085840.13	ORC1	1660.78	-0.399385	0.0984999	9.97688e-06	0.000238597
ENSG00000075213.11	SEMA3A	7461.27	-0.334964	0.0810518	1.00865e-05	0.000240847
ENSG00000162817.7	C1orf115	97.8735	0.903866	0.239445	1.04039e-05	0.000247696
ENSG00000167005.14	NUDT21	922.563	-0.492071	0.124064	1.04054e-05	0.000247696
ENSG00000178685.14	PARP10	598.084	0.643286	0.166834	1.08013e-05	0.000256725
ENSG00000137713.16	PPP2R1B	1384.03	-0.432568	0.10807	1.09717e-05	0.000260377
ENSG00000119326.15	CTNNAL1	2060.45	-0.407817	0.101494	1.15779e-05	0.000274341
ENSG00000241837.7	ATP5PO	259.993	-0.663134	0.173352	1.17412e-05	0.000277786
ENSG00000070031.4	SCT	169.761	1.06451	0.287525	1.17655e-05	0.000277936
ENSG00000128590.5	DNAJB9	636.791	0.494872	0.125772	1.18744e-05	0.00028008
ENSG00000076864.21	RAP1GAP	85.5956	0.905274	0.242081	1.19305e-05	0.000280975
ENSG00000163531.17	NFASC	260.86	0.592908	0.153656	1.21324e-05	0.000285295
ENSG00000118523.6	CCN2	2929.36	-0.394049	0.0981573	1.25266e-05	0.000294118
ENSG00000235363.1	SNRPGP10	229.306	-0.624662	0.163366	1.2663e-05	0.00029687
ENSG00000166257.10	SCN3B	78.081	1.37992	0.378258	1.28838e-05	0.000301591
ENSG00000105499.14	PLA2G4C	25.3977	1.70081	0.466092	1.30969e-05	0.000306116
ENSG00000012822.16	CALCOCO1	1173.36	0.449153	0.113718	1.3211e-05	0.000308315
ENSG00000145882.11	PCYOX1L	591.997	0.484333	0.123796	1.35093e-05	0.000314804
ENSG00000115226.10	FNDC4	156.062	0.918414	0.248583	1.36441e-05	0.000317468
ENSG00000116729.14	WLS	3999.28	0.343399	0.0848357	1.39825e-05	0.000324851
ENSG00000177426.22	TGIF1	1380.13	0.394433	0.098873	1.40853e-05	0.00032675
ENSG00000030582.18	GRN	6099.1	0.550807	0.142164	1.41539e-05	0.000327592
ENSG00000162613.17	FUBP1	3120.09	-0.43274	0.109801	1.4164e-05	0.000327592
ENSG00000179832.18	MROH1	1120.02	0.45002	0.114758	1.46894e-05	0.000339237
ENSG00000162520.15	SYNC	44.5002	1.27943	0.352674	1.48534e-05	0.000342514
ENSG00000139567.13	ACVRL1	88.1628	0.928275	0.25301	1.53191e-05	0.000352727
ENSG00000158806.14	NPM2	44.6059	1.35751	0.377158	1.5963e-05	0.000367007
ENSG00000063127.16	SLC6A16	244.359	-0.652014	0.173981	1.62332e-05	0.000372665
ENSG00000070759.17	TESK2	79.663	0.953036	0.261053	1.628e-05	0.000373187
ENSG00000129521.15	EGLN3	43.8862	1.42459	0.397072	1.65583e-05	0.000379003
ENSG00000116661.11	FBXO2	66.2031	1.39967	0.393637	1.73655e-05	0.000396893
ENSG00000141404.17	GNAL	49.9494	1.34545	0.375968	1.74581e-05	0.00039842
ENSG00000166272.18	WBP1L	1012.5	0.512769	0.134059	1.76019e-05	0.00040111
ENSG00000071242.12	RPS6KA2	365.802	0.578345	0.15348	1.79357e-05	0.000408116
ENSG00000097046.13	CDC7	1272.98	-0.458909	0.118942	1.79683e-05	0.000408259
ENSG00000139998.16	RAB15	1181.25	0.410099	0.104984	1.81533e-05	0.000411857
ENSG00000187514.17	PTMA	31837.5	-0.52722	0.139314	1.82458e-05	0.000413348
ENSG00000187266.14	EPOR	377.154	0.591287	0.157534	1.84032e-05	0.000416306
ENSG00000124920.14	MYRF	412.763	0.577735	0.15368	1.85496e-05	0.000419004
ENSG00000174343.6	CHRNA9	106.847	0.870709	0.240178	1.88277e-05	0.000424666
ENSG00000187134.14	AKR1C1	112.292	1.159	0.325257	1.88569e-05	0.000424707
ENSG00000142178.9	SIK1	144.716	0.82944	0.228615	1.93378e-05	0.000434905
ENSG00000126709.16	IFI6	640.471	0.724766	0.197729	1.94721e-05	0.000437289
ENSG00000113504.21	SLC12A7	3303.26	0.523621	0.138692	1.99426e-05	0.000447206
ENSG00000071054.17	MAP4K4	10531	0.356606	0.0903788	2.01323e-05	0.000450807
ENSG00000171310.11	CHST11	60.1126	1.13189	0.318275	2.04839e-05	0.000458016
ENSG00000104783.15	KCNN4	191.376	1.1611	0.328644	2.0521e-05	0.000458184
ENSG00000149294.17	NCAM1	3448.29	0.564594	0.150811	2.05894e-05	0.000459048
ENSG00000167889.13	MGAT5B	288.102	0.575966	0.154336	2.07951e-05	0.000462967
ENSG00000171450.6	CDK5R2	24.9067	1.70233	0.484522	2.11649e-05	0.000470523
ENSG00000072163.20	LIMS2	67.6128	1.0337	0.290402	2.14627e-05	0.000476459
ENSG00000213741.11	RPS29	5099.16	-0.479305	0.126656	2.2689e-05	0.000502242
ENSG00000117245.13	KIF17	218.531	0.627846	0.17076	2.28484e-05	0.000505048
ENSG00000109323.11	MANBA	563.414	0.48605	0.128899	2.35651e-05	0.000520147
ENSG00000174004.6	NRROS	129.322	1.02422	0.290938	2.39666e-05	0.000527884
ENSG00000145743.18	FBXL17	343.818	0.664682	0.182747	2.40169e-05	0.000527884
ENSG00000173210.20	ABLIM3	41.6205	1.25674	0.359047	2.4018e-05	0.000527884
ENSG00000124126.14	PREX1	1444.42	0.448614	0.117962	2.46301e-05	0.000539804
ENSG00000038945.15	MSR1	33.617	1.42597	0.409485	2.47151e-05	0.000540902
ENSG00000163808.17	KIF15	1213.6	-0.424574	0.111291	2.47915e-05	0.000541806
ENSG00000119801.13	YPEL5	962.807	0.517457	0.138721	2.54584e-05	0.000555597
ENSG00000104131.13	EIF3J	3310.44	-0.360088	0.0928864	2.59888e-05	0.000566373
ENSG00000099204.21	ABLIM1	877.848	0.592605	0.161762	2.61393e-05	0.000568852
ENSG00000159164.10	SV2A	2129.72	0.380085	0.0990186	2.78339e-05	0.00060403
ENSG00000087589.17	CASS4	173.205	0.751787	0.211141	2.82036e-05	0.000610474
ENSG00000147257.16	GPC3	408.605	0.519552	0.140542	2.82097e-05	0.000610474
ENSG00000115884.11	SDC1	3526.33	0.439118	0.117521	2.82976e-05	0.00061152
ENSG00000164442.10	CITED2	4099.43	-0.346183	0.0896704	2.89423e-05	0.000624581
ENSG00000169891.18	REPS2	278.385	0.628464	0.174096	2.90144e-05	0.000625264
ENSG00000103855.18	CD276	4564.3	0.430581	0.114324	2.94962e-05	0.000634763
ENSG00000178038.17	ALS2CL	53.481	1.4336	0.419877	3.01091e-05	0.000646422
ENSG00000175093.5	SPSB4	951.04	0.590629	0.162954	3.01215e-05	0.000646422
ENSG00000140511.12	HAPLN3	163.206	0.651103	0.181555	3.0515e-05	0.000653411
ENSG00000138131.4	LOXL4	4702.2	0.657396	0.183572	3.05316e-05	0.000653411
ENSG00000112033.14	PPARD	1169.68	0.377081	0.0987774	3.07011e-05	0.000656129
ENSG00000241468.8	ATP5MF	795.131	-0.522977	0.142616	3.07562e-05	0.000656401
ENSG00000101210.13	EEF1A2	519.41	0.795112	0.226456	3.09273e-05	0.000659143
ENSG00000110002.16	VWA5A	450.273	0.515565	0.140309	3.09799e-05	0.000659357
ENSG00000128872.10	TMOD2	84.4206	1.04041	0.301932	3.11947e-05	0.000663015
ENSG00000168398.7	BDKRB2	19.2588	2.3212	0.681335	3.13692e-05	0.000665811
ENSG00000164199.18	ADGRV1	32.6771	1.45357	0.425618	3.14742e-05	0.000667125
ENSG00000084636.18	COL16A1	126.459	0.750776	0.212746	3.16726e-05	0.00067041
ENSG00000198121.15	LPAR1	39.4664	1.43811	0.422124	3.18868e-05	0.000674023
ENSG00000102996.5	MMP15	105.414	0.836542	0.239477	3.23884e-05	0.000683691
ENSG00000148600.15	CDHR1	15.4614	2.33604	0.680829	3.27588e-05	0.000690568
ENSG00000007255.10	TRAPPC6A	187.421	0.745341	0.211903	3.28413e-05	0.000691364
ENSG00000113356.13	POLR3G	461.155	-0.520049	0.142682	3.29672e-05	0.000693073
ENSG00000163517.15	HDAC11	336.253	0.691165	0.195225	3.31716e-05	0.000696423
ENSG00000088808.18	PPP1R13B	196.998	0.618306	0.17279	3.38079e-05	0.00070882
ENSG00000006534.17	ALDH3B1	146.32	0.705569	0.20006	3.3975e-05	0.00071136
ENSG00000157502.13	PWWP3B	144.511	0.772202	0.220661	3.41852e-05	0.000714794
ENSG00000183049.14	CAMK1D	633.009	0.588739	0.164441	3.56476e-05	0.000744367
ENSG00000164440.15	TXLNB	101.363	0.920178	0.268262	3.58516e-05	0.00074661
ENSG00000214872.9	SMTNL1	53.8231	1.25569	0.371435	3.60037e-05	0.000748771
ENSG00000162878.13	PKDCC	187.037	0.848171	0.245687	3.62634e-05	0.000753158
ENSG00000123496.8	IL13RA2	10.8219	4.3164	1.14158	3.71365e-05	0.000768425
ENSG00000162068.2	NTN3	154.004	0.720987	0.206446	3.7169e-05	0.000768425
ENSG00000117013.17	KCNQ4	56.9919	1.27996	0.380007	3.71971e-05	0.000768425
ENSG00000163485.17	ADORA1	2165.14	0.624918	0.176438	3.74834e-05	0.000773307
ENSG00000106415.13	GLCCI1	115.592	0.987684	0.290116	3.7953e-05	0.000781953
ENSG00000185442.13	FAM174B	317.178	0.602398	0.16972	3.87179e-05	0.000795839
ENSG00000177363.5	LRRN4CL	45.4376	1.2737	0.379187	3.87299e-05	0.000795839
ENSG00000127084.19	FGD3	61.6164	1.02839	0.303007	3.88893e-05	0.000798056
ENSG00000176381.6	PRR18	170.354	0.753067	0.217078	3.91689e-05	0.000802729
ENSG00000188763.5	FZD9	197.845	0.760069	0.219778	3.96879e-05	0.000812289
ENSG00000134470.21	IL15RA	68.3854	1.16754	0.348363	3.99998e-05	0.000817593
ENSG00000119397.19	CNTRL	1437.93	-0.438874	0.119487	4.01534e-05	0.000819648
ENSG00000178764.8	ZHX2	123.915	0.773489	0.224007	4.05894e-05	0.000827456
ENSG00000126106.14	TMEM53	139.312	0.901265	0.264769	4.09076e-05	0.000832846
ENSG00000144354.15	CDCA7	3502.34	-0.426105	0.11573	4.10585e-05	0.000834819
ENSG00000113368.12	LMNB1	13039.4	-0.327955	0.086233	4.1226e-05	0.000837079
ENSG00000227128.5	LBX1-AS1	93.8861	0.82652	0.241139	4.12778e-05	0.000837079
ENSG00000020633.19	RUNX3	329.985	0.67447	0.193831	4.22756e-05	0.000855072
ENSG00000166311.10	SMPD1	902.349	0.60067	0.170687	4.29972e-05	0.000868533
ENSG00000185669.6	SNAI3	42.1855	1.22094	0.365882	4.30773e-05	0.000869015
ENSG00000100439.11	ABHD4	691.926	0.439682	0.120248	4.33681e-05	0.000873744
ENSG00000137831.15	UACA	3134.26	-0.391051	0.105595	4.36168e-05	0.000877611
ENSG00000145861.9	C1QTNF2	193.148	0.863866	0.254362	4.3683e-05	0.0008778
ENSG00000177685.17	CRACR2B	224.095	0.693677	0.200625	4.45042e-05	0.000891725
ENSG00000119686.10	FLVCR2	28.1728	1.61804	0.489083	4.45488e-05	0.000891725
ENSG00000132932.19	ATP8A2	58.6206	1.057	0.315743	4.46848e-05	0.000893292
ENSG00000227038.3	GTF2IP7	15.2764	2.27261	0.684169	4.4935e-05	0.000897135
ENSG00000182985.18	CADM1	280.99	0.569717	0.161336	4.5173e-05	0.000900724
ENSG00000111775.3	COX6A1	179.972	-0.599367	0.171046	4.58069e-05	0.000912189
ENSG00000170454.6	KRT75	9.9323	3.62421	1.01645	4.59788e-05	0.00091398
ENSG00000164099.3	PRSS12	38.2166	1.43999	0.437591	4.6015e-05	0.00091398
ENSG00000102575.14	ACP5	46.4918	1.6204	0.497503	4.6629e-05	0.000924988
ENSG00000128268.12	MGAT3	38.037	1.29688	0.392823	4.79919e-05	0.000950804
ENSG00000139289.14	PHLDA1	3700.02	0.416151	0.114722	4.82127e-05	0.000953957
ENSG00000163492.16	CCDC141	178.121	0.822233	0.243309	4.87751e-05	0.000963852
ENSG00000081760.17	AACS	1212.61	0.406262	0.109578	4.88996e-05	0.000963887
ENSG00000072195.15	SPEG	10843	0.357854	0.0969253	4.89014e-05	0.000963887
ENSG00000121966.8	CXCR4	36.6485	1.50602	0.460671	4.91513e-05	0.000967581
ENSG00000148288.13	GBGT1	310.548	0.610402	0.175527	4.95203e-05	0.000973605
ENSG00000240694.9	PNMA2	119.596	0.876037	0.261343	5.07673e-05	0.00099649
ENSG00000043143.22	JADE2	451.91	0.569208	0.162764	5.08131e-05	0.00099649
ENSG00000179862.7	CITED4	452.498	0.739438	0.218	5.11816e-05	0.00100245
ENSG00000134508.13	CABLES1	3345.48	0.413614	0.113559	5.13791e-05	0.00100504
ENSG00000102409.10	BEX4	179.737	0.651939	0.189281	5.16769e-05	0.00100959
ENSG00000104490.18	NCALD	846.602	0.51003	0.144073	5.21317e-05	0.00101719
ENSG00000171298.13	GAA	6542.61	0.457524	0.127476	5.24669e-05	0.00102229
ENSG00000196139.14	AKR1C3	57.1669	1.08463	0.329294	5.25485e-05	0.00102229
ENSG00000106624.11	AEBP1	8293.79	0.308902	0.0820492	5.26283e-05	0.00102229
ENSG00000214357.9	NEURL1B	957.543	0.444017	0.123251	5.26574e-05	0.00102229
ENSG00000183696.14	UPP1	1091.56	0.485782	0.136604	5.32572e-05	0.0010321
ENSG00000141376.23	BCAS3	320.428	0.568627	0.163043	5.32957e-05	0.0010321
ENSG00000084070.12	SMAP2	2221.92	-0.336111	0.0902564	5.34876e-05	0.00103452
ENSG00000062524.16	LTK	1368.53	0.443802	0.123409	5.37645e-05	0.00103857
ENSG00000125378.16	BMP4	345.071	0.827556	0.247411	5.39888e-05	0.00104161
ENSG00000133134.12	BEX2	58.4093	1.06186	0.323133	5.51379e-05	0.00106245
ENSG00000178719.17	GRINA	2789.75	0.51157	0.145409	5.62306e-05	0.00108216
ENSG00000101255.12	TRIB3	284.437	0.596781	0.173086	5.65892e-05	0.00108771
ENSG00000127152.18	BCL11B	81.2764	0.84328	0.253202	5.71584e-05	0.00109728
ENSG00000135046.14	ANXA1	10118.1	-0.359558	0.0977836	5.73107e-05	0.00109885
ENSG00000162607.13	USP1	3654.11	-0.34942	0.094775	5.80624e-05	0.00111188
ENSG00000263528.8	IKBKE	670.026	0.471994	0.133014	5.85801e-05	0.00112041
ENSG00000067840.13	PDZD4	660.892	0.486815	0.138008	5.94151e-05	0.00113498
ENSG00000104888.10	SLC17A7	98.779	0.793374	0.238307	6.03891e-05	0.00115216
ENSG00000170162.14	VGLL2	4993.88	0.485626	0.138615	6.07155e-05	0.0011557
ENSG00000103528.17	SYT17	102.234	0.826092	0.249097	6.07241e-05	0.0011557
ENSG00000142156.16	COL6A1	16428.6	0.365068	0.100257	6.16544e-05	0.00117089
ENSG00000186310.10	NAP1L3	88.866	0.822811	0.248301	6.16737e-05	0.00117089
ENSG00000204128.6	C2orf72	71.3287	1.08323	0.334001	6.17531e-05	0.00117096
ENSG00000069020.19	MAST4	411.994	0.633729	0.186549	6.26275e-05	0.00118609
ENSG00000121064.13	SCPEP1	1723.66	0.397689	0.109988	6.33158e-05	0.00119766
ENSG00000173114.13	LRRN3	592.909	0.457113	0.129199	6.3557e-05	0.00120075
ENSG00000214029.6	ZNF891	165.586	-0.68802	0.205128	6.47907e-05	0.00122257
ENSG00000129038.16	LOXL1	4189.09	0.558015	0.162477	6.60482e-05	0.00124478
ENSG00000111731.13	C2CD5	856.942	-0.48296	0.138323	6.76629e-05	0.00127325
ENSG00000093000.19	NUP50	2832.87	-0.37203	0.102984	6.77235e-05	0.00127325
ENSG00000119946.12	CNNM1	295.635	0.521473	0.150935	6.85271e-05	0.00128524
ENSG00000143320.9	CRABP2	9217.92	0.583539	0.171224	6.88977e-05	0.00128767
ENSG00000183570.17	PCBP3	70.5263	0.870259	0.26632	6.89345e-05	0.00128767
ENSG00000166780.11	BMERB1	781.453	0.405673	0.113519	6.89353e-05	0.00128767
ENSG00000134294.14	SLC38A2	10274.2	-0.42036	0.117869	6.89898e-05	0.00128767
ENSG00000124784.9	RIOK1	587.758	-0.409527	0.114889	6.93037e-05	0.0012911
ENSG00000158234.13	FAIM	372.708	-0.519627	0.150683	6.93405e-05	0.0012911
ENSG00000153253.19	SCN3A	30.2891	2.03867	0.650154	6.94807e-05	0.00129216
ENSG00000100647.8	SUSD6	457.562	0.459779	0.131087	7.03117e-05	0.00130462
ENSG00000139410.15	SDSL	187.041	0.645347	0.192328	7.03193e-05	0.00130462
ENSG00000143878.10	RHOB	3304.15	0.443532	0.125915	7.06128e-05	0.00130849
ENSG00000167191.12	GPRC5B	1017.61	0.426743	0.120605	7.15652e-05	0.00132456
ENSG00000125878.7	TCF15	93.8566	0.80115	0.24463	7.17567e-05	0.00132503
ENSG00000085415.16	SEH1L	1756.9	-0.355854	0.0982583	7.17622e-05	0.00132503
ENSG00000166250.12	CLMP	559.069	0.61716	0.183491	7.28972e-05	0.00134315
ENSG00000155368.18	DBI	2272.84	0.455003	0.1299	7.29171e-05	0.00134315
ENSG00000164484.12	TMEM200A	17.2959	2.25577	0.711513	7.32198e-05	0.00134712
ENSG00000103241.7	FOXF1	46.1955	-1.27353	0.404718	7.38829e-05	0.00135771
ENSG00000137216.19	TMEM63B	1196.1	0.419655	0.118638	7.40978e-05	0.00135876
ENSG00000215271.9	HOMEZ	241.066	0.55295	0.162291	7.41158e-05	0.00135876
ENSG00000002834.18	LASP1	8158.98	-0.330899	0.0909343	7.59239e-05	0.00139026
ENSG00000119729.12	RHOQ	2122.57	0.401619	0.111238	7.6136e-05	0.0013925
ENSG00000106236.4	NPTX2	7904.5	0.465393	0.133728	7.71175e-05	0.00140738
ENSG00000174669.12	SLC29A2	1110.38	0.387634	0.108778	7.71316e-05	0.00140738
ENSG00000204634.13	TBC1D8	207.142	0.657142	0.197828	7.80518e-05	0.00142249
ENSG00000153246.13	PLA2R1	51.194	1.1431	0.361103	7.92893e-05	0.00144335
ENSG00000172216.6	CEBPB	1016.99	0.496494	0.144542	7.98171e-05	0.00145125
ENSG00000139304.16	PTPRQ	302.479	-0.571282	0.169834	8.03979e-05	0.00146009
ENSG00000196814.15	MVB12B	921.766	0.520704	0.152731	8.15328e-05	0.00147897
ENSG00000138668.19	HNRNPD	17297.4	-0.404153	0.114548	8.17488e-05	0.00148115
ENSG00000177374.13	HIC1	562.881	-0.591476	0.177125	8.25729e-05	0.00149433
ENSG00000124795.17	DEK	4892.94	-0.340324	0.0943682	8.30687e-05	0.00150154
ENSG00000147100.11	SLC16A2	271.125	0.604479	0.181414	8.39751e-05	0.00151538
ENSG00000158089.15	GALNT14	328.83	0.508526	0.148992	8.403e-05	0.00151538
ENSG00000128266.9	GNAZ	423.4	0.472437	0.137231	8.47647e-05	0.00152685
ENSG00000137509.12	PRCP	1010.27	0.440138	0.126563	8.5094e-05	0.001531
ENSG00000211448.14	DIO2	48.0393	1.21169	0.387277	8.54097e-05	0.00153489
ENSG00000167930.17	FAM234A	2620.12	0.457058	0.1323	8.65025e-05	0.00155273
ENSG00000100234.12	TIMP3	2442.23	0.536694	0.158998	8.67704e-05	0.00155573
ENSG00000087074.8	PPP1R15A	2560.18	0.414294	0.118451	8.80489e-05	0.00157683
ENSG00000197746.15	PSAP	18346.6	0.449557	0.130657	8.93447e-05	0.00159819
ENSG00000007516.14	BAIAP3	90.8499	0.764577	0.237108	9.03349e-05	0.00161403
ENSG00000221963.6	APOL6	409.039	0.552611	0.164887	9.04881e-05	0.0016149
ENSG00000164713.10	BRI3	2471.74	0.581321	0.174799	9.06652e-05	0.0016162
ENSG00000101955.15	SRPX	1587.2	0.533507	0.159002	9.34049e-05	0.00166312
ENSG00000168936.11	TMEM129	1081.51	0.576609	0.173398	9.37624e-05	0.00166757
ENSG00000073067.14	CYP2W1	43.1408	1.31467	0.426627	9.52034e-05	0.00168981
ENSG00000181744.9	DIPK2A	346.164	0.503052	0.148907	9.52876e-05	0.00168981
ENSG00000130940.15	CASZ1	121.497	0.707882	0.218878	9.53407e-05	0.00168981
ENSG00000130830.15	MPP1	247.476	0.543262	0.162575	9.65626e-05	0.00170756
ENSG00000123836.15	PFKFB2	190.412	0.689888	0.213458	9.7343e-05	0.00171939
ENSG00000157152.17	SYN2	58.7363	1.03876	0.333763	9.90116e-05	0.00174488
ENSG00000135439.12	AGAP2	369.613	0.533966	0.159821	9.93649e-05	0.00174912
ENSG00000176890.16	TYMS	438.815	-0.518607	0.15486	0.0001002	0.00176109
ENSG00000205268.11	PDE7A	537.658	-0.442875	0.129295	0.000100273	0.00176109
ENSG00000277363.5	SRCIN1	274.502	0.534934	0.16029	0.000100524	0.0017635
ENSG00000179104.9	TMTC2	129.213	0.857025	0.271957	0.000100785	0.00176607
ENSG00000183196.10	CHST6	359.625	0.511723	0.152656	0.000102498	0.00179277
ENSG00000108846.16	ABCC3	15.6702	2.28031	0.746241	0.00010254	0.00179277
ENSG00000138615.6	CILP	8.89443	3.44314	1.03574	0.000105221	0.00183706
ENSG00000227855.4	DPY19L2P3	21.8097	1.517	0.495978	0.000105311	0.00183706
ENSG00000113739.11	STC2	39704.7	0.312583	0.0900956	0.000107249	0.00186876
ENSG00000091127.14	PUS7	1891.27	-0.322504	0.0905817	0.00010859	0.00189001
ENSG00000078053.17	AMPH	38.8586	1.13098	0.368649	0.000109113	0.00189698
ENSG00000168938.6	PPIC	222.918	0.56033	0.171033	0.000114581	0.0019898
ENSG00000165606.10	DRGX	63.1132	1.09552	0.359246	0.000114817	0.00199071
ENSG00000147853.17	AK3	637.823	0.49889	0.149824	0.000114894	0.00199071
ENSG00000149131.17	SERPING1	137.139	0.785652	0.250551	0.00011502	0.00199071
ENSG00000281406.2	BLACAT1	34.9764	1.18424	0.388891	0.000115623	0.00199822
ENSG00000005243.10	COPZ2	710.878	0.597566	0.184357	0.000115712	0.00199822
ENSG00000221968.9	FADS3	2364.51	0.433731	0.127683	0.00011642	0.00200822
ENSG00000270885.2	RASL10B	1678.35	0.479732	0.143489	0.000117644	0.00202706
ENSG00000198910.14	L1CAM	8577.53	0.314474	0.0885535	0.000118416	0.00203811
ENSG00000104936.20	DMPK	8385.04	0.411625	0.120617	0.000118925	0.00204306
ENSG00000069424.16	KCNAB2	422.76	0.568679	0.174729	0.000118978	0.00204306
ENSG00000005513.10	SOX8	10568.7	0.46778	0.140342	0.0001191	0.00204306
ENSG00000147251.16	DOCK11	146.121	1.0334	0.339371	0.000119859	0.0020538
ENSG00000174804.4	FZD4	366.378	0.568327	0.174849	0.000121994	0.00208807
ENSG00000072682.20	P4HA2	1426.95	0.419759	0.123582	0.000123542	0.00211223
ENSG00000135372.10	NAT10	3091.5	-0.327539	0.090245	0.000123994	0.00211761
ENSG00000108854.16	SMURF2	3915.89	-0.42198	0.124773	0.00012559	0.0021425
ENSG00000162738.7	VANGL2	1497.82	0.436185	0.12986	0.000125739	0.00214269
ENSG00000112276.14	BVES	1793.23	0.362581	0.104537	0.000126581	0.0021529
ENSG00000143153.14	ATP1B1	3962.32	-0.364108	0.10557	0.000126617	0.0021529
ENSG00000079931.15	MOXD1	811.817	0.577026	0.178593	0.000127056	0.002158
ENSG00000092096.19	SLC22A17	912.707	0.422278	0.12472	0.000127833	0.00216834
ENSG00000198797.7	BRINP2	77.3292	0.852533	0.276658	0.000127945	0.00216834
ENSG00000196878.15	LAMB3	59.4318	0.90642	0.295666	0.000128865	0.00217969
ENSG00000198203.10	SULT1C2	33.592	1.35536	0.453256	0.000128897	0.00217969
ENSG00000167767.14	KRT80	774.786	0.530345	0.162483	0.000130371	0.00220221
ENSG00000268869.6	ESPNP	176.238	0.642806	0.2027	0.000131318	0.00221579
ENSG00000187601.5	MAGEH1	396.492	0.529539	0.162409	0.000132166	0.00222767
ENSG00000165861.14	ZFYVE1	558.152	0.418855	0.124244	0.000135711	0.00228493
ENSG00000065717.15	TLE2	106.695	0.697312	0.222603	0.000136463	0.00229509
ENSG00000177380.14	PPFIA3	3589.34	0.342024	0.0985552	0.000137835	0.00231566
ENSG00000099337.5	KCNK6	17.1279	1.7922	0.606312	0.000139388	0.0023392
ENSG00000180999.11	C1orf105	422.677	0.754802	0.244375	0.000139977	0.00234654
ENSG00000105185.12	PDCD5	4632.18	-0.351233	0.102019	0.000140856	0.00235681
ENSG00000153187.20	HNRNPU	23505.7	-0.26906	0.0756231	0.000140894	0.00235681
ENSG00000146409.12	SLC18B1	377.091	0.445883	0.134015	0.000141398	0.00236061
ENSG00000215788.11	TNFRSF25	351.868	0.533141	0.164671	0.000141426	0.00236061
ENSG00000081248.12	CACNA1S	27.2033	1.41506	0.479234	0.00014316	0.00238698
ENSG00000175928.6	LRRN1	330.922	0.852412	0.280819	0.000145006	0.00241516
ENSG00000107954.11	NEURL1	111.581	0.750087	0.243383	0.000146851	0.00244326
ENSG00000065328.17	MCM10	1655.9	-0.358754	0.104961	0.000149432	0.00248086
ENSG00000119899.13	SLC17A5	461.696	0.441811	0.13325	0.000149654	0.00248188
ENSG00000275700.6	AATF	1477.92	-0.363613	0.106606	0.000150205	0.00248836
ENSG00000168754.15	FAM178B	17.464	1.6726	0.568823	0.000151403	0.00250552
ENSG00000152601.18	MBNL1	2892.26	-0.400114	0.116664	0.000153837	0.00254308
ENSG00000108821.14	COL1A1	30248	0.446847	0.137214	0.000154737	0.00255522
ENSG00000074590.14	NUAK1	557.43	0.442274	0.133827	0.000155461	0.00256445
ENSG00000101335.10	MYL9	3843.35	0.526253	0.163934	0.000157635	0.00259753
ENSG00000198408.14	OGA	3634.92	-0.40251	0.120366	0.000158094	0.00260233
ENSG00000096433.11	ITPR3	1993.73	0.581506	0.183544	0.000159218	0.00261805
ENSG00000148798.11	INA	697.973	0.424029	0.127886	0.000161248	0.00264862
ENSG00000161921.17	CXCL16	121.579	0.747584	0.245685	0.000162841	0.00267194
ENSG00000165655.17	ZNF503	1013.26	0.467069	0.143237	0.000163772	0.00268436
ENSG00000283498.1	MIR1244-2	123.126	-0.771052	0.254549	0.000164439	0.00269244
ENSG00000090339.9	ICAM1	11.7728	2.24759	0.763623	0.00016478	0.00269388
ENSG00000165156.15	ZHX1	2045.2	-0.361046	0.106524	0.000164875	0.00269388
ENSG00000064763.12	FAR2	1078.34	-0.363947	0.107487	0.000165059	0.00269404
ENSG00000013725.14	CD6	21.5197	1.46484	0.503828	0.000165386	0.00269654
ENSG00000128833.13	MYO5C	43.3208	1.11459	0.379905	0.00016723	0.00272374
ENSG00000147535.17	PLPP5	1124.64	-0.427062	0.129841	0.000168517	0.00274181
ENSG00000130147.16	SH3BP4	2083.02	0.362841	0.106836	0.000169264	0.00275108
ENSG00000142149.9	HUNK	1557.83	0.401416	0.120625	0.000171077	0.00277762
ENSG00000164949.8	GEM	655.972	0.513374	0.160671	0.000172201	0.00279294
ENSG00000100842.13	EFS	3382.74	0.352688	0.103954	0.00017287	0.00280086
ENSG00000188042.8	ARL4C	4673.88	0.421185	0.127918	0.000176874	0.00286274
ENSG00000068971.14	PPP2R5B	812.751	0.413899	0.125428	0.000177576	0.00287109
ENSG00000247746.5	USP51	209.334	0.617588	0.199408	0.000178607	0.00288475
ENSG00000134207.17	SYT6	32.2665	1.30974	0.454605	0.000181311	0.00292536
ENSG00000157978.12	LDLRAP1	998.286	0.434384	0.132997	0.000182911	0.00294597
ENSG00000087303.19	NID2	52.6728	1.28185	0.447204	0.000182969	0.00294597
ENSG00000018625.15	ATP1A2	13.2727	2.14008	0.741631	0.000184076	0.00296071
ENSG00000197555.10	SIPA1L1	931.324	-0.401682	0.121682	0.000184459	0.00296379
ENSG00000146950.13	SHROOM2	382.029	0.670234	0.220389	0.000187921	0.00301316
ENSG00000073464.13	CLCN4	539.084	0.398375	0.120635	0.000189952	0.00304258
ENSG00000162433.15	AK4	72.1062	1.00915	0.348672	0.000191937	0.00306823
ENSG00000011105.14	TSPAN9	18495.9	0.343356	0.101274	0.00019195	0.00306823
ENSG00000204592.9	HLA-E	478.454	0.500196	0.157634	0.00019231	0.00306889
ENSG00000137936.18	BCAR3	4229.11	0.315735	0.092358	0.000192388	0.00306889
ENSG00000180772.8	AGTR2	760.404	0.621308	0.202286	0.000192803	0.00307234
ENSG00000133740.11	E2F5	362.318	-0.488337	0.153439	0.000195254	0.00310819
ENSG00000197381.17	ADARB1	938.74	0.408461	0.124622	0.000196421	0.00311954
ENSG00000115204.15	MPV17	1594.48	0.420828	0.128945	0.000196699	0.00311954
ENSG00000169122.12	FAM110B	81.9172	0.809127	0.273041	0.000196835	0.00311954
ENSG00000132471.12	WBP2	2897.16	0.459983	0.143092	0.000196975	0.00311954
ENSG00000167566.17	NCKAP5L	3398.27	0.3707	0.111339	0.000197626	0.00312665
ENSG00000175274.19	TP53I11	892.746	0.477082	0.14984	0.000204774	0.00323643
ENSG00000162873.15	KLHDC8A	11.0519	2.51826	0.871878	0.000205569	0.00324568
ENSG00000120438.12	TCP1	13362.9	-0.296522	0.0866355	0.000206867	0.00326284
ENSG00000162630.6	B3GALT2	214.341	-0.637031	0.210161	0.000207717	0.00327292
ENSG00000080824.19	HSP90AA1	39860.2	-0.317533	0.0921954	0.000215909	0.00339509
ENSG00000106003.14	LFNG	553.277	0.434354	0.135042	0.000217322	0.00341383
ENSG00000124491.16	F13A1	68.8298	1.11585	0.395615	0.000220372	0.00345823
ENSG00000092607.15	TBX15	1200.29	0.386944	0.118408	0.000225537	0.0035357
ENSG00000137825.11	ITPKA	297.062	0.559435	0.182457	0.0002271	0.00355211
ENSG00000158106.14	RHPN1	470.284	0.487729	0.155337	0.00022723	0.00355211
ENSG00000129757.15	CDKN1C	149.578	0.715023	0.241927	0.000227273	0.00355211
ENSG00000164985.15	PSIP1	1907.87	-0.317726	0.0946825	0.000227631	0.00355412
ENSG00000105464.4	GRIN2D	57.2615	0.879569	0.305147	0.000229068	0.00357295
ENSG00000187260.16	WDR86	69.2453	1.15951	0.413186	0.000230054	0.00358471
ENSG00000091844.8	RGS17	1028.43	-0.390152	0.119968	0.0002321	0.00361238
ENSG00000119698.12	PPP4R4	39.953	1.05801	0.373294	0.000232296	0.00361238
ENSG00000101199.13	ARFGAP1	8550.69	0.294733	0.0868924	0.000233477	0.00362587
ENSG00000167325.15	RRM1	3969.89	-0.294358	0.0867823	0.000233632	0.00362587
ENSG00000135924.17	DNAJB2	1962.23	0.384235	0.117837	0.000236597	0.00366518
ENSG00000100299.18	ARSA	774.118	0.437875	0.137184	0.000237103	0.00366869
ENSG00000166292.12	TMEM100	30.261	1.43548	0.519567	0.000239885	0.00370803
ENSG00000126882.13	FAM78A	82.7605	0.836502	0.290279	0.000240297	0.0037107
ENSG00000175899.15	A2M	13.2573	2.00302	0.717941	0.000243881	0.00376228
ENSG00000106733.21	NMRK1	54.4032	0.908224	0.318764	0.000245794	0.00378802
ENSG00000184343.11	SRPK3	416.994	0.478989	0.153231	0.000246359	0.00379295
ENSG00000158201.10	ABHD3	379.544	-0.443625	0.140496	0.000251032	0.00386105
ENSG00000163710.9	PCOLCE2	45.1816	1.01614	0.360928	0.000251792	0.0038689
ENSG00000120254.16	MTHFD1L	2437.02	-0.329287	0.0992729	0.000252183	0.00387106
ENSG00000099960.13	SLC7A4	17.9325	1.86549	0.679243	0.000253116	0.00388152
ENSG00000214530.10	STARD10	371.087	0.645262	0.217884	0.000254503	0.0038986
ENSG00000153814.13	JAZF1	166.866	0.82407	0.287798	0.000254733	0.0038986
ENSG00000089006.17	SNX5	2991.98	-0.331278	0.100275	0.000255092	0.00390024
ENSG00000171812.13	COL8A2	48.7595	0.949829	0.336576	0.000258675	0.00395112
ENSG00000112294.14	ALDH5A1	165.665	0.587456	0.195711	0.000261019	0.00398299
ENSG00000162337.12	LRP5	7370.15	0.294482	0.0875096	0.000261945	0.00399318
ENSG00000198933.10	TBKBP1	2212.78	0.367913	0.113224	0.000264824	0.0040331
ENSG00000119705.10	SLIRP	1402.39	-0.405057	0.126889	0.000265474	0.00403902
ENSG00000064655.19	EYA2	23.0554	1.69243	0.62294	0.000267074	0.00405625
ENSG00000151136.15	BTBD11	186.414	1.02836	0.371428	0.000267131	0.00405625
ENSG00000197451.12	HNRNPAB	5688.37	-0.28227	0.0842796	0.000270887	0.00410926
ENSG00000189129.14	PLAC9	56.5848	0.952365	0.340318	0.000274276	0.00415658
ENSG00000141179.14	PCTP	383.699	0.514576	0.168612	0.000276383	0.00418442
ENSG00000148690.12	FRA10AC1	810.176	-0.363743	0.112409	0.000278622	0.00420969
ENSG00000111962.8	UST	54.7806	0.943932	0.337586	0.000278822	0.00420969
ENSG00000138061.12	CYP1B1	24.5068	1.4691	0.543199	0.000278868	0.00420969
ENSG00000114529.13	C3orf52	213.158	0.591268	0.198845	0.000282883	0.00426613
ENSG00000196154.12	S100A4	1105.81	0.567797	0.189973	0.00028357	0.00427233
ENSG00000136052.10	SLC41A2	54.6449	0.877536	0.312623	0.000286683	0.00430939
ENSG00000006283.18	CACNA1G	94.8728	0.758493	0.265046	0.000287107	0.00430939
ENSG00000172159.16	FRMD3	299.401	0.490438	0.159941	0.000287289	0.00430939
ENSG00000183798.5	EMILIN3	565.967	0.456324	0.146896	0.000287422	0.00430939
ENSG00000160796.18	NBEAL2	1435.18	-0.389133	0.122017	0.00028934	0.00433394
ENSG00000163449.11	TMEM169	90.099	0.983273	0.355911	0.000291813	0.00436676
ENSG00000183578.8	TNFAIP8L3	10.6662	2.59733	0.948501	0.000293212	0.00438194
ENSG00000170689.10	HOXB9	614.974	0.570268	0.191533	0.000293394	0.00438194
ENSG00000157168.20	NRG1	1070.58	-0.326895	0.099839	0.000293812	0.00438395
ENSG00000054392.13	HHAT	76.2139	0.784366	0.276724	0.00029443	0.00438893
ENSG00000163629.13	PTPN13	20.5273	1.75316	0.654659	0.000297666	0.00443033
ENSG00000140297.13	GCNT3	8.44629	3.2018	1.11109	0.000297779	0.00443033
ENSG00000157613.11	CREB3L1	111.133	0.79614	0.282124	0.000299909	0.00445531
ENSG00000163975.14	MELTF	883.705	0.436768	0.140215	0.000300035	0.00445531
ENSG00000004478.8	FKBP4	5419.39	-0.297996	0.0899151	0.000303264	0.00449895
ENSG00000115221.12	ITGB6	59.9943	0.897174	0.3236	0.000305528	0.00452819
ENSG00000152689.18	RASGRP3	110.451	0.711773	0.248609	0.000306391	0.00453664
ENSG00000088899.16	LZTS3	592.448	0.389628	0.122819	0.000307142	0.00454342
ENSG00000166803.14	PCLAF	918.129	-0.406908	0.129696	0.000311799	0.00460789
ENSG00000092853.14	CLSPN	2313.07	-0.408634	0.130359	0.000315349	0.00465591
ENSG00000151239.14	TWF1	1798	-0.326452	0.100271	0.00031703	0.00467565
ENSG00000164163.11	ABCE1	3669.61	-0.284587	0.0856506	0.00031729	0.00467565
ENSG00000006118.15	TMEM132A	13535.8	0.428501	0.137793	0.00031816	0.004684
ENSG00000049089.15	COL9A2	1538.7	0.496681	0.164258	0.000319039	0.00468866
ENSG00000126261.13	UBA2	5200.09	-0.277834	0.0834074	0.000319082	0.00468866
ENSG00000164104.12	HMGB2	6283.78	-0.317019	0.0970119	0.000321076	0.00470943
ENSG00000125089.18	SH3TC1	331.672	0.54024	0.181505	0.000321104	0.00470943
ENSG00000164604.14	GPR85	11.513	2.16842	0.804337	0.000321422	0.00470962
ENSG00000148408.14	CACNA1B	768.532	0.513108	0.170902	0.000322279	0.00471772
ENSG00000152475.7	ZNF837	191.941	0.714488	0.252115	0.000322688	0.00471923
ENSG00000157570.12	TSPAN18	62.9445	0.873882	0.316625	0.000330874	0.00483439
ENSG00000211455.8	STK38L	597.639	0.378817	0.119629	0.000331232	0.00483505
ENSG00000133943.21	DGLUCY	334.416	0.474619	0.156486	0.000336318	0.00490467
ENSG00000163170.12	BOLA3	421.221	-0.505506	0.168937	0.00033774	0.00492014
ENSG00000065675.16	PRKCQ	28.4622	1.2687	0.475125	0.000338015	0.00492014
ENSG00000107537.14	PHYH	248.703	0.525507	0.176788	0.000339708	0.00494014
ENSG00000130822.16	PNCK	27.0586	1.30586	0.493629	0.000347049	0.00504215
ENSG00000151224.13	MAT1A	7.36497	3.59189	1.18571	0.00034795	NA
ENSG00000117395.13	EBNA1BP2	4532.29	-0.354175	0.111252	0.000349718	0.00507616
ENSG00000171444.18	MCC	795.866	0.404195	0.129893	0.000350932	0.00508447
ENSG00000130590.14	SAMD10	200.789	-0.511276	0.171781	0.000350948	0.00508447
ENSG00000008517.19	IL32	71.9258	0.819794	0.297175	0.000352329	0.0050997
ENSG00000159713.11	TPPP3	1841.67	0.577291	0.198382	0.000352761	0.00510119
ENSG00000127252.7	PLAAT1	67.2564	0.862016	0.315258	0.00035318	0.00510248
ENSG00000157119.12	KLHL40	20.129	1.4443	0.547462	0.000354881	0.00512226
ENSG00000080608.10	PUM3	971.857	-0.327031	0.101562	0.000355867	0.00513172
ENSG00000069667.16	RORA	101.416	0.781123	0.282188	0.000360061	0.00518736
ENSG00000129910.8	CDH15	9865.23	0.422275	0.137214	0.000361839	0.00520813
ENSG00000217128.13	FNIP1	664.357	0.3938	0.126084	0.000363255	0.00522365
ENSG00000147231.14	RADX	179.606	0.755059	0.272259	0.000366001	0.00525825
ENSG00000104154.7	SLC30A4	41.741	1.15043	0.435423	0.000369971	0.00530948
ENSG00000129244.9	ATP1B2	34.4149	1.06724	0.399731	0.000370253	0.00530948
ENSG00000119917.15	IFIT3	731.044	0.654061	0.231608	0.000376615	0.00539571
ENSG00000244586.1	WNT5A-AS1	236.279	0.564834	0.194756	0.00037888	0.00542197
ENSG00000089127.15	OAS1	37.8868	1.15426	0.437545	0.000379149	0.00542197
ENSG00000162511.8	LAPTM5	42.3898	0.980444	0.366407	0.0003824	0.00546342
ENSG00000167394.13	ZNF668	603.982	0.467568	0.155897	0.000383051	0.00546417
ENSG00000154548.9	SRSF12	28.4987	1.32326	0.507093	0.000383159	0.00546417
ENSG00000164125.16	GASK1B	520.126	0.527549	0.179945	0.000384848	0.00548319
ENSG00000108861.9	DUSP3	1779.02	0.365646	0.116482	0.000386163	0.00549687
ENSG00000181656.7	GPR88	31.1257	1.27773	0.492554	0.000399256	0.00567802
ENSG00000130224.15	LRCH2	33.1013	1.16389	0.446699	0.000407724	0.00579312
ENSG00000253276.5	CCDC71L	1758.64	0.441444	0.146839	0.000415638	0.00590015
ENSG00000020181.18	ADGRA2	645.541	0.41538	0.136351	0.000416091	0.00590116
ENSG00000225151.10	GOLGA2P7	276.259	0.491071	0.166985	0.000422166	0.00597975
ENSG00000146731.11	CCT6A	17362.3	-0.267393	0.0817866	0.000422404	0.00597975
ENSG00000184445.12	KNTC1	1530.58	-0.466613	0.157522	0.000425164	0.00601332
ENSG00000116396.15	KCNC4	83.6468	0.738864	0.27163	0.000435434	0.00615293
ENSG00000179057.14	IGSF22	14.9944	1.71648	0.671268	0.000436617	0.00616402
ENSG00000154511.12	DIPK1A	197.088	0.795643	0.296966	0.000445539	0.00627895
ENSG00000152818.19	UTRN	3696.03	-0.503622	0.173465	0.000445569	0.00627895
ENSG00000101811.14	CSTF2	981.288	-0.321646	0.101846	0.000451731	0.00635999
ENSG00000140465.15	CYP1A1	10.3245	2.14542	0.831187	0.000453175	0.00637452
ENSG00000109084.14	TMEM97	1808.76	0.341799	0.109461	0.00045559	0.00640267
ENSG00000094804.12	CDC6	2096.31	-0.295529	0.0923459	0.000457146	0.0064137
ENSG00000182759.4	MAFA	206.099	0.740723	0.274566	0.000457651	0.0064137
ENSG00000136826.15	KLF4	354.558	0.479383	0.16364	0.000457794	0.0064137
ENSG00000126562.17	WNK4	186.132	-0.60409	0.216311	0.000458033	0.0064137
ENSG00000175471.20	MCTP1	57.1479	0.975909	0.374835	0.000460511	0.00644257
ENSG00000117707.16	PROX1	104.621	0.792071	0.296469	0.000462848	0.00646942
ENSG00000174307.7	PHLDA3	1615.93	0.38666	0.126408	0.000465512	0.00650079
ENSG00000183837.10	PNMA3	90.9391	0.882594	0.336447	0.00046618	0.00650424
ENSG00000005238.20	FAM214B	432.663	0.450571	0.152367	0.000469288	0.0065417
ENSG00000119185.13	ITGB1BP1	2279.54	-0.309339	0.0976767	0.000470806	0.00655696
ENSG00000143013.13	LMO4	2116.78	0.311625	0.0985882	0.000479635	0.00667392
ENSG00000013619.15	MAMLD1	145.196	0.587656	0.210085	0.000480259	0.00667532
ENSG00000138798.13	EGF	26.9022	1.23085	0.484407	0.00048066	0.00667532
ENSG00000128683.14	GAD1	34.4358	1.04001	0.404403	0.00048103	0.00667532
ENSG00000139116.19	KIF21A	100.392	0.762687	0.285893	0.000481583	0.006677
ENSG00000152240.13	HAUS1	1034.54	-0.390605	0.12888	0.000482392	0.00668222
ENSG00000224109.4	CENPVL3	10.2041	2.14136	0.835671	0.000485293	0.00671041
ENSG00000182134.17	TDRKH	152.905	0.616645	0.222919	0.000487581	0.00673602
ENSG00000203867.8	RBM20	424.599	0.535564	0.188323	0.000489731	0.00675968
ENSG00000149527.18	PLCH2	15.1481	1.64668	0.65448	0.00049581	0.0068375
ENSG00000197324.9	LRP10	1850.16	0.440688	0.149379	0.000500458	0.00689544
ENSG00000206503.13	HLA-A	2622.49	0.519874	0.181742	0.000501767	0.00690733
ENSG00000111799.22	COL12A1	6200.19	-0.475616	0.164079	0.00050616	0.00696161
ENSG00000109705.8	NKX3-2	265.244	0.536618	0.189913	0.000508765	0.00699123
ENSG00000117305.15	HMGCL	414.241	0.516399	0.181517	0.000515577	0.00707227
ENSG00000120658.14	ENOX1	570.141	-0.361329	0.118349	0.000520377	0.0071318
ENSG00000082397.18	EPB41L3	1368	0.325867	0.10467	0.000520965	0.00713353
ENSG00000129235.11	TXNDC17	1448.72	-0.385258	0.127888	0.000522578	0.00714726
ENSG00000124785.9	NRN1	622.16	0.480744	0.166877	0.000522891	0.00714726
ENSG00000198125.13	MB	9.7494	2.23882	0.884221	0.000526128	0.00718516
ENSG00000165732.14	DDX21	7120.75	-0.346927	0.111419	0.000527098	0.00719205
ENSG00000099617.4	EFNA2	389.976	0.541686	0.19298	0.00052904	0.00721219
ENSG00000117152.14	RGS4	21.9129	1.46581	0.596268	0.000529941	0.00721811
ENSG00000154719.14	MRPL39	837.842	-0.346863	0.113387	0.000530488	0.0072192
ENSG00000137868.19	STRA6	22.1957	1.59018	0.653395	0.000537107	0.00730286
ENSG00000277443.3	MARCKS	14550.7	-0.34164	0.109926	0.00054811	0.00744592
ENSG00000122574.12	WIPF3	14.0484	1.78494	0.725849	0.00055027	0.00746871
ENSG00000144401.14	METTL21A	570.752	-0.391832	0.131616	0.000552279	0.00748941
ENSG00000123364.5	HOXC13	480.398	0.487674	0.170903	0.000555201	0.00752244
ENSG00000032219.19	ARID4A	378.32	-0.516909	0.183967	0.000562511	0.00761481
ENSG00000105613.10	MAST1	301.435	0.509316	0.180247	0.000563686	0.00762406
ENSG00000153071.15	DAB2	1178.9	-0.341808	0.111922	0.000571057	0.007717
ENSG00000187720.15	THSD4	165.429	0.706936	0.268164	0.000573079	0.00773757
ENSG00000101695.9	RNF125	45.9468	0.890008	0.348751	0.000577824	0.00779005
ENSG00000171227.7	TMEM37	44.5562	0.9744	0.387264	0.000577973	0.00779005
ENSG00000167749.12	KLK4	7.48544	3.02119	1.13327	0.00057877	NA
ENSG00000185176.13	AQP12B	16.3599	1.55744	0.638922	0.000581232	0.00782716
ENSG00000177000.13	MTHFR	455.267	0.387002	0.129958	0.000583841	0.00785546
ENSG00000108960.9	MMD	497.973	0.36599	0.121597	0.000587486	0.00789763
ENSG00000169299.14	PGM2	1004.37	-0.366775	0.122183	0.000591334	0.00794246
ENSG00000030304.15	MUSK	1153.42	0.451578	0.156207	0.000592435	0.00795034
ENSG00000139329.5	LUM	18.7768	1.86314	0.777784	0.000593618	0.00795932
ENSG00000108479.13	GALK1	2114.63	0.504567	0.179941	0.00060348	0.00808105
ENSG00000174080.12	CTSF	532.679	0.493061	0.174904	0.000603741	0.00808105
ENSG00000102678.7	FGF9	80.064	0.716673	0.273854	0.000610982	0.00816988
ENSG00000163714.18	U2SURP	3578.02	-0.350512	0.11539	0.000611434	0.00816988
ENSG00000163661.4	PTX3	653.954	-0.376916	0.126758	0.000614818	0.008208
ENSG00000141736.14	ERBB2	2013.15	0.408265	0.139423	0.000620741	0.00827993
ENSG00000148426.13	PROSER2	172.557	0.542808	0.19703	0.000622074	0.00829056
ENSG00000156587.16	UBE2L6	1323.9	0.361177	0.120414	0.000622808	0.00829321
ENSG00000181790.12	ADGRB1	17.3499	1.6956	0.713384	0.000623505	0.00829535
ENSG00000157637.13	SLC38A10	2182.85	0.394128	0.134033	0.00062934	0.00836579
ENSG00000186665.10	C17orf58	313.909	-0.407231	0.139494	0.000631284	0.00838443
ENSG00000118495.21	PLAGL1	1869.38	0.49201	0.175367	0.000636245	0.00844307
ENSG00000128708.13	HAT1	3705.08	-0.26047	0.08247	0.000637483	0.00845225
ENSG00000162009.9	SSTR5	164.04	0.620713	0.232976	0.000641267	0.00849514
ENSG00000111834.13	RSPH4A	87.4288	0.663414	0.251593	0.000642638	0.00850601
ENSG00000103742.12	IGDCC4	2607.1	0.396796	0.135495	0.000650949	0.00860633
ENSG00000067445.22	TRO	963.525	0.331781	0.109345	0.000651329	0.00860633
ENSG00000108176.15	DNAJC12	268.59	0.475053	0.168728	0.000653414	0.00862652
ENSG00000105821.15	DNAJC2	1807.23	-0.305956	0.0995292	0.000654865	0.0086383
ENSG00000164976.9	MYORG	402.007	0.541639	0.198187	0.000656634	0.00865425
ENSG00000155363.19	MOV10	4676.45	-0.264986	0.0845057	0.000661133	0.00870614
ENSG00000160460.17	SPTBN4	42.9788	0.941974	0.381476	0.000666656	0.0087714
ENSG00000157833.13	GAREM2	629.524	0.35036	0.116946	0.000667641	0.0087769
ENSG00000168077.14	SCARA3	796.817	0.48822	0.174903	0.000668738	0.00877831
ENSG00000264350.1	SNRPGP2	125.799	-0.560902	0.20747	0.000668883	0.00877831
ENSG00000174332.6	GLIS1	135.141	0.682874	0.262708	0.000670254	0.0087854
ENSG00000037474.15	NSUN2	3345.03	-0.278356	0.0891283	0.000670559	0.0087854
ENSG00000129084.18	PSMA1	342.311	-0.421662	0.146529	0.000671255	0.00878643
ENSG00000196776.17	CD47	1685.07	0.306209	0.099601	0.000672525	0.00878643
ENSG00000184307.17	ZDHHC23	24.4784	1.1643	0.481627	0.000672638	0.00878643
ENSG00000189184.12	PCDH18	737.948	-0.49865	0.17851	0.00067411	0.00879469
ENSG00000165915.14	SLC39A13	1383.78	0.3558	0.11932	0.000674963	0.0087984
ENSG00000167925.16	GHDC	493.732	0.497693	0.179415	0.000676241	0.00880763
ENSG00000120708.17	TGFBI	21732.8	0.448302	0.157505	0.000679151	0.0088381
ENSG00000171246.7	NPTX1	736.86	0.476019	0.17031	0.000684896	0.00890537
ENSG00000109685.19	NSD2	5608.57	-0.321337	0.105708	0.000687517	0.00893195
ENSG00000183801.8	OLFML1	17.2358	1.71377	0.730483	0.000689011	0.00894385
ENSG00000154065.17	ANKRD29	37.2886	1.00936	0.415327	0.000691952	0.0089745
ENSG00000105339.11	DENND3	147.217	0.544469	0.200698	0.000693427	0.0089861
ENSG00000168672.4	LRATD2	96.6988	0.662948	0.2548	0.000703512	0.00909472
ENSG00000175352.12	NRIP3	638.697	0.496825	0.179967	0.000703573	0.00909472
ENSG00000154917.11	RAB6B	481.416	0.383625	0.13127	0.0007054	0.00911073
ENSG00000159259.8	CHAF1B	858.981	-0.370342	0.125928	0.000707	0.00912378
ENSG00000204060.8	FOXO6	98.0506	0.727885	0.28558	0.000709609	0.00914042
ENSG00000153574.9	RPIA	1802.88	-0.293592	0.0956544	0.000709799	0.00914042
ENSG00000148291.10	SURF2	630.678	-0.379759	0.129911	0.000710099	0.00914042
ENSG00000170915.9	PAQR8	176.928	0.497099	0.180076	0.000710653	0.00914042
ENSG00000085741.14	WNT11	115.548	0.695503	0.271195	0.000714059	0.00917661
ENSG00000072832.15	CRMP1	2109.32	0.31911	0.105347	0.000714667	0.00917679
ENSG00000260428.3	SCX	531.203	0.549261	0.203914	0.000718874	0.00921688
ENSG00000144810.16	COL8A1	1114.97	-0.49151	0.178562	0.00071898	0.00921688
ENSG00000169660.17	HEXD	515.493	0.441792	0.156238	0.000719713	0.00921864
ENSG00000235162.9	C12orf75	757.993	0.361443	0.122477	0.000721905	0.00923907
ENSG00000135333.15	EPHA7	1827.23	-0.448646	0.159549	0.000723294	0.00924919
ENSG00000143977.14	SNRPG	3309.43	-0.361941	0.122851	0.000724543	0.00925009
ENSG00000185658.14	BRWD1	876.607	-0.431255	0.152002	0.000724559	0.00925009
ENSG00000147912.13	FBXO10	815.732	0.488605	0.176903	0.000726175	0.00926307
ENSG00000165810.17	BTNL9	125.704	0.626464	0.239496	0.000726919	0.00926492
ENSG00000183648.11	NDUFB1	1060	-0.331089	0.110484	0.000729321	0.00928788
ENSG00000141750.7	STAC2	51.6032	0.902571	0.368744	0.00073532	0.00935659
ENSG00000113569.16	NUP155	2189.92	-0.312109	0.103214	0.000739973	0.00940078
ENSG00000132635.17	PCED1A	1780.4	0.401744	0.139691	0.000740009	0.00940078
ENSG00000152292.18	SH2D6	60.0247	0.849644	0.344389	0.000743557	0.00943811
ENSG00000150275.20	PCDH15	1169.65	-0.401931	0.139881	0.00074441	0.00944119
ENSG00000142784.16	WDTC1	2285.93	0.331012	0.11061	0.00074645	0.00945932
ENSG00000163811.12	WDR43	4290.97	-0.260452	0.0837386	0.000752194	0.0095243
ENSG00000215270.3	TOMM40P2	288.85	0.477602	0.172985	0.000762008	0.00964068
ENSG00000133454.16	MYO18B	1063.74	0.423329	0.149324	0.000764776	0.00966591
ENSG00000165416.15	SUGT1	1159.98	-0.342841	0.115909	0.000765252	0.00966591
ENSG00000086717.19	PPEF1	50.1107	0.916247	0.377534	0.000766491	0.00967367
ENSG00000198478.8	SH3BGRL2	45.0976	0.913938	0.378082	0.000783575	0.00987786
ENSG00000175161.14	CADM2	70.8937	0.785198	0.316688	0.000783947	0.00987786
ENSG00000157927.17	RADIL	19.009	1.32123	0.565118	0.000787148	0.0099026
ENSG00000076356.7	PLXNA2	3729.02	-0.364512	0.125083	0.000787191	0.0099026
ENSG00000142279.13	WTIP	2080.09	-0.405373	0.142329	0.000788464	0.00991056
ENSG00000065320.9	NTN1	99.6929	0.687294	0.27137	0.000794871	0.00998298
ENSG00000180448.11	ARHGAP45	1300.29	0.386344	0.134181	0.000800624	0.0100442
ENSG00000165244.7	ZNF367	585.581	-0.370069	0.127609	0.000801043	0.0100442
ENSG00000157551.19	KCNJ15	122.492	0.571786	0.21733	0.000802178	0.0100503
ENSG00000197046.12	SIGLEC15	60.6086	0.936395	0.39404	0.000810692	0.0101487
ENSG00000157214.14	STEAP2	63.963	0.795195	0.324045	0.000817771	0.0102241
ENSG00000103811.18	CTSH	131.658	0.580735	0.22205	0.000818037	0.0102241
ENSG00000146090.16	RASGEF1C	490.87	0.359955	0.123667	0.000824748	0.0102997
ENSG00000163794.6	UCN	25.1737	1.25753	0.5446	0.000830334	0.010357
ENSG00000006282.21	SPATA20	3630.59	0.332073	0.114322	0.00083321	0.0103802
ENSG00000256258.1		3.47341	4.49127	2.67924	0.000835243	NA
ENSG00000198948.12	MFAP3L	57.1569	0.788146	0.321523	0.000837045	0.0104196
ENSG00000117500.13	TMED5	3469.61	-0.268226	0.0874536	0.000839598	0.010443
ENSG00000170293.9	CMTM8	60.8082	0.888824	0.371842	0.000841458	0.0104577
ENSG00000174132.9	FAM174A	356.713	0.48775	0.179898	0.000842871	0.0104669
ENSG00000241685.10	ARPC1A	514.375	-0.404811	0.143312	0.000846045	0.0104979
ENSG00000059915.17	PSD	82.123	0.895479	0.376267	0.000849825	0.0105363
ENSG00000115556.14	PLCD4	29.6715	1.01514	0.431546	0.000851369	0.010547
ENSG00000179364.15	PACS2	2171.68	0.290637	0.0961861	0.000854824	0.0105814
ENSG00000088543.15	C3orf18	113.649	0.601857	0.233565	0.000856133	0.0105891
ENSG00000182175.15	RGMA	746.697	0.52584	0.197916	0.000857524	0.0105978
ENSG00000173918.15	C1QTNF1	90.893	0.763202	0.31154	0.000859551	0.0106144
ENSG00000196296.14	ATP2A1	1077.44	0.458832	0.167225	0.000867933	0.0107094
ENSG00000197852.12	INKA2	2309.78	0.332948	0.113202	0.000870353	0.0107307
ENSG00000275395.7	FCGBP	373.825	0.443784	0.160654	0.000871252	0.0107332
ENSG00000140563.16	MCTP2	19.8067	1.64228	0.738802	0.000872992	0.0107461
ENSG00000115355.18	CCDC88A	2938.27	-0.378953	0.132564	0.000876899	0.0107856
ENSG00000139910.20	NOVA1	107.531	0.665548	0.265065	0.000878813	0.0107893
ENSG00000107371.14	EXOSC3	692.54	-0.334293	0.113861	0.000879164	0.0107893
ENSG00000080503.24	SMARCA2	34.5863	0.977879	0.415788	0.000879292	0.0107893
ENSG00000113578.18	FGF1	92.2895	0.860412	0.362604	0.000885556	0.0108575
ENSG00000162385.11	MAGOH	2552.74	-0.342158	0.117458	0.000888881	0.0108897
ENSG00000178996.14	SNX18	973.434	0.335804	0.114726	0.000891832	0.0109172
ENSG00000260220.7	CCDC187	3.47326	0.10762	0.253892	0.00089283	NA
ENSG00000153904.21	DDAH1	3800.7	-0.330971	0.112964	0.000896695	0.010968
ENSG00000148450.13	MSRB2	310.629	0.557237	0.214149	0.000901201	0.0110144
ENSG00000183087.15	GAS6	30.1047	1.13	0.494191	0.00090194	0.0110148
ENSG00000174370.12	KCNJ5-AS1	94.1285	0.665241	0.266297	0.000904071	0.0110321
ENSG00000103647.13	CORO2B	594.885	0.428703	0.15488	0.000905603	0.0110395
ENSG00000225921.7	NOL7	2578.78	-0.304316	0.102321	0.000906224	0.0110395
ENSG00000105963.15	ADAP1	88.1747	0.626414	0.247072	0.000906815	0.0110395
ENSG00000139044.12	B4GALNT3	3324.52	0.308161	0.103714	0.00090759	0.0110402
ENSG00000135643.5	KCNMB4	832.732	0.433526	0.157095	0.000914084	0.0111105
ENSG00000132639.14	SNAP25	59.4384	1.01567	0.440493	0.000921936	0.0111971
ENSG00000128050.9	PAICS	9171.15	-0.253158	0.0827162	0.00092465	0.0112213
ENSG00000181444.13	ZNF467	884.133	0.416159	0.149701	0.000925572	0.0112237
ENSG00000158715.6	SLC45A3	1332.31	0.299619	0.100559	0.000928436	0.0112496
ENSG00000163319.11	MRPS18C	93.0813	-0.697534	0.284149	0.000931334	0.0112758
ENSG00000166924.9	NYAP1	197.733	0.469077	0.173762	0.000937485	0.0113334
ENSG00000182195.9	LDOC1	634.602	0.424208	0.15349	0.00093755	0.0113334
ENSG00000041982.16	TNC	39297	0.445036	0.162866	0.00093859	0.0113371
ENSG00000143127.13	ITGA10	104.212	0.6664	0.268276	0.000940714	0.0113408
ENSG00000142173.16	COL6A2	11591.7	0.44431	0.162593	0.000940989	0.0113408
ENSG00000135519.8	KCNH3	40.2294	0.879587	0.372547	0.000941096	0.0113408
ENSG00000076706.17	MCAM	3670.31	0.30815	0.104841	0.000946959	0.0114026
ENSG00000151388.11	ADAMTS12	781.118	0.408593	0.14686	0.000955615	0.0114948
ENSG00000170989.10	S1PR1	5.1004	3.57914	1.56884	0.000956049	NA
ENSG00000144381.18	HSPD1	30560.4	-0.289081	0.0947366	0.000956138	0.0114948
ENSG00000160752.15	FDPS	1310.12	0.358637	0.125198	0.00095685	0.0114948
ENSG00000135740.17	SLC9A5	239.678	0.438933	0.160604	0.000967744	0.0116006
ENSG00000143942.5	CHAC2	504.761	-0.401619	0.144179	0.000968033	0.0116006
ENSG00000113593.12	PPWD1	1170.73	-0.308799	0.104804	0.000968432	0.0116006
ENSG00000130517.14	PGPEP1	1909.11	0.290515	0.097392	0.00096865	0.0116006
ENSG00000160539.6	PLPP7	28.225	1.20946	0.544539	0.00098088	0.0117302
ENSG00000092758.18	COL9A3	167.187	0.625154	0.249848	0.000980988	0.0117302
ENSG00000054356.14	PTPRN	149.908	0.643049	0.259383	0.00100344	0.0119893
ENSG00000102897.10	LYRM1	812.125	-0.328514	0.113586	0.00100962	0.0120539
ENSG00000135976.21	ANKRD36	245.901	-0.604078	0.241699	0.00101841	0.0121494
ENSG00000143995.20	MEIS1	495.897	-0.380135	0.135561	0.00102	0.0121591
ENSG00000251322.11	SHANK3	112.686	0.740633	0.310369	0.00102218	0.0121756
ENSG00000130675.15	MNX1	5.84433	-3.25747	1.29474	0.00102641	NA
ENSG00000185100.11	ADSS1	274.139	0.419135	0.152954	0.00102803	0.0122359
ENSG00000092201.10	SUPT16H	9186.42	-0.250347	0.0825732	0.00103203	0.0122741
ENSG00000149403.13	GRIK4	35.7753	0.928202	0.404255	0.00103377	0.0122853
ENSG00000137877.10	SPTBN5	116.403	0.628848	0.253997	0.00103547	0.0122961
ENSG00000136527.19	TRA2B	6818.31	-0.270137	0.0902453	0.00104231	0.0123622
ENSG00000130477.16	UNC13A	39.8886	1.13867	0.51416	0.00104264	0.0123622
ENSG00000156510.13	HKDC1	8.32257	2.36257	1.04991	0.00105117	0.0124538
ENSG00000258183.6	LINC02392	6.74684	2.78247	1.15705	0.00105206	NA
ENSG00000099998.19	GGT5	8.21594	2.36569	1.04755	0.00106782	0.0126414
ENSG00000167617.3	CDC42EP5	305.699	0.584893	0.233768	0.00107891	0.012763
ENSG00000183580.10	FBXL7	636.262	0.359822	0.12761	0.00108382	0.0128113
ENSG00000173482.17	PTPRM	18.5741	1.25962	0.571494	0.00108786	0.0128492
ENSG00000079134.13	THOC1	1115.06	-0.292475	0.0996227	0.00109181	0.012886
ENSG00000174136.13	RGMB	2074.11	-0.335246	0.117193	0.00109324	0.012893
ENSG00000154589.7	LY96	29.5306	1.09491	0.49509	0.00109454	0.0128985
ENSG00000179299.17	NSUN7	10.9155	1.83722	0.84193	0.00109893	0.0129375
ENSG00000115844.11	DLX2	587.851	-0.45153	0.169649	0.00109952	0.0129375
ENSG00000161547.17	SRSF2	4127.98	-0.298288	0.101818	0.00110194	0.0129488
ENSG00000175662.18	TOM1L2	521.181	0.392616	0.142202	0.00110215	0.0129488
ENSG00000146021.15	KLHL3	40.4834	1.02124	0.459414	0.0011148	0.0130834
ENSG00000138100.14	TRIM54	29.3692	1.10978	0.504686	0.0011153	0.0130834
ENSG00000115919.15	KYNU	3.29587	0.104263	0.251067	0.00111738	NA
ENSG00000145632.15	PLK2	6993.06	-0.303804	0.104442	0.00112092	0.0131394
ENSG00000171368.12	TPPP	91.8	0.605753	0.244989	0.00112423	0.0131597
ENSG00000167646.14	DNAAF3	66.1627	0.731033	0.30989	0.00112435	0.0131597
ENSG00000078269.15	SYNJ2	2031.37	0.340414	0.119822	0.00113715	0.0132991
ENSG00000167552.15	TUBA1A	16407.2	0.434039	0.160533	0.00113799	0.0132991
ENSG00000113552.16	GNPDA1	2064.21	0.313206	0.10844	0.00113935	0.0133051
ENSG00000162745.11	OLFML2B	7794	0.303632	0.104488	0.00114226	0.013329
ENSG00000137575.12	SDCBP	3062.77	0.293711	0.100468	0.00114952	0.0134035
ENSG00000138744.16	NAAA	652.591	-0.358072	0.127808	0.00115351	0.0134367
ENSG00000011304.22	PTBP1	27307.2	-0.269817	0.0910754	0.0011541	0.0134367
ENSG00000108797.12	CNTNAP1	2380.41	-0.362961	0.130065	0.00115539	0.0134417
ENSG00000152229.18	PSTPIP2	68.1108	0.684458	0.286753	0.00116137	0.013501
ENSG00000135404.12	CD63	13522.9	0.358052	0.127818	0.00116265	0.0135057
ENSG00000111786.9	SRSF9	3846.39	-0.331312	0.116504	0.00117389	0.0136193
ENSG00000102038.16	SMARCA1	2635.18	0.278463	0.0945997	0.00117419	0.0136193
ENSG00000049239.13	H6PD	1055.47	0.382304	0.138621	0.0011774	0.0136464
ENSG00000007384.15	RHBDF1	2235.09	0.273288	0.0926143	0.00119249	0.0138109
ENSG00000107779.14	BMPR1A	2494.85	-0.289632	0.0996387	0.0012028	0.0139199
ENSG00000171621.14	SPSB1	611.519	0.41685	0.155138	0.00120571	0.0139431
ENSG00000116560.12	SFPQ	21937	-0.237174	0.0792616	0.001207	0.0139465
ENSG00000112208.11	BAG2	1361.42	-0.298842	0.103331	0.0012078	0.0139465
ENSG00000131470.15	PSMC3IP	359.091	-0.430525	0.161553	0.00121091	0.013972
ENSG00000149554.14	CHEK1	1635.15	-0.269361	0.0914433	0.00122268	0.0140972
ENSG00000177663.15	IL17RA	1663.08	0.297677	0.102819	0.00122645	0.0141302
ENSG00000072422.17	RHOBTB1	1051.19	-0.319937	0.112379	0.00123454	0.0142129
ENSG00000197771.13	MCMBP	2922.66	-0.272688	0.0928723	0.00123596	0.0142186
ENSG00000107672.15	NSMCE4A	966.524	-0.331772	0.117501	0.00124384	0.0142986
ENSG00000167972.14	ABCA3	507.007	-0.423701	0.159478	0.00125473	0.0144131
ENSG00000123095.6	BHLHE41	30.3408	1.26376	0.602001	0.00125569	0.0144134
ENSG00000128011.5	LRFN1	708.591	0.454971	0.174116	0.00125739	0.0144222
ENSG00000132603.15	NIP7	1912.21	-0.285275	0.0981997	0.00126473	0.0144957
ENSG00000103381.12	CPPED1	544.601	0.386063	0.141858	0.00126616	0.0145014
ENSG00000204767.4	INSYN2B	208.535	-0.581202	0.23968	0.0013021	0.0149019
ENSG00000116132.12	PRRX1	2697.34	-0.29892	0.104353	0.00130751	0.0149528
ENSG00000198739.11	LRRTM3	1220.79	-0.284991	0.0984713	0.00131189	0.0149918
ENSG00000131398.15	KCNC3	515.973	0.49436	0.194752	0.00131634	0.0150316
ENSG00000185272.14	RBM11	7.34227	2.47137	1.1278	0.00134474	NA
ENSG00000111540.16	RAB5B	2044.57	0.262449	0.0895846	0.00135213	0.0154288
ENSG00000070010.19	UFD1	2461.08	-0.268728	0.0923301	0.00136471	0.0155609
ENSG00000128951.14	DUT	1202.19	-0.32702	0.116888	0.00136996	0.0156093
ENSG00000224273.2	RABGEF1P3	9.60827	1.8963	0.915047	0.00137804	0.0156898
ENSG00000102401.20	ARMCX3	1298.14	0.30805	0.108794	0.00139448	0.0158652
ENSG00000074964.17	ARHGEF10L	574.829	0.355042	0.129407	0.00139758	0.0158889
ENSG00000165905.18	LARGE2	387.162	0.379495	0.140635	0.0014025	0.0159331
ENSG00000185112.6	FAM43A	432.76	0.433585	0.166521	0.00140628	0.0159574
ENSG00000102271.14	KLHL4	6.84058	2.71956	1.2235	0.00140778	NA
ENSG00000135047.16	CTSL	4201.96	0.335635	0.120233	0.00140791	0.0159574
ENSG00000124302.13	CHST8	16.0803	1.383	0.673207	0.00140796	0.0159574
ENSG00000009954.11	BAZ1B	6833.07	-0.269313	0.0930279	0.00140899	0.0159574
ENSG00000167716.19	WDR81	529.97	0.351072	0.127783	0.0014098	0.0159574
ENSG00000018699.13	TTC27	1151.37	-0.320323	0.114384	0.00141264	0.015978
ENSG00000021826.18	CPS1	99.0435	0.637161	0.271951	0.00141451	0.015982
ENSG00000138435.16	CHRNA1	18138.9	0.323995	0.115379	0.00141585	0.015982
ENSG00000172943.21	PHF8	1492.56	-0.323652	0.115833	0.00141836	0.0159858
ENSG00000106266.11	SNX8	3132.09	0.301788	0.10631	0.0014185	0.0159858
ENSG00000188153.14	COL4A5	36.7579	0.957946	0.448426	0.00142507	0.0160387
ENSG00000116035.4	VAX2	438.631	0.449895	0.174812	0.00142527	0.0160387
ENSG00000170412.18	GPRC5C	7.41051	2.84556	1.2954	0.00142801	NA
ENSG00000214655.11	ZSWIM8	1652.11	0.318022	0.113599	0.00142811	0.0160589
ENSG00000140961.14	OSGIN1	502.912	0.463623	0.181766	0.00143148	0.01608
ENSG00000116604.19	MEF2D	2912.94	0.259162	0.0888326	0.00143205	0.01608
ENSG00000247077.7	PGAM5	2693.29	-0.288113	0.100867	0.00143443	0.0160949
ENSG00000139970.18	RTN1	1514.11	0.394519	0.147608	0.00144092	0.016156
ENSG00000170498.10	KISS1	100.702	0.618443	0.262652	0.00144297	0.0161673
ENSG00000120802.14	TMPO	6000.86	-0.264751	0.0912615	0.00144437	0.0161713
ENSG00000170745.12	KCNS3	134.828	0.592542	0.248775	0.00144637	0.016182
ENSG00000112759.19	SLC29A1	4740.43	0.314531	0.112018	0.00144815	0.0161846
ENSG00000175029.17	CTBP2	3527.87	-0.24171	0.0821754	0.00144943	0.0161846
ENSG00000123219.13	CENPK	720.417	-0.315952	0.112657	0.00144974	0.0161846
ENSG00000106546.14	AHR	51.924	0.737766	0.327501	0.00145102	0.0161872
ENSG00000084764.12	MAPRE3	464.889	0.384736	0.143821	0.00145725	0.0162449
ENSG00000185761.11	ADAMTSL5	397.834	0.403699	0.153006	0.00146637	0.0163231
ENSG00000119888.11	EPCAM	21.1189	1.14882	0.556313	0.00148081	0.016472
ENSG00000158270.12	COLEC12	62.3565	0.952563	0.451923	0.00148379	0.0164933
ENSG00000066422.6	ZBTB11	763.21	-0.369573	0.137334	0.0014925	0.0165782
ENSG00000239672.8	NME1	875.927	-0.379531	0.142137	0.00150438	0.0166862
ENSG00000152284.5	TCF7L1	4199.04	-0.287204	0.101115	0.00151793	0.0168244
ENSG00000123473.17	STIL	1894.38	-0.318076	0.114393	0.00152049	0.0168408
ENSG00000145214.14	DGKQ	792.542	0.325406	0.117548	0.00152845	0.0169095
ENSG00000163909.8	HEYL	1485.61	0.487891	0.195912	0.00152888	0.0169095
ENSG00000111199.12	TRPV4	383.107	0.370913	0.138411	0.0015433	0.0170568
ENSG00000074317.11	SNCB	53.3385	0.78064	0.356725	0.00155372	0.0171597
ENSG00000110076.20	NRXN2	95.0512	0.746499	0.338036	0.00155484	0.0171598
ENSG00000188859.7	FAM78B	105.559	0.623635	0.270088	0.00156556	0.0172658
ENSG00000204889.11	KRT40	3.24296	0.0926534	0.242656	0.00157308	NA
ENSG00000100036.13	SLC35E4	385.439	0.531119	0.219782	0.00157331	0.0173389
ENSG00000147255.19	IGSF1	10.7042	1.63966	0.814269	0.00158849	0.0174683
ENSG00000137776.17	SLTM	1439.71	-0.295789	0.105256	0.00158851	0.0174683
ENSG00000108932.13	SLC16A6	35.2551	0.92658	0.442924	0.00158906	0.0174683
ENSG00000105204.14	DYRK1B	445.949	0.528638	0.218731	0.00158956	0.0174683
ENSG00000146411.6	SLC2A12	8.14934	2.28389	1.11904	0.00159346	0.0174987
ENSG00000181163.14	NPM1	61679.4	-0.258965	0.0860537	0.00160321	0.0175932
ENSG00000167196.14	FBXO22	1002.53	-0.296847	0.10591	0.00161328	0.0176912
ENSG00000162545.6	CAMK2N1	135.015	0.515113	0.212073	0.00162861	0.0178466
ENSG00000120948.19	TARDBP	7049.84	-0.246425	0.0850462	0.0016383	0.0179314
ENSG00000119919.12	NKX2-3	11.8832	1.64286	0.833739	0.00164068	0.0179314
ENSG00000147027.4	TMEM47	552.036	0.335596	0.123164	0.00164073	0.0179314
ENSG00000049192.15	ADAMTS6	273.4	-0.408333	0.15793	0.00164098	0.0179314
ENSG00000081189.16	MEF2C	95.0274	0.666649	0.295918	0.00165458	0.0180673
ENSG00000171522.6	PTGER4	14.341	1.51593	0.775973	0.00165625	0.0180694
ENSG00000130595.19	TNNT3	20.3711	1.14964	0.570378	0.00165711	0.0180694
ENSG00000095066.12	HOOK2	800.105	0.357377	0.133375	0.00166083	0.0180972
ENSG00000185739.13	SRL	35.8014	0.892597	0.426182	0.00167323	0.0182194
ENSG00000171813.14	PWWP2B	1866.48	0.494987	0.202338	0.00167505	0.0182201
ENSG00000117069.15	ST6GALNAC5	68.1699	0.655034	0.289986	0.00167564	0.0182201
ENSG00000139438.6	FAM222A	609.642	0.330673	0.121255	0.00167821	0.018228
ENSG00000142765.18	SYTL1	190.685	0.520827	0.216218	0.00167907	0.018228
ENSG00000188833.10	ENTPD8	38.0894	1.12618	0.567075	0.00168026	0.018228
ENSG00000082212.13	ME2	1703.84	-0.300906	0.108291	0.00169207	0.0183343
ENSG00000154723.13	ATP5PF	1035.64	-0.315007	0.114653	0.00170023	0.0184098
ENSG00000118407.15	FILIP1	206.834	0.431583	0.170019	0.00170937	0.0184959
ENSG00000121653.11	MAPK8IP1	2306.49	0.386681	0.147837	0.00171743	0.0185701
ENSG00000124145.6	SDC4	1903.55	0.381818	0.14571	0.00172059	0.0185913
ENSG00000198554.12	WDHD1	1268.44	-0.299608	0.107942	0.00172409	0.0186161
ENSG00000186907.8	RTN4RL2	216.568	0.451908	0.180865	0.00172544	0.0186176
ENSG00000225614.4	ZNF469	1002.85	0.578948	0.250288	0.00174565	0.0188226
ENSG00000005436.14	GCFC2	532.387	-0.329034	0.121294	0.00174874	0.0188428
ENSG00000089280.19	FUS	18506.3	-0.327245	0.120512	0.00175532	0.0189005
ENSG00000106617.15	PRKAG2	1507.33	-0.298596	0.107828	0.001764	0.0189808
ENSG00000113494.17	PRLR	13.4733	1.51134	0.78588	0.00177714	0.0191089
ENSG00000055044.11	NOP58	5005.96	-0.244471	0.0851105	0.00178099	0.019137
ENSG00000213281.5	NRAS	4186.13	-0.243391	0.0847725	0.00178901	0.0192087
ENSG00000074416.16	MGLL	2111.16	0.436442	0.173901	0.00179059	0.0192087
ENSG00000132003.10	ZSWIM4	379.757	0.3982	0.154535	0.00179139	0.0192087
ENSG00000172262.12	ZNF131	946.845	-0.332479	0.123285	0.00179901	0.0192771
ENSG00000197594.14	ENPP1	91.1405	0.660693	0.298075	0.00180599	0.0193384
ENSG00000178033.6	CALHM5	276.588	0.394793	0.153273	0.00182959	0.0195775
ENSG00000143228.13	NUF2	1956.11	-0.268082	0.0951285	0.00183085	0.0195775
ENSG00000196090.13	PTPRT	33.7918	1.36656	0.734077	0.00183236	0.0195801
ENSG00000137574.11	TGS1	919.045	-0.287237	0.103354	0.00183566	0.0196019
ENSG00000167772.12	ANGPTL4	212.369	0.694296	0.320738	0.00183701	0.0196028
ENSG00000091137.14	SLC26A4	230.175	0.456533	0.185186	0.00185505	0.0197817
ENSG00000164188.9	RANBP3L	9.00598	1.97282	1.02157	0.00185973	0.0198179
ENSG00000116954.8	RRAGC	522.104	0.365061	0.139148	0.00186156	0.0198238
ENSG00000119314.16	PTBP3	3015.58	-0.382186	0.147895	0.00186701	0.0198594
ENSG00000090487.11	SPG21	1733.62	0.290791	0.104927	0.00186747	0.0198594
ENSG00000040487.13	SLC66A1	1249.88	0.343604	0.129034	0.00187179	0.0198916
ENSG00000141101.13	NOB1	1522.02	-0.266668	0.0948707	0.00187843	0.0199485
ENSG00000101400.6	SNTA1	829.954	0.461337	0.188411	0.00188216	0.0199744
ENSG00000137103.20	TMEM8B	217.165	0.450276	0.182611	0.00189195	0.0200645
ENSG00000172458.5	IL17D	254.496	0.49142	0.205262	0.00191115	0.0202543
ENSG00000171055.15	FEZ2	3656.48	-0.26702	0.0952373	0.00191831	0.0203127
ENSG00000001167.15	NFYA	1904.57	-0.307942	0.11323	0.00191929	0.0203127
ENSG00000248323.8	LUCAT1	52.5793	0.86782	0.429923	0.0019207	0.0203138
ENSG00000167971.16	CASKIN1	136.66	0.563035	0.244984	0.00192326	0.0203269
ENSG00000171223.6	JUNB	664.381	0.433664	0.174576	0.00192459	0.0203271
ENSG00000137822.13	TUBGCP4	494.378	-0.386434	0.150526	0.00192955	0.0203656
ENSG00000203668.3	CHML	679.926	-0.462423	0.190086	0.00193413	0.0204
ENSG00000116584.22	ARHGEF2	9788.82	0.236866	0.0830025	0.00193947	0.0204424
ENSG00000169762.17	TAPT1	771.104	-0.325409	0.121368	0.00194345	0.0204704
ENSG00000154309.9	DISP1	352.801	0.369235	0.14202	0.00195031	0.0205286
ENSG00000030066.14	NUP160	2230.17	-0.382784	0.150366	0.00196811	0.0207019
ENSG00000165704.15	HPRT1	840.496	-0.307893	0.113746	0.00197142	0.0207227
ENSG00000117139.18	KDM5B	2067.68	0.294393	0.107346	0.00197995	0.0207982
ENSG00000147548.17	NSD3	1907.4	-0.287685	0.104559	0.00198372	0.0208237
ENSG00000123570.4	RAB9B	25.436	0.965553	0.488492	0.00198825	0.0208571
ENSG00000170439.8	METTL7B	406.535	0.430878	0.173958	0.00200436	0.0210119
ENSG00000122644.13	ARL4A	739.132	-0.361786	0.139249	0.00200689	0.0210241
ENSG00000106436.7	MYL10	6.75164	2.28879	1.14779	0.00201421	NA
ENSG00000116747.13	RO60	1706.54	-0.277317	0.100219	0.00201476	0.0210923
ENSG00000075651.17	PLD1	144.559	0.465411	0.192444	0.0020202	0.0211349
ENSG00000065150.21	IPO5	3750.79	-0.2967	0.108945	0.00204285	0.0213409
ENSG00000109472.14	CPE	17.4521	1.36473	0.74583	0.00204301	0.0213409
ENSG00000104946.14	TBC1D17	1051.44	0.349721	0.133487	0.00204403	0.0213409
ENSG00000112941.14	TENT4A	1456.32	-0.288331	0.105257	0.00204854	0.0213736
ENSG00000132326.12	PER2	315.249	-0.487219	0.205655	0.00206015	0.0214802
ENSG00000135472.9	FAIM2	68.2682	0.781776	0.381486	0.00206349	0.0215006
ENSG00000159733.14	ZFYVE28	27.9071	0.92905	0.472106	0.00207014	0.0215554
ENSG00000074527.13	NTN4	134.52	0.658932	0.30612	0.00207195	0.0215597
ENSG00000113296.14	THBS4	44.4574	0.782267	0.380654	0.00208035	0.0216325
ENSG00000173221.14	GLRX	2376.6	0.299739	0.110557	0.00209745	0.0217838
ENSG00000258405.11	ZNF578	77.0387	0.670029	0.314105	0.00209771	0.0217838
ENSG00000213625.9	LEPROT	1599.64	0.279464	0.101566	0.00210113	0.0218047
ENSG00000221955.11	SLC12A8	52.3453	0.760086	0.369158	0.00210474	0.0218275
ENSG00000113460.13	BRIX1	1196.13	-0.305173	0.113373	0.0021237	0.0220028
ENSG00000006756.16	ARSD	175.074	0.454891	0.188598	0.00212458	0.0220028
ENSG00000104870.13	FCGRT	2640.46	0.403943	0.161399	0.0021259	0.0220028
ENSG00000119514.7	GALNT12	43.5749	0.778454	0.381115	0.00214247	0.0221594
ENSG00000183397.6	C19orf71	396.494	0.35398	0.136419	0.00214605	0.0221816
ENSG00000168418.8	KCNG4	72.5804	0.743899	0.361503	0.00214906	0.0221979
ENSG00000174501.15	ANKRD36C	117.429	-0.56814	0.254671	0.00215668	0.0222617
ENSG00000076003.5	MCM6	4048.79	-0.235094	0.0831452	0.00216782	0.0223616
ENSG00000164733.22	CTSB	3656.76	0.360252	0.138953	0.00216925	0.0223616
ENSG00000054793.14	ATP9A	228.158	0.484546	0.20616	0.00218754	0.0225352
ENSG00000006210.7	CX3CL1	16.5408	1.18294	0.63683	0.00219394	0.0225861
ENSG00000170122.6	FOXD4	29.9079	0.892368	0.455205	0.00219765	0.0226092
ENSG00000227195.11	MIR663AHG	213.287	-0.523153	0.229163	0.00220636	0.0226837
ENSG00000073849.16	ST6GAL1	1269.36	0.272209	0.0989912	0.00220953	0.0227012
ENSG00000169710.9	FASN	24933.3	0.247451	0.0883943	0.00221149	0.0227063
ENSG00000145860.12	RNF145	3642.53	-0.269624	0.0982401	0.00221306	0.0227073
ENSG00000186684.14	CYP27C1	52.6637	0.739883	0.361631	0.00221888	0.022752
ENSG00000136450.13	SRSF1	2570.49	-0.256903	0.092553	0.00222483	0.0227979
ENSG00000136816.16	TOR1B	2494.43	-0.251813	0.0907138	0.00222841	0.0228195
ENSG00000001617.12	SEMA3F	21.573	1.09392	0.588414	0.00223045	0.0228252
ENSG00000144031.12	ANKRD53	60.7971	0.665543	0.315168	0.00223274	0.0228288
ENSG00000172809.13	RPL38	9605.55	-0.319122	0.119981	0.00223375	0.0228288
ENSG00000151503.14	NCAPD3	2616.71	-0.270923	0.0989017	0.00223777	0.0228459
ENSG00000104142.11	VPS18	1561.29	0.350464	0.134905	0.00223837	0.0228459
ENSG00000160445.11	ZER1	1970.72	0.291692	0.108231	0.0022551	0.0230014
ENSG00000135018.14	UBQLN1	3731.54	-0.245003	0.0876984	0.00225905	0.0230086
ENSG00000140391.15	TSPAN3	6680.78	0.29881	0.111016	0.00226042	0.0230086
ENSG00000065989.16	PDE4A	741.714	0.331097	0.126304	0.00226175	0.0230086
ENSG00000185033.15	SEMA4B	342.08	0.418715	0.171166	0.00228067	0.0231858
ENSG00000124571.18	XPO5	2642.52	-0.299417	0.111825	0.00230203	0.0233876
ENSG00000113532.13	ST8SIA4	1679.8	-0.261276	0.0948768	0.00231025	0.0234409
ENSG00000137819.14	PAQR5	38.3734	0.807667	0.40855	0.00231053	0.0234409
ENSG00000170035.16	UBE2E3	2927.75	0.344673	0.133314	0.00231182	0.0234409
ENSG00000170088.14	TMEM192	828.175	0.301497	0.112841	0.00232402	0.0235337
ENSG00000087448.11	KLHL42	625.509	-0.351342	0.137125	0.00235093	0.0237907
ENSG00000107562.17	CXCL12	12.2611	1.64595	0.943748	0.0023598	0.0238648
ENSG00000088451.11	TGDS	212.158	-0.415319	0.170624	0.00236859	0.0239381
ENSG00000102879.17	CORO1A	306.128	-0.437276	0.180613	0.0023706	0.0239428
ENSG00000249353.2	NPM1P27	572.874	-0.341204	0.132312	0.00237423	0.0239638
ENSG00000100181.22	TPTEP1	254.663	0.409366	0.167059	0.00237703	0.0239764
ENSG00000100284.22	TOM1	1010.53	0.395486	0.159936	0.00239163	0.0241024
ENSG00000108679.13	LGALS3BP	5945.19	0.322815	0.123108	0.00239264	0.0241024
ENSG00000175938.7	ORAI3	58.4219	0.681593	0.330429	0.00239437	0.0241041
ENSG00000184785.6	SMIM10	102.788	0.52672	0.233991	0.00239647	0.0241096
ENSG00000111678.11	C12orf57	227.368	-0.453771	0.192076	0.00240047	0.0241341
ENSG00000170545.17	SMAGP	465.875	-0.411664	0.169053	0.0024046	0.024154
ENSG00000143549.21	TPM3	18311.8	-0.239985	0.0857384	0.00240557	0.024154
ENSG00000123933.17	MXD4	2152.52	0.432373	0.179845	0.00240874	0.0241702
ENSG00000271503.6	CCL5	25.2285	0.990369	0.535864	0.00241047	0.0241719
ENSG00000124789.12	NUP153	2451.08	-0.312844	0.118957	0.00242725	0.0243243
ENSG00000130766.5	SESN2	147.31	0.466755	0.199539	0.00243104	0.0243466
ENSG00000152217.20	SETBP1	197.76	0.558696	0.254333	0.00244174	0.0244379
ENSG00000108424.11	KPNB1	14166.8	-0.27146	0.100042	0.00244473	0.0244521
ENSG00000160746.13	ANO10	609.005	0.347146	0.135735	0.00245315	0.0245204
ENSG00000104695.13	PPP2CB	2512.48	-0.239495	0.0863476	0.00245583	0.0245313
ENSG00000134072.11	CAMK1	69.4429	-0.648925	0.312401	0.00246039	0.024561
ENSG00000100442.11	FKBP3	1786.29	-0.248903	0.0902896	0.00246715	0.0245968
ENSG00000074935.14	TUBE1	571.32	-0.325907	0.125641	0.00247581	0.0246672
ENSG00000104312.8	RIPK2	649.544	-0.369253	0.147593	0.00248133	0.0247063
ENSG00000135521.9	LTV1	579.855	-0.395911	0.160699	0.00250727	0.024936
ENSG00000116161.18	CACYBP	5278.8	-0.252259	0.0919236	0.00250803	0.024936
ENSG00000160072.20	ATAD3B	4446.71	-0.264463	0.0974567	0.00250923	0.024936
ENSG00000152661.9	GJA1	2630.22	-0.26506	0.0978573	0.00251717	0.0249828
ENSG00000121481.11	RNF2	810.624	0.287524	0.107568	0.00251973	0.0249922
ENSG00000155657.29	TTN	240.217	0.61309	0.290891	0.00253037	0.0250706
ENSG00000090006.18	LTBP4	5643.73	0.266495	0.0981349	0.00253088	0.0250706
ENSG00000111859.17	NEDD9	335.142	-0.408939	0.168983	0.00253765	0.0251072
ENSG00000162576.17	MXRA8	393.831	0.394423	0.160662	0.00253928	0.0251072
ENSG00000134954.14	ETS1	2212.95	-0.357324	0.141743	0.00253944	0.0251072
ENSG00000165424.7	ZCCHC24	3084.68	0.277297	0.103057	0.00254762	0.025172
ENSG00000152377.14	SPOCK1	20.8663	1.06868	0.598031	0.00255097	0.0251859
ENSG00000128849.11	CGNL1	136.862	0.458032	0.196191	0.00255228	0.0251859
ENSG00000051108.15	HERPUD1	1005.52	0.335068	0.130469	0.00255758	0.025222
ENSG00000228232.1	GAPDHP1	155.419	-0.525571	0.23768	0.00256921	0.0253206
ENSG00000145911.6	N4BP3	209.507	0.441897	0.187442	0.00257637	0.025375
ENSG00000095319.14	NUP188	6628.15	-0.271774	0.100844	0.00259051	0.0254981
ENSG00000156453.14	PCDH1	20.2805	-1.05049	0.592899	0.00260333	0.0256069
ENSG00000122566.22	HNRNPA2B1	40508.2	-0.339485	0.133646	0.00260488	0.0256069
ENSG00000124006.15	OBSL1	10568.9	0.274108	0.104041	0.0026223	0.0257618
ENSG00000171617.15	ENC1	4446.71	-0.349832	0.138603	0.00262431	0.0257652
ENSG00000141753.7	IGFBP4	461.974	0.400378	0.164899	0.00263791	0.0258823
ENSG00000129951.19	PLPPR3	50.1379	0.762531	0.393316	0.00265462	0.0260133
ENSG00000151465.14	CDC123	2512	-0.243608	0.0888726	0.0026688	0.0261356
ENSG00000188760.11	TMEM198	462.591	0.452987	0.195171	0.00268128	0.0262373
ENSG00000274180.1	NATD1	38.2767	0.779513	0.405231	0.00268274	0.0262373
ENSG00000142235.13	LMTK3	15.1179	1.29905	0.762255	0.00268433	0.0262373
ENSG00000151233.11	GXYLT1	1774.67	-0.292818	0.111164	0.00269138	0.0262729
ENSG00000114904.13	NEK4	702.038	-0.316843	0.122551	0.002693	0.0262729
ENSG00000218358.3	RAET1K	19.4495	-1.07007	0.6143	0.00270844	0.0264069
ENSG00000167088.11	SNRPD1	2922.4	-0.325856	0.126253	0.00274834	0.0267622
ENSG00000146263.12	MMS22L	844.332	-0.315063	0.122195	0.00276857	0.0269422
ENSG00000239922.2		51.0772	-0.669779	0.335217	0.00277915	0.0270112
ENSG00000009950.16	MLXIPL	12.2825	1.50551	0.912287	0.0027868	0.0270685
ENSG00000120549.19	KIAA1217	713.407	0.304782	0.117198	0.00279263	0.0271081
ENSG00000166025.18	AMOTL1	1791.29	0.290945	0.110481	0.00279757	0.027139
ENSG00000197961.12	ZNF121	1306.76	-0.35	0.140099	0.00281283	0.02727
ENSG00000100399.16	CHADL	18.2194	1.14578	0.677871	0.00282236	0.0273452
ENSG00000040275.17	SPDL1	1995.15	-0.27786	0.104919	0.00283572	0.0274575
ENSG00000108654.16	DDX5	14188.7	-0.215378	0.0776401	0.00284509	0.027531
ENSG00000136531.19	SCN2A	10.6784	1.52164	0.920431	0.00285692	0.0276282
ENSG00000131504.18	DIAPH1	3751.04	-0.260607	0.0974512	0.00286616	0.0277002
ENSG00000109861.17	CTSC	5071.71	-0.277024	0.104675	0.00287534	0.0277615
ENSG00000180998.12	GPR137C	136.622	0.485581	0.21692	0.00287609	0.0277615
ENSG00000168056.18	LTBP3	6252.62	0.35396	0.142521	0.00289553	0.0279318
ENSG00000134369.16	NAV1	5631.03	-0.367015	0.150064	0.00291532	0.028074
ENSG00000143494.16	VASH2	1189.64	0.367526	0.150014	0.00291572	0.028074
ENSG00000038427.16	VCAN	4019.66	-0.387093	0.159978	0.00293082	0.0282019
ENSG00000121892.15	PDS5A	3414.8	-0.299596	0.115612	0.00293776	0.028251
ENSG00000287559.1		111.156	0.541996	0.253478	0.00293996	0.0282547
ENSG00000105357.20	MYH14	1265.05	0.418448	0.178467	0.00294778	0.0283122
ENSG00000238129.5		161.299	-0.479173	0.214772	0.00295778	0.0283907
ENSG00000119771.15	KLHL29	3665.69	0.330952	0.131182	0.00296246	0.0284003
ENSG00000197093.11	GAL3ST4	454.458	0.339466	0.13558	0.00296956	0.0284507
ENSG00000064989.13	CALCRL	25.9372	0.944872	0.540348	0.0029797	0.0285027
ENSG00000026025.16	VIM	26790.7	-0.356881	0.144666	0.00298261	0.0285027
ENSG00000211445.13	GPX3	217.785	0.567863	0.272088	0.00298526	0.0285027
ENSG00000116176.7	TPSG1	58.6314	0.679384	0.347318	0.00298539	0.0285027
ENSG00000148704.13	VAX1	1882.46	-0.292317	0.112514	0.00298603	0.0285027
ENSG00000052723.12	SIKE1	2079.11	-0.26947	0.101848	0.00300237	0.0286375
ENSG00000175573.7	C11orf68	1439.63	0.367201	0.150653	0.00300386	0.0286375
ENSG00000178150.10	ZNF114	146.796	-0.45982	0.203945	0.00302163	0.0287892
ENSG00000135677.11	GNS	3299.21	0.263039	0.0988445	0.00302388	0.0287929
ENSG00000068831.19	RASGRP2	132.306	0.601811	0.295266	0.00302933	0.0288271
ENSG00000112137.19	PHACTR1	71.8527	0.792917	0.43727	0.0030496	0.0290022
ENSG00000115414.21	FN1	20199.3	-0.411659	0.177134	0.00307219	0.029199
ENSG00000111196.10	MAGOHB	962.445	-0.273484	0.104004	0.00308012	0.0292564
ENSG00000153922.11	CHD1	1627.94	-0.344213	0.139494	0.00309361	0.0293665
ENSG00000145416.14	MARCHF1	82.6037	-0.785764	0.43457	0.00310444	0.0294332
ENSG00000155755.20	TMEM237	3519.03	-0.236039	0.0872738	0.00310656	0.0294338
ENSG00000274070.2	CASTOR2	673.578	0.340354	0.137036	0.00310831	0.0294338
ENSG00000150712.11	MTMR12	1039.36	-0.282769	0.108597	0.00312096	0.0295355
ENSG00000213096.11	ZNF254	713.846	-0.290559	0.113273	0.00313183	0.0296203
ENSG00000125977.7	EIF2S2	6759.04	-0.234407	0.0867647	0.00313966	0.0296762
ENSG00000131759.18	RARA	1508.06	0.327107	0.130379	0.00314788	0.0297357
ENSG00000136811.17	ODF2	3669.71	-0.256947	0.0969796	0.00315668	0.0297826
ENSG00000136630.13	HLX	338.438	0.463402	0.207646	0.00315669	0.0297826
ENSG00000139112.11	GABARAPL1	1756.12	0.291866	0.112976	0.00315963	0.0297922
ENSG00000152592.15	DMP1	5.65287	2.80959	1.4792	0.00316282	NA
ENSG00000123358.20	NR4A1	66.1533	0.664898	0.342545	0.00317296	0.0298978
ENSG00000186654.21	PRR5	1037.99	0.389605	0.164137	0.00317681	0.0298995
ENSG00000081913.14	PHLPP1	1156.84	-0.316911	0.126024	0.0031811	0.0299217
ENSG00000081138.14	CDH7	73.0065	0.700871	0.370277	0.00319323	0.0300176
ENSG00000113140.11	SPARC	53461.1	0.263564	0.102259	0.00321481	0.0302021
ENSG00000167635.12	ZNF146	4666.24	-0.239335	0.0891105	0.00322226	0.0302536
ENSG00000171858.18	RPS21	14263.8	-0.318863	0.127012	0.00324663	0.030464
ENSG00000275793.1	RIMBP3	121.536	0.565245	0.274967	0.00325137	0.0304899
ENSG00000198400.13	NTRK1	45.5492	0.679131	0.354431	0.00325439	0.0304957
ENSG00000113805.9	CNTN3	251.02	0.432666	0.189881	0.00325593	0.0304957
ENSG00000231274.5	SBK3	16.898	1.16634	0.728008	0.0032728	0.0306167
ENSG00000198873.12	GRK5	854.059	0.2879	0.111637	0.00327523	0.0306209
ENSG00000160703.16	NLRX1	291.846	0.374488	0.156738	0.00328815	0.0307151
ENSG00000184185.10	KCNJ12	281.623	0.462675	0.20881	0.00328927	0.0307151
ENSG00000139364.11	TMEM132B	10.7307	1.39401	0.887138	0.00332645	0.0310435
ENSG00000173898.15	SPTBN2	3305.84	0.29303	0.114701	0.00333347	0.0310903
ENSG00000133083.15	DCLK1	55.2088	0.69901	0.373551	0.00333847	0.0311182
ENSG00000197496.6	SLC2A10	1079.65	0.275028	0.105867	0.00334107	0.0311237
ENSG00000228668.1	TRGV5P	5.70538	2.28394	1.31078	0.00335824	NA
ENSG00000130363.13	RSPH3	194.41	0.410178	0.177752	0.00335881	0.0312701
ENSG00000105383.15	CD33	21.5296	0.927264	0.547544	0.00336135	0.0312749
ENSG00000206527.10	HACD2	1529.85	-0.278277	0.107577	0.0033685	0.0313226
ENSG00000121900.19	TMEM54	615.771	0.422785	0.185231	0.00337118	0.0313287
ENSG00000116117.19	PARD3B	57.0275	0.663476	0.347732	0.00337572	0.0313521
ENSG00000055118.17	KCNH2	594.641	0.861853	0.51331	0.00340383	0.0315941
ENSG00000203952.10	CCDC160	7.84879	1.65426	1.04485	0.00340622	NA
ENSG00000197008.10	ZNF138	318.6	-0.366556	0.153633	0.00343468	0.0318614
ENSG00000100106.22	TRIOBP	2229.4	0.246819	0.0932736	0.00346537	0.0321268
ENSG00000224578.5	HNRNPA1L3	298.53	-0.357524	0.148776	0.00346773	0.0321295
ENSG00000123908.12	AGO2	3239.49	-0.315146	0.126559	0.00348329	0.0322543
ENSG00000241697.5	TMEFF1	198.044	0.409533	0.17849	0.00348938	0.0322914
ENSG00000143512.13	HHIPL2	108.266	0.538452	0.261512	0.0034928	0.0323037
ENSG00000128165.9	ADM2	157.512	0.441984	0.198355	0.00350692	0.0324149
ENSG00000074370.18	ATP2A3	1380.85	0.321961	0.129727	0.00351092	0.0324325
ENSG00000095209.12	TMEM38B	1947.86	0.246853	0.0934193	0.00351457	0.0324469
ENSG00000176697.20	BDNF	1237.61	-0.297828	0.117976	0.00352422	0.0325165
ENSG00000100292.18	HMOX1	1263.31	0.434105	0.193953	0.00352716	0.0325243
ENSG00000227543.5	SPAG5-AS1	13.6307	-1.18032	0.779247	0.00353491	0.0325763
ENSG00000166002.7	SMCO4	191.43	0.416892	0.183362	0.00354022	0.0325905
ENSG00000182704.8	TSKU	1735.34	0.294424	0.116089	0.00354066	0.0325905
ENSG00000120306.11	CYSTM1	427.699	0.425973	0.189115	0.00354478	0.032609
ENSG00000166501.14	PRKCB	23.4097	0.894465	0.532642	0.00355381	0.0326727
ENSG00000224094.1	RPS24P8	48.9321	-0.778931	0.449269	0.00357069	0.032779
ENSG00000140350.15	ANP32A	7720.31	-0.265838	0.10241	0.00357173	0.032779
ENSG00000186577.14	SMIM29	547.278	0.428333	0.190941	0.00358206	0.0328543
ENSG00000132185.18	FCRLA	2.62643	0.0814092	0.23529	0.0035823	NA
ENSG00000115507.10	OTX1	169.316	0.423479	0.187756	0.00359099	0.0329167
ENSG00000010219.14	DYRK4	164.29	0.438856	0.197417	0.0036056	0.0330248
ENSG00000078140.14	UBE2K	3133.41	-0.22486	0.0840294	0.00360811	0.0330248
ENSG00000161642.18	ZNF385A	476.204	0.371504	0.157186	0.00360918	0.0330248
ENSG00000117791.16	MTARC2	144.098	0.424165	0.188394	0.00362084	0.0331119
ENSG00000135324.6	MRAP2	287.681	0.413254	0.18218	0.0036248	0.0331223
ENSG00000112312.10	GMNN	1458.38	-0.301787	0.120311	0.00362626	0.0331223
ENSG00000118777.12	ABCG2	17.1536	1.10017	0.711554	0.00363377	0.0331713
ENSG00000092199.19	HNRNPC	22094	-0.255111	0.0967115	0.0036387	0.0331967
ENSG00000119227.8	PIGZ	54.1821	0.649764	0.346378	0.00367081	0.0334699
ENSG00000226124.9	FTCDNL1	17.197	1.0114	0.634127	0.00367741	0.0335103
ENSG00000204382.12	XAGE1B	43.611	-0.699827	0.388382	0.00368068	0.0335204
ENSG00000156869.14	FRRS1	580.695	0.287598	0.113537	0.00372182	0.0338751
ENSG00000073150.14	PANX2	126.822	0.548245	0.273368	0.00373157	0.0339439
ENSG00000092969.12	TGFB2	48.8959	0.629774	0.331815	0.00373998	0.0340004
ENSG00000091262.17	ABCC6	68.049	0.59082	0.303495	0.00374355	0.0340129
ENSG00000082515.18	MRPL22	1234.92	-0.310631	0.125447	0.00374839	0.0340369
ENSG00000156787.17	TBC1D31	1078.37	-0.271038	0.105823	0.00376727	0.0341883
ENSG00000086061.16	DNAJA1	9517.96	-0.225863	0.0850914	0.00377009	0.0341938
ENSG00000198721.13	ECI2	276.242	-0.402679	0.17803	0.00377263	0.0341968
ENSG00000106829.20	TLE4	3590.76	-0.255334	0.0983767	0.00378051	0.0342481
ENSG00000123213.23	NLN	2197.41	-0.264986	0.103002	0.00379319	0.0343429
ENSG00000149582.16	TMEM25	557.14	0.345079	0.144023	0.00381011	0.0344759
ENSG00000170325.16	PRDM10	372.741	-0.38228	0.165594	0.00381297	0.0344817
ENSG00000132313.15	MRPL35	2813.82	-0.224746	0.0845865	0.00382981	0.0346014
ENSG00000158008.10	EXTL1	20.427	1.2525	0.898907	0.00383068	0.0346014
ENSG00000067113.17	PLPP1	158.347	0.435236	0.197632	0.00384577	0.0347174
ENSG00000102172.16	SMS	4510.35	-0.245185	0.0939365	0.00385971	0.0348185
ENSG00000149328.15	GLB1L2	20.1454	1.03234	0.683345	0.00386148	0.0348185
ENSG00000185745.10	IFIT1	753.687	0.434624	0.197697	0.00386593	0.0348384
ENSG00000056277.16	ZNF280C	214.993	-0.407974	0.181291	0.00387245	0.0348769
ENSG00000197077.14	KIAA1671	1295.1	0.317207	0.129506	0.00387803	0.0349068
ENSG00000140332.18	TLE3	2358.51	0.273334	0.106528	0.00388982	0.0349926
ENSG00000107130.10	NCS1	5645	0.319221	0.130626	0.00389248	0.0349961
ENSG00000145386.11	CCNA2	2795.54	-0.229438	0.0869332	0.00391325	0.0351196
ENSG00000095002.15	MSH2	3520.81	-0.265748	0.103811	0.0039153	0.0351196
ENSG00000110696.10	C11orf58	6025.83	-0.225918	0.0853455	0.00391868	0.0351296
ENSG00000049130.16	KITLG	172.449	0.559051	0.284265	0.00392685	0.0351825
ENSG00000138028.17	CGREF1	140.333	0.460626	0.215125	0.00393197	0.0351876
ENSG00000134780.10	DAGLA	1048.97	0.284414	0.112982	0.00394593	0.0352921
ENSG00000157766.19	ACAN	139.389	-0.486257	0.23295	0.00395315	0.0353363
ENSG00000100968.14	NFATC4	863.936	0.300643	0.121185	0.00395874	0.0353659
ENSG00000068796.19	KIF2A	1481.04	-0.25045	0.0967569	0.00398022	0.0355372
ENSG00000123989.15	CHPF	7171.12	0.385977	0.171511	0.00399534	0.0356516
ENSG00000141504.12	SAT2	1071.06	0.392461	0.1727	0.00399944	0.0356562
ENSG00000186469.9	GNG2	1492.6	0.290568	0.116239	0.00400073	0.0356562
ENSG00000068024.18	HDAC4	1324.58	-0.26183	0.102266	0.00400277	0.0356562
ENSG00000112679.15	DUSP22	346.384	0.327177	0.135419	0.00400961	0.0356966
ENSG00000056998.20	GYG2	285.54	0.353935	0.150198	0.00401825	0.0357461
ENSG00000134001.15	EIF2S1	3873.49	-0.221694	0.0846882	0.00402156	0.0357461
ENSG00000204428.12	LY6G5C	10.8265	1.27537	0.874026	0.0040221	0.0357461
ENSG00000163577.8	EIF5A2	181.951	0.40495	0.180578	0.00402442	0.0357462
ENSG00000116750.14	UCHL5	2360.64	-0.228901	0.0870784	0.00403149	0.0357884
ENSG00000277734.8	TRAC	10.9681	1.28272	0.88954	0.00405135	0.0359057
ENSG00000033100.17	CHPF2	3778.06	0.302437	0.122479	0.00405166	0.0359057
ENSG00000125657.5	TNFSF9	107.581	0.519413	0.258071	0.0040671	0.0360219
ENSG00000133256.13	PDE6B	50.503	0.690369	0.390661	0.00408276	0.0361191
ENSG00000118263.15	KLF7	669.509	-0.334871	0.140904	0.00408291	0.0361191
ENSG00000078177.14	N4BP2	540.731	-0.428335	0.196236	0.00408508	0.0361191
ENSG00000148773.14	MKI67	6726.59	-0.307737	0.127688	0.00410498	0.0362584
ENSG00000142864.15	SERBP1	24994.4	-0.206221	0.0771657	0.00410552	0.0362584
ENSG00000128294.16	TPST2	472.436	0.383204	0.168159	0.00411202	0.036282
ENSG00000148926.10	ADM	4531.41	-0.309845	0.126919	0.0041146	0.036282
ENSG00000169271.3	HSPB3	13.5341	1.19628	0.846298	0.00411523	0.036282
ENSG00000090013.11	BLVRB	1163.87	0.413216	0.186801	0.00412294	0.0363293
ENSG00000205269.6	TMEM170B	113.046	0.628537	0.342606	0.00413068	0.0363768
ENSG00000228594.4	FNDC10	697.02	0.412688	0.186378	0.00413388	0.0363843
ENSG00000137054.16	POLR1E	1566.55	-0.251432	0.0977641	0.0041398	0.0364157
ENSG00000124508.17	BTN2A2	395.487	0.365866	0.157965	0.004146	0.0364494
ENSG00000143079.15	CTTNBP2NL	1265.51	-0.284943	0.114153	0.00415282	0.0364887
ENSG00000119922.11	IFIT2	562.294	0.504898	0.248859	0.00416801	0.0365806
ENSG00000222035.4	KIAA2012-AS1	8.30784	1.52453	1.07496	0.00418178	0.0366807
ENSG00000135931.19	ARMC9	2287.09	0.247919	0.096197	0.00420576	0.0368701
ENSG00000006715.16	VPS41	1773.84	0.252746	0.0982543	0.00422315	0.0370016
ENSG00000105948.13	TTC26	599.059	-0.305455	0.125125	0.00423331	0.0370696
ENSG00000158748.4	HTR6	15.985	1.04848	0.717436	0.00424157	0.0371028
ENSG00000235636.1	NUS1P1	45.5144	0.694407	0.401735	0.00424189	0.0371028
ENSG00000137812.21	KNL1	1555.78	-0.343986	0.146341	0.00424519	0.0371106
ENSG00000167034.10	NKX3-1	116.378	0.504127	0.250102	0.00427723	0.0373419
ENSG00000184500.16	PROS1	30.3658	0.773918	0.467939	0.00427853	0.0373419
ENSG00000157873.18	TNFRSF14	36.5856	0.753254	0.453073	0.00427889	0.0373419
ENSG00000196155.13	PLEKHG4	1669.86	0.237137	0.0914402	0.00428744	0.0373955
ENSG00000197769.6	MAP1LC3C	34.7661	0.823676	0.520178	0.0042931	0.0374237
ENSG00000083642.19	PDS5B	727.881	-0.272114	0.108363	0.00430375	0.0374955
ENSG00000100612.14	DHRS7	542.787	0.330276	0.138855	0.00431862	0.0376034
ENSG00000138771.16	SHROOM3	1601.99	-0.279549	0.112182	0.00432219	0.0376034
ENSG00000156482.11	RPL30	1506.2	-0.416239	0.190412	0.00432376	0.0376034
ENSG00000173511.10	VEGFB	2389.64	0.429262	0.198908	0.00432586	0.0376034
ENSG00000077616.11	NAALAD2	4.01559	0.109616	0.254824	0.00433111	NA
ENSG00000151576.10	QTRT2	1379.36	-0.289903	0.117495	0.00434719	0.0377675
ENSG00000063761.16	ADCK1	223.783	0.379545	0.167555	0.00435171	0.0377705
ENSG00000235374.2	SSR4P1	156.069	0.496025	0.245121	0.00435241	0.0377705
ENSG00000151651.16	ADAM8	43.7849	0.652526	0.366088	0.00435984	0.0378138
ENSG00000133665.13	DYDC2	2.52179	0.0778114	0.233225	0.00439918	NA
ENSG00000237991.3	RPL35P1	36.5218	-0.691289	0.404495	0.00440905	0.0381978
ENSG00000181472.5	ZBTB2	1184.11	-0.304961	0.125658	0.00441211	0.0382029
ENSG00000166710.23	B2M	9484.18	0.310607	0.127822	0.00441866	0.0382382
ENSG00000164109.14	MAD2L1	3182.78	-0.230543	0.088889	0.00442119	0.0382387
ENSG00000132475.10	H3-3B	17663.8	-0.219525	0.0839343	0.00443272	0.038317
ENSG00000177728.17	TMEM94	2451.29	0.265519	0.10585	0.00443962	0.0383399
ENSG00000127920.6	GNG11	1433.19	0.391314	0.175534	0.00444055	0.0383399
ENSG00000073712.15	FERMT2	2316.43	-0.269495	0.107685	0.0044428	0.0383399
ENSG00000166181.13	API5	2279.62	-0.236936	0.0919297	0.0044563	0.038435
ENSG00000130592.17	LSP1	209.393	0.444296	0.210186	0.00445952	0.0384413
ENSG00000138439.12	FAM117B	431.223	0.342472	0.146419	0.00446375	0.0384563
ENSG00000166340.18	TPP1	786.79	0.275756	0.110603	0.00446849	0.0384757
ENSG00000199080.1	MIR133B	43.5916	0.801725	0.510065	0.00448278	0.0385773
ENSG00000148541.13	FAM13C	6.65381	1.76633	1.26756	0.00448546	NA
ENSG00000129925.11	PGAP6	4831.24	0.283181	0.114477	0.00448964	0.0386149
ENSG00000113649.13	TCERG1	3593.93	-0.288433	0.117408	0.00450548	0.0387296
ENSG00000138376.11	BARD1	800.496	-0.324392	0.136709	0.00450934	0.0387412
ENSG00000167194.8	C16orf92	5.55176	2.16664	1.42797	0.00452038	NA
ENSG00000153207.16	AHCTF1	2086.73	-0.415646	0.194634	0.00453226	0.0389166
ENSG00000135605.13	TEC	116.528	0.461708	0.222598	0.0045402	0.0389631
ENSG00000171843.17	MLLT3	249.372	0.398475	0.1809	0.00455414	0.0390611
ENSG00000254319.6	LINC03021	113.686	-0.46822	0.22838	0.00456299	0.0391153
ENSG00000133026.14	MYH10	4882.7	-0.297772	0.122569	0.00456863	0.0391419
ENSG00000225613.2	LINCMD1	104.621	0.700983	0.421165	0.00460422	0.0394219
ENSG00000211677.2	IGLC2	73.1356	-0.633863	0.36183	0.0046064	0.0394219
ENSG00000101126.18	ADNP	3230.44	-0.24875	0.0982084	0.00464055	0.0396536
ENSG00000183072.10	NKX2-5	2430.26	0.376296	0.167611	0.0046408	0.0396536
ENSG00000133138.20	TBC1D8B	208.431	0.44998	0.215785	0.00464116	0.0396536
ENSG00000197044.11	ZNF441	111.37	-0.538812	0.282838	0.0046591	0.0397849
ENSG00000112655.16	PTK7	5881.85	0.268727	0.10789	0.00468527	0.0399863
ENSG00000101361.17	NOP56	6127.56	-0.294467	0.121746	0.00469903	0.0400816
ENSG00000153214.11	TMEM87B	665.534	-0.340844	0.147526	0.00471736	0.0402158
ENSG00000075275.18	CELSR1	169.377	0.625099	0.357046	0.0047319	0.0403176
ENSG00000205266.10	KRT17P5	7.82477	1.55616	1.1989	0.00473462	NA
ENSG00000110075.15	PPP6R3	1631.18	-0.260302	0.104021	0.00474711	0.0404249
ENSG00000109618.13	SEPSECS	354.687	-0.340471	0.147199	0.00475892	0.0405032
ENSG00000005882.12	PDK2	427.48	0.371474	0.16549	0.00477182	0.0405906
ENSG00000119632.4	IFI27L2	227.161	0.516501	0.266958	0.00478057	0.0406428
ENSG00000135828.11	RNASEL	338.479	0.355747	0.156318	0.00481169	0.0408848
ENSG00000172348.16	RCAN2	1065.72	0.31935	0.135237	0.00481668	0.0409047
ENSG00000133773.12	CCDC59	794.401	-0.297447	0.123525	0.00482923	0.0409888
ENSG00000286190.2		238.693	0.431976	0.205378	0.00483372	0.0410045
ENSG00000106462.12	EZH2	4204.11	-0.244348	0.0966799	0.00485283	0.0411267
ENSG00000165733.8	BMS1	3291.55	-0.217444	0.0840367	0.00485463	0.0411267
ENSG00000142920.17	AZIN2	604.624	0.308218	0.129697	0.00485611	0.0411267
ENSG00000164182.12	NDUFAF2	1047.77	-0.303363	0.126906	0.00488701	0.0413546
ENSG00000130176.8	CNN1	21.3457	0.858258	0.583611	0.00488835	0.0413546
ENSG00000160888.7	IER2	1309.97	-0.299373	0.124795	0.00494291	0.0417933
ENSG00000151468.11	CCDC3	267.714	0.552841	0.298947	0.00495405	0.0418646
ENSG00000132386.11	SERPINF1	2608.44	0.369776	0.165742	0.00496033	0.0418947
ENSG00000183826.18	BTBD9	728.809	0.288122	0.118881	0.00496675	0.0419033
ENSG00000047230.15	CTPS2	691.932	-0.29002	0.120114	0.00498411	0.0420039
ENSG00000187867.10	PALM3	141.311	0.451708	0.220678	0.00498915	0.0420235
ENSG00000165626.19	BEND7	21.2502	0.923845	0.667044	0.00499738	0.0420699
ENSG00000088448.14	ANKRD10	795.997	0.412421	0.193657	0.00500009	0.0420699
ENSG00000287900.1		78.9558	-0.671919	0.410782	0.00500651	0.042101
ENSG00000134013.16	LOXL2	5466.4	-0.231081	0.0907338	0.00502259	0.0422132
ENSG00000113441.16	LNPEP	1536.78	-0.378696	0.172089	0.0050393	0.0423272
ENSG00000099901.17	RANBP1	8207.4	-0.247963	0.0989997	0.00504162	0.0423272
ENSG00000070950.10	RAD18	988.797	-0.274052	0.111982	0.00504777	0.0423558
ENSG00000233514.1		7.25905	-0.188148	0.349847	0.00506886	NA
ENSG00000154133.15	ROBO4	42.6167	0.721603	0.461558	0.00510967	0.0427824
ENSG00000138182.15	KIF20B	1736.19	-0.291256	0.121236	0.00511872	0.0428351
ENSG00000139197.11	PEX5	768.746	0.28675	0.118801	0.00513562	0.0429532
ENSG00000111445.14	RFC5	603.699	-0.284739	0.117882	0.00516104	0.0431358
ENSG00000069431.14	ABCC9	7.94688	1.5076	1.28188	0.00516181	NA
ENSG00000198056.15	PRIM1	365.283	-0.375668	0.170987	0.00516302	0.0431358
ENSG00000151835.17	SACS	1973.74	-0.446365	0.220524	0.00519585	0.0433866
ENSG00000275074.2	NUDT18	129.172	0.443322	0.217131	0.00521998	0.0435646
ENSG00000173334.4	TRIB1	534.83	-0.297316	0.125193	0.005264	0.0439082
ENSG00000166938.13	DIS3L	848.173	-0.261472	0.106273	0.00527887	0.0440086
ENSG00000119986.7	AVPI1	131.848	0.490087	0.253748	0.00533001	0.0443465
ENSG00000107290.14	SETX	2090.3	-0.374505	0.169633	0.00533087	0.0443465
ENSG00000138658.16	ZGRF1	403.004	-0.419581	0.201837	0.00535109	0.0444669
ENSG00000086189.11	DIMT1	768.191	-0.282817	0.117792	0.00537492	0.044641
ENSG00000070061.16	ELP1	2897.04	-0.25895	0.105334	0.00537969	0.0446551
ENSG00000270504.1		11.0899	1.14158	0.932657	0.00538239	0.0446551
ENSG00000107902.14	LHPP	436.272	0.383811	0.177599	0.00538608	0.0446618
ENSG00000090266.13	NDUFB2	1092.82	-0.28875	0.120881	0.00539234	0.0446897
ENSG00000172380.6	GNG12	6034.05	-0.212387	0.0830195	0.00540097	0.0447373
ENSG00000196268.12	ZNF493	235.243	-0.462372	0.233855	0.00541401	0.0448213
ENSG00000125484.12	GTF3C4	2756.03	-0.250776	0.101449	0.00542205	0.0448619
ENSG00000138758.12	SEPTIN11	16152	-0.285259	0.11996	0.00542616	0.0448619
ENSG00000251495.1	PPIAP11	45.6571	-0.76781	0.535961	0.00542762	0.0448619
ENSG00000160117.16	ANKLE1	1212.85	-0.298825	0.126543	0.00544356	0.0449697
ENSG00000143842.15	SOX13	406.36	0.33714	0.148539	0.00545189	0.0449791
ENSG00000109133.13	TMEM33	2075.31	-0.228761	0.0883036	0.00545471	0.0449791
ENSG00000104356.11	POP1	1110.47	-0.242983	0.0976421	0.00545633	0.0449791
ENSG00000084774.14	CAD	11772.9	-0.235484	0.0939069	0.00546683	0.0450417
ENSG00000134333.14	LDHA	16317.3	-0.248388	0.100271	0.00549392	0.0452408
ENSG00000176731.12	RBIS	137.976	-0.474612	0.244342	0.00552701	0.0454649
ENSG00000185482.8	STAC3	3382.05	0.341535	0.149815	0.00553397	0.0454979
ENSG00000100941.9	PNN	5038.57	-0.357619	0.162383	0.00557517	0.045802
ENSG00000131051.24	RBM39	7600.73	-0.236699	0.0954638	0.00557687	0.045802
ENSG00000082898.19	XPO1	9797.67	-0.269094	0.111088	0.00559055	0.0458899
ENSG00000048162.22	NOP16	1312.46	-0.291242	0.12312	0.00561572	0.046049
ENSG00000107331.18	ABCA2	3419.58	0.250997	0.101829	0.00561588	0.046049
ENSG00000187257.16	RSBN1L	1660.56	-0.243419	0.098211	0.00562247	0.0460638
ENSG00000204130.14	RUFY2	363.107	-0.319557	0.139007	0.00562366	0.0460638
ENSG00000164932.13	CTHRC1	5419	0.281958	0.117976	0.00562814	0.0460638
ENSG00000143799.14	PARP1	12282.4	-0.204173	0.0796365	0.00563266	0.0460638
ENSG00000078902.16	TOLLIP	2161.91	0.323481	0.141462	0.00563369	0.0460638
ENSG00000149380.12	P4HA3	117.555	0.54052	0.301035	0.00563555	0.0460638
ENSG00000122779.18	TRIM24	1979.54	-0.27948	0.116833	0.00563868	0.0460651
ENSG00000088205.13	DDX18	4108.82	-0.23712	0.0951893	0.00564585	0.0460993
ENSG00000163466.16	ARPC2	10915.1	-0.222925	0.0884409	0.00565273	0.0461312
ENSG00000114948.13	ADAM23	327.303	0.374072	0.172802	0.00567078	0.0462541
ENSG00000088035.18	ALG6	418.897	-0.316919	0.137957	0.00568238	0.0463243
ENSG00000196876.18	SCN8A	815.464	-0.404671	0.19484	0.00575512	0.0468925
ENSG00000176208.9	ATAD5	519.277	-0.339108	0.151515	0.00575931	0.046902
ENSG00000110852.5	CLEC2B	33.1363	0.711077	0.472687	0.00578173	0.0470598
ENSG00000130479.11	MAP1S	4515.85	0.293104	0.124999	0.00579986	0.0471826
ENSG00000099783.12	HNRNPM	17205.6	-0.247992	0.100102	0.0058074	0.047219
ENSG00000101974.15	ATP11C	1280.36	-0.319612	0.140296	0.00582002	0.0472882
ENSG00000128965.13	CHAC1	138.364	0.496467	0.265082	0.00582201	0.0472882
ENSG00000157399.17	ARSL	32.657	0.69076	0.45147	0.00582942	0.0473235
ENSG00000185432.12	METTL7A	22.4251	0.868498	0.684043	0.00583264	0.0473248
ENSG00000124104.19	SNX21	1164.54	0.348451	0.156933	0.00583668	0.0473328
ENSG00000149136.9	SSRP1	8265.43	-0.236224	0.0952657	0.00586001	0.0474829
ENSG00000155561.15	NUP205	6510.09	-0.262769	0.108016	0.00586199	0.0474829
ENSG00000135744.9	AGT	20.3953	0.864251	0.672664	0.0058644	0.0474829
ENSG00000170271.11	FAXDC2	159.075	0.396079	0.189011	0.00587303	0.047492
ENSG00000143674.11	MAP3K21	51.1668	0.623152	0.383783	0.00587323	0.047492
ENSG00000102312.24	PORCN	253.399	0.365552	0.168681	0.00587474	0.047492
ENSG00000112186.13	CAP2	2580.53	0.23623	0.0952296	0.00588715	0.0475676
ENSG00000035403.18	VCL	14467.1	-0.268745	0.11127	0.00589067	0.0475712
ENSG00000118058.24	KMT2A	1380.98	-0.386617	0.183221	0.00591274	0.0477245
ENSG00000107949.17	BCCIP	3556.72	-0.257635	0.10652	0.00592045	0.0477618
ENSG00000007372.25	PAX6	239.964	-0.414126	0.202936	0.00593409	0.0478381
ENSG00000203883.7	SOX18	53.5497	0.608449	0.370564	0.00593609	0.0478381
ENSG00000159307.20	SCUBE1	18.9079	0.96864	0.87744	0.00596185	0.0480207
ENSG00000051180.17	RAD51	886.093	-0.264959	0.110706	0.00597421	0.0480952
ENSG00000092820.19	EZR	4852.03	-0.218577	0.0871946	0.00601082	0.0483647
ENSG00000066279.19	ASPM	3802.35	-0.377445	0.177881	0.00603964	0.0485714
ENSG00000171004.19	HS6ST2	5209.76	0.227832	0.0915283	0.00604442	0.0485846
ENSG00000197363.11	ZNF517	173.686	0.388604	0.185071	0.00606455	0.0487211
ENSG00000105429.13	MEGF8	7116.74	0.272359	0.114436	0.00609168	0.0488883
ENSG00000150054.19	MPP7	620.783	-0.280687	0.119071	0.00611218	0.0490273
ENSG00000060339.14	CCAR1	3075.48	-0.267591	0.11209	0.00612441	0.0490954
ENSG00000109971.14	HSPA8	48680.5	-0.194139	0.0754969	0.00612701	0.0490954
ENSG00000166197.17	NOLC1	5999.08	-0.21018	0.0834319	0.00613747	0.0491538
ENSG00000143845.15	ETNK2	558.476	0.365202	0.170057	0.00614094	0.0491561
ENSG00000119714.11	GPR68	40.0442	0.674432	0.449887	0.00614733	0.0491819
ENSG00000075407.19	ZNF37A	706.804	-0.375633	0.177526	0.00616894	0.0492795
ENSG00000069702.11	TGFBR3	106.759	0.495619	0.268576	0.00616898	0.0492795
ENSG00000143401.15	ANP32E	6905.53	-0.217528	0.0869525	0.0061691	0.0492795
ENSG00000157593.19	SLC35B2	1578.39	0.277525	0.117133	0.0061858	0.0493874
ENSG00000139200.14	PIANP	110.064	0.570777	0.338412	0.00619162	0.0494084
ENSG00000162772.17	ATF3	210.035	0.466044	0.244733	0.00621866	0.0495986
ENSG00000183283.16	DAZAP2	1718.81	0.234651	0.0952895	0.00624107	0.0497517
ENSG00000205581.11	HMGN1	8107.2	-0.227158	0.0917691	0.00624687	0.0497723
ENSG00000099812.9	MISP	12.9501	0.980256	0.872828	0.0062647	0.0498887
ENSG00000155545.20	MIER3	603.658	-0.363757	0.170152	0.00628166	0.049998
ENSG00000162664.17	ZNF326	2710.39	-0.240896	0.098744	0.00630274	0.05014
ENSG00000089199.10	CHGB	23.1705	0.783076	0.594476	0.00633105	0.050331
ENSG00000163683.12	SMIM14	163.554	0.459723	0.241371	0.00633584	0.050331
ENSG00000131378.14	RFTN1	844.256	0.289748	0.124677	0.0063365	0.050331
ENSG00000167100.15	SAMD14	141.875	0.529503	0.301562	0.00634028	0.0503351
ENSG00000220749.4	RPL21P28	37.7271	-0.680544	0.466953	0.0063473	0.050365
ENSG00000135776.5	ABCB10	672.521	-0.27679	0.117682	0.00635331	0.0503869
ENSG00000245848.3	CEBPA	134.967	0.498269	0.274352	0.00637794	0.0505509
ENSG00000105186.16	ANKRD27	1065.5	-0.316879	0.140951	0.00638321	0.0505509
ENSG00000116285.13	ERRFI1	6889.78	-0.381052	0.182743	0.00638497	0.0505509
ENSG00000198108.4	CHSY3	94.6555	0.572988	0.344389	0.00638707	0.0505509
ENSG00000137491.15	SLCO2B1	2.42701	0.0691093	0.228802	0.00640405	NA
ENSG00000130254.12	SAFB2	5376.8	-0.232426	0.0946194	0.0064116	0.0507191
ENSG00000182752.10	PAPPA	1697.91	-0.421412	0.212518	0.00641513	0.0507211
ENSG00000131668.14	BARX1	291.127	0.532185	0.306652	0.00644903	0.0509425
ENSG00000164045.12	CDC25A	2001.98	-0.256112	0.106912	0.00644971	0.0509425
ENSG00000162614.19	NEXN	1454.8	-0.309567	0.136794	0.00645766	0.0509793
ENSG00000223749.11	MIR503HG	277.016	0.403907	0.19888	0.00647173	0.0510643
ENSG00000182580.3	EPHB3	1996.15	0.236987	0.0969591	0.00649378	0.0512122
ENSG00000228121.1	PHB1P3	4.46004	-0.121378	0.264605	0.0065181	NA
ENSG00000174839.13	DENND6A	499.336	-0.298778	0.130658	0.00653507	0.0515116
ENSG00000178105.12	DDX10	1899.31	-0.224801	0.0912666	0.00654332	0.0515503
ENSG00000075539.15	FRYL	990.845	-0.412265	0.206536	0.00654682	0.0515516
ENSG00000070540.13	WIPI1	520.809	0.334133	0.1522	0.00655411	0.0515827
ENSG00000088367.23	EPB41L1	1424.36	0.2701	0.114997	0.00656289	0.0516192
ENSG00000157106.18	SMG1	2111.87	-0.415652	0.209372	0.00656542	0.0516192
ENSG00000116127.20	ALMS1	1159.86	-0.387304	0.188423	0.00657598	0.0516761
ENSG00000005206.17	SPPL2B	2696.81	0.245699	0.101696	0.00662011	0.0519964
ENSG00000145284.12	SCD5	1412.78	0.264839	0.111772	0.00662873	0.0520377
ENSG00000148019.14	CEP78	1642.78	-0.275235	0.117465	0.0066716	0.0523477
ENSG00000151725.12	CENPU	1054.38	-0.253449	0.10608	0.00668795	0.0524494
ENSG00000116679.16	IVNS1ABP	2240.54	-0.246436	0.102456	0.00669396	0.05247
ENSG00000198853.12	RUSC2	1243.91	0.278576	0.119698	0.0067251	0.0526873
ENSG00000142676.14	RPL11	23791.4	-0.241817	0.0971785	0.0067447	0.0527972
ENSG00000153815.18	CMIP	3534.65	0.22598	0.0919863	0.00674899	0.0527972
ENSG00000203724.11	C1orf53	80.2009	0.472939	0.256204	0.00674936	0.0527972
ENSG00000187244.12	BCAM	3752.41	0.332641	0.152027	0.00677861	0.0529724
ENSG00000123416.15	TUBA1B	5410.8	-0.268506	0.114427	0.00680056	0.0530975
ENSG00000187486.7	KCNJ11	331.74	0.381808	0.185401	0.00680148	0.0530975
ENSG00000171044.11	XKR6	200.981	0.353476	0.165715	0.00681142	0.0531483
ENSG00000143198.13	MGST3	2350.71	0.350138	0.163748	0.00682752	0.0532203
ENSG00000182272.12	B4GALNT4	3636.39	0.260709	0.10867	0.00683164	0.0532255
ENSG00000132965.10	ALOX5AP	9.23891	1.08201	1.16076	0.00685987	0.0534186
ENSG00000107951.15	MTPAP	983.259	-0.247515	0.10347	0.00686502	0.0534318
ENSG00000171714.13	ANO5	283.594	0.349884	0.163736	0.00689163	0.053585
ENSG00000028277.22	POU2F2	71.0977	0.545036	0.326384	0.00689772	0.0536054
ENSG00000187961.15	KLHL17	1952.45	-0.246277	0.102873	0.00691016	0.0536752
ENSG00000114854.8	TNNC1	27.4555	0.779662	0.64731	0.00692435	0.0537394
ENSG00000206053.13	JPT2	3448.58	-0.244952	0.102177	0.00692538	0.0537394
ENSG00000272886.6	DCP1A	835.985	-0.332856	0.153356	0.00694985	0.0538982
ENSG00000182903.16	ZNF721	508.305	-0.38351	0.187864	0.00695281	0.0538982
ENSG00000159166.15	LAD1	31.7892	0.663634	0.46293	0.00698135	0.0540923
ENSG00000168758.11	SEMA4C	3944.49	0.232028	0.0959802	0.00698867	0.054122
ENSG00000100722.20	ZC3H14	1537.4	-0.266452	0.113576	0.00700156	0.0541947
ENSG00000134590.14	RTL8C	4154.4	0.34613	0.162033	0.00701172	0.0542462
ENSG00000112297.18	CRYBG1	119.034	0.480382	0.266224	0.0070165	0.054256
ENSG00000071967.12	CYBRD1	5035.27	0.228229	0.0936465	0.00705118	0.0544969
ENSG00000135829.17	DHX9	10871.3	-0.24695	0.103456	0.00706891	0.0546067
ENSG00000183684.8	ALYREF	3834.31	-0.323159	0.147421	0.00707665	0.0546392
ENSG00000100836.11	PABPN1	912.738	-0.356139	0.169696	0.00709977	0.0547631
ENSG00000174740.8	PABPC5	31.1289	0.672588	0.480275	0.00711066	0.0548188
ENSG00000123407.4	HOXC12	1097.49	0.245151	0.102635	0.00711408	0.0548188
ENSG00000136002.20	ARHGEF4	197.596	0.361825	0.173242	0.00715862	0.0551345
ENSG00000187091.14	PLCD1	143.081	0.399589	0.200526	0.0071661	0.0551545
ENSG00000158636.17	EMSY	1027.25	-0.290492	0.128333	0.00717191	0.0551545
ENSG00000101017.15	CD40	2.29149	0.0689661	0.228659	0.00718076	NA
ENSG00000010704.19	HFE	88.5343	0.462067	0.251926	0.0071979	0.0553269
ENSG00000178662.16	CSRNP3	35.6999	0.697104	0.524526	0.00720573	0.0553596
ENSG00000087206.17	UIMC1	994.157	-0.244564	0.102767	0.00722957	0.0555152
ENSG00000092470.12	WDR76	822.246	-0.245977	0.10351	0.00724419	0.0555908
ENSG00000163092.22	XIRP2	12.975	0.916374	0.966013	0.0072466	0.0555908
ENSG00000184489.13	PTP4A3	379.698	0.424733	0.221523	0.00727497	0.0557808
ENSG00000007944.15	MYLIP	214.015	-0.377413	0.185491	0.00728332	0.0558171
ENSG00000037042.9	TUBG2	647.987	-0.263712	0.113741	0.00730524	0.0559297
ENSG00000108474.17	PIGL	222.481	-0.342216	0.160925	0.00731701	0.0559737
ENSG00000125733.18	TRIP10	2687.41	-0.210007	0.0855581	0.00732157	0.0559737
ENSG00000187764.12	SEMA4D	894.456	-0.279567	0.122183	0.00732184	0.0559737
ENSG00000070814.22	TCOF1	9309.68	-0.245134	0.101427	0.0073276	0.0559901
ENSG00000188505.5	NCCRP1	3.36704	0.10236	0.248518	0.00733423	NA
ENSG00000139269.3	INHBE	29.4494	0.685783	0.51268	0.00734913	0.0560992
ENSG00000129422.15	MTUS1	1577.88	-0.271736	0.117845	0.00737465	0.0562663
ENSG00000150753.12	CCT5	10252.2	-0.196321	0.0793038	0.00737841	0.0562672
ENSG00000206228.4	HNRNPA1P4	37.725	-0.729416	0.619668	0.00740416	0.0564357
ENSG00000003436.16	TFPI	4512.98	-0.261145	0.112062	0.00741494	0.0564901
ENSG00000272502.1		19.9694	0.779864	0.67612	0.00742243	0.0565193
ENSG00000005187.12	ACSM3	9.84368	0.990013	1.26642	0.00744369	0.0566533
ENSG00000130826.19	DKC1	4090.61	-0.216137	0.0887667	0.00747544	0.0568633
ENSG00000069122.19	ADGRF5	9.26776	1.02783	1.36243	0.00747863	0.0568633
ENSG00000147408.16	CSGALNACT1	7.11589	0.161313	0.307156	0.0074956	NA
ENSG00000172687.14	ZNF738	839.894	-0.345329	0.163386	0.00751235	0.0570789
ENSG00000049860.14	HEXB	2321.35	0.261217	0.112212	0.00751437	0.0570789
ENSG00000144278.15	GALNT13	353.011	0.356583	0.171592	0.00752081	0.0570999
ENSG00000186283.14	TOR3A	2691.58	-0.258749	0.111082	0.00754294	0.0572397
ENSG00000137642.13	SORL1	197.793	0.414217	0.21513	0.00758535	0.0575173
ENSG00000135218.19	CD36	11.4823	0.942417	1.51861	0.00759166	0.0575173
ENSG00000153898.13	MCOLN2	28.596	0.722486	0.594571	0.00759439	0.0575173
ENSG00000135317.14	SNX14	182.054	-0.439442	0.237503	0.00760428	0.0575641
ENSG00000169715.15	MT1E	590.568	-0.418466	0.220124	0.00761323	0.0576037
ENSG00000272419.6	LINC01145	38.237	0.707471	0.569692	0.00761875	0.0576173
ENSG00000186340.17	THBS2	3100.47	0.345281	0.164306	0.00764921	0.0578194
ENSG00000087087.20	SRRT	10025.2	-0.24472	0.101805	0.00766619	0.0579194
ENSG00000035928.17	RFC1	1737.26	-0.226117	0.0941704	0.00768707	0.0580488
ENSG00000121236.21	TRIM6	2.49991	0.0628606	0.226051	0.00769689	NA
ENSG00000179869.15	ABCA13	12.7572	0.912254	1.18906	0.00770239	0.0581078
ENSG00000183092.18	BEGAIN	233.839	0.406429	0.210312	0.00771931	0.0582071
ENSG00000164122.9	ASB5	4578.44	0.231129	0.0968357	0.00775044	0.0584133
ENSG00000130881.14	LRP3	3137.48	0.297711	0.133777	0.00781951	0.0588245
ENSG00000196937.11	FAM3C	3963.06	0.232565	0.0976614	0.00782757	0.0588513
ENSG00000139318.8	DUSP6	7395.91	-0.205834	0.0844956	0.00783792	0.0589005
ENSG00000186051.7	TAL2	52.5588	0.581354	0.387133	0.00784645	0.058931
[truncated: 56,942 more rows]

## Sheet: RD 5GSK vs DMSO
Table S2C - Differentially expressed genes in RD cells treated with 5 µM GSK343 compared to DMSO
Ensembl Code	hgnc_symbol	baseMean	log2FoldChange	lfcSE	pvalue	padj
ENSG00000136235.17	GPNMB	1039.28	4.64175	0.194319	2.27145e-127	3.75152e-123
ENSG00000100078.4	PLA2G3	351.689	4.75344	0.269413	1.05807e-70	8.73753e-67
ENSG00000025039.15	RRAGD	736.028	3.07151	0.175124	4.08786e-70	2.2505e-66
ENSG00000116133.13	DHCR24	7443.04	1.93433	0.116429	3.62712e-63	1.49764e-59
ENSG00000138316.11	ADAMTS14	611.15	2.49498	0.150897	1.24479e-62	4.1118e-59
ENSG00000186480.13	INSIG1	2058.17	2.52206	0.154024	1.77694e-61	4.89132e-58
ENSG00000172893.18	DHCR7	5684.6	1.68939	0.103545	5.30193e-61	1.25095e-57
ENSG00000121769.8	FABP3	1250.04	3.39582	0.209026	1.3727e-60	2.83394e-57
ENSG00000134824.14	FADS2	2149.66	2.18144	0.147475	9.79164e-51	1.76413e-47
ENSG00000107742.14	SPOCK2	972.574	3.27313	0.221367	1.06814e-50	1.76413e-47
ENSG00000149926.14	TLCD3B	262.893	4.20554	0.291544	2.53599e-48	3.80768e-45
ENSG00000152583.13	SPARCL1	407.625	2.74841	0.194217	1.11928e-46	1.5405e-43
ENSG00000224940.9	PRRT4	610.17	3.07264	0.217775	1.97631e-46	2.51083e-43
ENSG00000172164.15	SNTB1	1313.13	2.05168	0.145775	3.33982e-46	3.94004e-43
ENSG00000198732.11	SMOC1	196.033	3.99068	0.28804	1.03512e-44	1.13974e-41
ENSG00000130513.7	GDF15	715.666	2.75855	0.201468	5.95628e-44	6.14837e-41
ENSG00000230882.1		159.568	3.44137	0.251233	9.01483e-44	8.75818e-41
ENSG00000156804.7	FBXO32	249.205	2.59262	0.19074	2.84118e-43	2.60694e-40
ENSG00000167508.12	MVD	3457.43	1.71533	0.126586	5.34028e-43	4.64211e-40
ENSG00000137474.23	MYO7A	381.682	2.39909	0.177476	8.08343e-43	6.6753e-40
ENSG00000101098.13	RIMS4	222.259	3.27082	0.246187	1.69435e-41	1.33257e-38
ENSG00000189410.12	SH2D5	350.245	2.28304	0.173655	1.17317e-40	8.8073e-38
ENSG00000196811.13	CHRNG	705.476	2.18191	0.168175	1.1173e-39	8.0232e-37
ENSG00000197355.11	UAP1L1	2686.47	1.47396	0.11378	1.7088e-39	1.17594e-36
ENSG00000079459.13	FDFT1	4126.62	1.77359	0.139461	3.21469e-38	2.04207e-35
ENSG00000128510.12	CPA4	1330.29	2.54276	0.202276	1.70397e-37	1.04233e-34
ENSG00000130203.10	APOE	453.275	3.81516	0.303734	1.93302e-37	1.14021e-34
ENSG00000052802.13	MSMO1	2448	2.23246	0.177873	2.39806e-37	1.36574e-34
ENSG00000143028.9	SYPL2	661.645	2.88067	0.232168	1.39095e-36	7.65763e-34
ENSG00000101670.12	LIPG	224.782	4.89709	0.396851	4.06546e-36	2.16597e-33
ENSG00000113749.8	HRH2	473.029	2.03665	0.165664	6.4149e-36	3.31089e-33
ENSG00000111110.12	PPM1H	250.603	2.29308	0.187268	1.10309e-35	5.5208e-33
ENSG00000110921.14	MVK	1451.82	1.5231	0.124664	1.53324e-35	7.44795e-33
ENSG00000055732.13	MCOLN3	417.811	3.14724	0.260402	7.82296e-35	3.69154e-32
ENSG00000159251.8	ACTC1	12882.2	2.12596	0.176346	1.0052e-34	4.61162e-32
ENSG00000066056.14	TIE1	133.494	3.94818	0.328928	2.75174e-34	1.22832e-31
ENSG00000107317.13	PTGDS	132.321	6.21084	0.511858	5.27541e-34	2.29286e-31
ENSG00000119655.11	NPC2	942.423	1.73757	0.15228	2.44229e-31	1.03428e-28
ENSG00000168427.9	KLHL30	618.531	1.95528	0.171941	3.43237e-31	1.41722e-28
ENSG00000180209.12	MYLPF	851.727	2.39742	0.211636	5.62996e-31	2.26791e-28
ENSG00000196975.16	ANXA4	151.414	2.99655	0.265412	1.09041e-30	4.2879e-28
ENSG00000115461.5	IGFBP5	566.759	2.83732	0.252985	1.90986e-30	7.33565e-28
ENSG00000214402.7	LCNL1	121.969	4.92884	0.439162	3.20916e-30	1.2046e-27
ENSG00000133055.10	MYBPH	534.467	2.41328	0.217421	7.03257e-30	2.58111e-27
ENSG00000135824.13	RGS8	97.68	3.36977	0.30433	1.47495e-29	5.2957e-27
ENSG00000164211.13	STARD4	1030.28	2.37968	0.216025	1.87634e-29	6.59353e-27
ENSG00000146674.16	IGFBP3	1113.8	1.61188	0.147277	4.87871e-29	1.67868e-26
ENSG00000158186.13	MRAS	760.159	1.56912	0.143745	6.94194e-29	2.33986e-26
ENSG00000070601.10	FRMPD1	1563.71	1.35777	0.125487	2.1659e-28	7.1544e-26
ENSG00000140853.17	NLRC5	352.928	1.68358	0.156167	2.90881e-28	9.41999e-26
ENSG00000166482.12	MFAP4	344.43	2.36255	0.220806	6.11718e-28	1.94291e-25
ENSG00000165152.9	PGAP4	162.543	2.81186	0.262794	7.10353e-28	2.21362e-25
ENSG00000159173.19	TNNI1	1239.01	2.17184	0.203873	1.01616e-27	3.10794e-25
ENSG00000162645.13	GBP2	253.116	2.02306	0.190897	1.95117e-27	5.85918e-25
ENSG00000183044.12	ABAT	287.484	2.79087	0.263756	2.21157e-27	6.52254e-25
ENSG00000123240.17	OPTN	614.711	1.621	0.154904	8.77725e-27	2.54325e-24
ENSG00000104549.12	SQLE	5945.14	1.44456	0.138329	1.18013e-26	3.36051e-24
ENSG00000135362.14	PRR5L	394.239	1.59181	0.152936	1.63747e-26	4.58381e-24
ENSG00000198842.10	STYXL2	1013.9	1.51855	0.147192	4.2947e-26	1.18219e-23
ENSG00000133216.17	EPHB2	611.52	2.41976	0.236181	7.03161e-26	1.90384e-23
ENSG00000112972.15	HMGCS1	2749.21	2.12134	0.207619	9.84282e-26	2.622e-23
ENSG00000159388.6	BTG2	298.604	2.10109	0.20631	1.53659e-25	4.02831e-23
ENSG00000184792.16	OSBP2	238.747	2.17179	0.213621	1.71235e-25	4.41893e-23
ENSG00000136854.24	STXBP1	1152.78	1.42334	0.14016	2.49044e-25	6.32802e-23
ENSG00000166016.6	ABTB2	285.713	2.00968	0.199249	4.10048e-25	1.02611e-22
ENSG00000185585.20	OLFML2A	5472.25	1.64332	0.163551	6.40488e-25	1.57885e-22
ENSG00000134107.5	BHLHE40	225.232	2.01211	0.20191	1.39376e-24	3.38521e-22
ENSG00000248746.6	ACTN3	194.462	2.63911	0.265332	1.4968e-24	3.58276e-22
ENSG00000130164.14	LDLR	4474.7	1.22273	0.122646	1.6732e-24	3.9478e-22
ENSG00000204386.12	NEU1	1073.25	1.49435	0.151065	3.23206e-24	7.51842e-22
ENSG00000118257.17	NRP2	1322.15	1.22588	0.124423	5.6653e-24	1.29956e-21
ENSG00000160285.15	LSS	2869.42	1.30796	0.132984	6.30495e-24	1.42647e-21
ENSG00000101298.15	SNPH	152.174	2.61174	0.266837	7.48169e-24	1.66983e-21
ENSG00000162975.5	KCNF1	186.942	2.9119	0.29943	1.28372e-23	2.82692e-21
ENSG00000168528.12	SERINC2	5598.5	1.7193	0.176734	1.50413e-23	3.2687e-21
ENSG00000129675.16	ARHGEF6	704.085	1.57576	0.162356	1.98365e-23	4.25479e-21
ENSG00000143603.19	KCNN3	820.653	1.66064	0.171464	2.36761e-23	5.01326e-21
ENSG00000033122.21	LRRC7	538.653	-1.70775	0.176464	2.443e-23	5.10741e-21
ENSG00000134668.13	SPOCD1	310.62	2.4596	0.255564	3.40472e-23	7.02904e-21
ENSG00000006611.17	USH1C	66.3871	5.17595	0.528661	4.6691e-23	9.52034e-21
ENSG00000187616.5	MYMK	109.033	2.74432	0.285778	5.04665e-23	1.01647e-20
ENSG00000117280.13	RAB29	1089.5	1.21374	0.126429	6.04365e-23	1.20261e-20
ENSG00000159387.8	IRX6	320.511	1.93968	0.203847	1.16174e-22	2.2842e-20
ENSG00000168209.6	DDIT4	849.499	1.82767	0.192783	1.61313e-22	3.13441e-20
ENSG00000183873.18	SCN5A	3414.18	1.26678	0.133441	1.85591e-22	3.56421e-20
ENSG00000184867.14	ARMCX2	1470.58	1.34592	0.14213	2.19453e-22	4.16608e-20
ENSG00000198785.7	GRIN3A	864.935	-1.40523	0.148716	2.52563e-22	4.74015e-20
ENSG00000166317.12	SYNPO2L	226.69	2.26882	0.241498	3.40545e-22	6.31959e-20
ENSG00000149809.17	TM7SF2	471.042	1.85237	0.197128	3.60651e-22	6.58586e-20
ENSG00000108387.16	SEPTIN4	244.893	2.63727	0.281002	3.62868e-22	6.58586e-20
ENSG00000077522.15	ACTN2	416.158	1.9929	0.21361	6.5155e-22	1.16967e-19
ENSG00000109929.10	SC5D	2168.89	1.42746	0.152691	6.6015e-22	1.17237e-19
ENSG00000168135.4	KCNJ4	89.3192	3.10893	0.333987	8.23889e-22	1.44759e-19
ENSG00000160097.20	FNDC5	3440.53	1.74281	0.188467	1.45093e-21	2.52248e-19
ENSG00000040608.14	RTN4R	309.166	2.23147	0.24175	1.57862e-21	2.71588e-19
ENSG00000186998.16	EMID1	246.92	2.47745	0.269514	2.18873e-21	3.72672e-19
ENSG00000115593.15	SMYD1	269.849	1.81056	0.19673	2.28584e-21	3.85234e-19
ENSG00000117228.11	GBP1	80.2778	3.43948	0.375471	4.38864e-21	7.32149e-19
ENSG00000133935.7	ERG28	1362.05	1.22541	0.133713	4.53671e-21	7.49283e-19
ENSG00000198959.12	TGM2	116.016	2.7456	0.301097	4.75793e-21	7.78039e-19
ENSG00000198598.7	MMP17	1468.08	1.24397	0.136367	6.15161e-21	9.96078e-19
ENSG00000091490.11	SEL1L3	386.092	1.62632	0.179115	7.65135e-21	1.22689e-18
ENSG00000172995.17	ARPP21	205.707	2.59268	0.287823	1.24166e-20	1.97184e-18
ENSG00000262179.3	MYMX	275.678	2.36722	0.263326	1.43477e-20	2.25683e-18
ENSG00000143344.16	RGL1	78.4615	2.71214	0.303661	3.03087e-20	4.72244e-18
ENSG00000162522.11	KIAA1522	1378.29	1.45447	0.163066	3.49957e-20	5.40177e-18
ENSG00000175084.13	DES	6551.61	1.52924	0.171955	4.09822e-20	6.26724e-18
ENSG00000138395.17	CDK15	222.339	1.66336	0.187131	4.19937e-20	6.36301e-18
ENSG00000165548.11	TMEM63C	872.13	1.48178	0.166646	4.34477e-20	6.52348e-18
ENSG00000107551.21	RASSF4	701.084	1.31127	0.147311	4.42372e-20	6.5305e-18
ENSG00000197859.11	ADAMTSL2	230.713	2.02446	0.228225	4.50723e-20	6.58774e-18
ENSG00000239474.7	KLHL41	1480.89	1.26326	0.14275	8.61121e-20	1.24757e-17
ENSG00000165868.16	HSPA12A	210.21	1.70549	0.193622	8.74759e-20	1.25631e-17
ENSG00000023171.20	GRAMD1B	340.771	1.43331	0.162859	1.01177e-19	1.44055e-17
ENSG00000236453.5		85.1083	3.16847	0.360219	1.03538e-19	1.46156e-17
ENSG00000080573.7	COL5A3	926.019	1.37111	0.156786	1.72165e-19	2.40972e-17
ENSG00000198719.9	DLL1	453.139	1.47079	0.16859	1.94685e-19	2.70203e-17
ENSG00000099260.12	PALMD	1252.04	1.2652	0.145037	2.22011e-19	3.05561e-17
ENSG00000164938.14	TP53INP1	272.858	1.64135	0.18863	2.24123e-19	3.05919e-17
ENSG00000124762.14	CDKN1A	1294.69	1.34463	0.154397	2.37928e-19	3.221e-17
ENSG00000067141.17	NEO1	337.079	1.549	0.179175	3.81477e-19	5.12234e-17
ENSG00000158457.6	TSPAN33	532.704	2.08634	0.243296	5.89032e-19	7.81155e-17
ENSG00000134955.12	SLC37A2	173.052	1.69631	0.197383	5.91211e-19	7.81155e-17
ENSG00000095627.10	TDRD1	118.371	3.45886	0.404076	6.72302e-19	8.8125e-17
ENSG00000161243.9	FBXO27	263.165	1.58847	0.185743	8.43392e-19	1.09681e-16
ENSG00000135074.16	ADAM19	2450.75	1.20827	0.141789	1.39354e-18	1.7981e-16
ENSG00000187957.8	DNER	223.127	1.88195	0.22203	1.44324e-18	1.8478e-16
ENSG00000129682.16	FGF13	886.987	1.11338	0.130667	1.46199e-18	1.8574e-16
ENSG00000064687.13	ABCA7	434.906	1.33213	0.157204	1.91124e-18	2.40962e-16
ENSG00000181409.14	AATK	696.678	1.96171	0.232623	2.04834e-18	2.5629e-16
ENSG00000137809.17	ITGA11	417.163	2.40261	0.285675	2.36389e-18	2.91359e-16
ENSG00000117266.16	CDK18	1849.1	1.54374	0.183184	2.46607e-18	3.017e-16
ENSG00000143847.16	PPFIA4	1340.67	1.10948	0.131574	3.11721e-18	3.78558e-16
ENSG00000141161.12	UNC45B	138.12	2.75859	0.330115	3.72031e-18	4.48501e-16
ENSG00000110092.4	CCND1	13739.6	1.04734	0.124759	4.66325e-18	5.58103e-16
ENSG00000116016.14	EPAS1	254.884	1.73928	0.208834	5.22205e-18	6.20484e-16
ENSG00000106538.10	RARRES2	662.865	1.84952	0.222497	5.88397e-18	6.9414e-16
ENSG00000100344.11	PNPLA3	371.214	1.65949	0.199539	5.99316e-18	7.02007e-16
ENSG00000185269.12	NOTUM	677.099	1.9673	0.237244	6.56503e-18	7.63578e-16
ENSG00000151689.13	INPP1	496.852	1.23714	0.148581	6.97501e-18	8.05589e-16
ENSG00000073331.18	ALPK1	176.875	1.56121	0.189283	1.16403e-17	1.33508e-15
ENSG00000111912.20	NCOA7	551.83	1.46129	0.177414	1.28432e-17	1.46288e-15
ENSG00000129170.10	CSRP3	47.4122	4.65183	0.55672	1.43343e-17	1.62155e-15
ENSG00000198911.12	SREBF2	5602.33	1.02428	0.124191	1.54031e-17	1.7306e-15
ENSG00000181085.15	MAPK15	398.626	1.31726	0.160614	1.83891e-17	2.05213e-15
ENSG00000123454.12	DBH	90.9279	2.24314	0.274136	1.87055e-17	2.07118e-15
ENSG00000152078.10	TLCD4	80.1777	2.45116	0.299272	1.88106e-17	2.07118e-15
ENSG00000099194.6	SCD	13831.8	1.10914	0.135883	2.47921e-17	2.71169e-15
ENSG00000135929.9	CYP27A1	199.194	1.90418	0.234824	3.2254e-17	3.50465e-15
ENSG00000120820.13	GLT8D2	501.727	1.16396	0.143054	3.59749e-17	3.88341e-15
ENSG00000117016.10	RIMS3	1600.07	1.17222	0.144727	4.79277e-17	5.14009e-15
ENSG00000138386.17	NAB1	529.713	1.2553	0.155283	5.2094e-17	5.55087e-15
ENSG00000169126.16	ODAD2	1677.46	-1.03381	0.127651	5.42094e-17	5.73925e-15
ENSG00000205213.14	LGR4	268.05	1.72396	0.214193	5.47055e-17	5.75488e-15
ENSG00000198624.13	CCDC69	184.75	1.69888	0.211535	6.40548e-17	6.69575e-15
ENSG00000138764.15	CCNG2	1007.03	1.11112	0.137833	6.87444e-17	7.14077e-15
ENSG00000161544.10	CYGB	64.1311	2.59754	0.324841	8.84639e-17	9.13169e-15
ENSG00000121104.8	FAM117A	283.045	1.64679	0.206104	9.06561e-17	9.29985e-15
ENSG00000105251.11	SHD	1890.68	1.81154	0.228242	1.25777e-16	1.28231e-14
ENSG00000196358.12	NTNG2	223.941	1.81837	0.229357	1.40377e-16	1.42238e-14
ENSG00000151229.13	SLC2A13	265.589	1.46903	0.185231	1.58678e-16	1.598e-14
ENSG00000109063.15	MYH3	549.418	1.63813	0.20773	2.06298e-16	2.06498e-14
ENSG00000104081.14	BMF	175.625	2.14473	0.273152	2.41667e-16	2.40444e-14
ENSG00000139219.19	COL2A1	411.456	2.02247	0.25775	2.52854e-16	2.50068e-14
ENSG00000135424.19	ITGA7	4601.69	0.978581	0.123543	3.5864e-16	3.52577e-14
ENSG00000132196.16	HSD17B7	438.343	1.52724	0.195357	3.8027e-16	3.71629e-14
ENSG00000152137.8	HSPB8	711.087	1.26329	0.161332	3.95197e-16	3.83946e-14
ENSG00000103175.11	WFDC1	61.2974	2.71284	0.350764	6.8636e-16	6.62919e-14
ENSG00000181408.5	UTS2R	320.433	1.80373	0.233955	7.98674e-16	7.66912e-14
ENSG00000149485.19	FADS1	3835.91	0.976699	0.125616	8.08062e-16	7.71442e-14
ENSG00000138821.14	SLC39A8	263.897	1.3418	0.174234	1.03386e-15	9.81332e-14
ENSG00000165272.16	AQP3	222.241	1.52527	0.198582	1.11948e-15	1.05654e-13
ENSG00000131069.20	ACSS2	895.168	1.20007	0.156376	1.40456e-15	1.31805e-13
ENSG00000137198.10	GMPR	82.5441	2.55854	0.335658	1.45994e-15	1.36228e-13
ENSG00000078804.13	TP53INP2	1088.42	1.03702	0.134873	1.50348e-15	1.39503e-13
ENSG00000169174.11	PCSK9	39.9818	3.98198	0.517088	1.58892e-15	1.46607e-13
ENSG00000148677.7	ANKRD1	588.831	1.33784	0.175002	1.60408e-15	1.47184e-13
ENSG00000168530.16	MYL1	1307.48	1.58926	0.20951	2.2299e-15	2.03475e-13
ENSG00000171766.17	GATM	1455.91	0.975633	0.127662	2.42039e-15	2.19644e-13
ENSG00000086967.10	MYBPC2	53.3324	2.94975	0.391206	2.55271e-15	2.30385e-13
ENSG00000204291.11	COL15A1	328.441	1.77923	0.235952	2.90544e-15	2.59385e-13
ENSG00000166900.17	STX3	1019.16	0.966517	0.12718	3.22658e-15	2.86506e-13
ENSG00000031081.11	ARHGAP31	82.7441	2.29387	0.305234	3.43798e-15	3.03645e-13
ENSG00000105974.13	CAV1	8769.56	-0.951443	0.125246	3.72544e-15	3.27284e-13
ENSG00000182667.15	NTM	524.846	1.13947	0.151085	4.05248e-15	3.5364e-13
ENSG00000112715.26	VEGFA	1176.17	0.989688	0.130766	4.06827e-15	3.5364e-13
ENSG00000143816.8	WNT9A	533.693	1.25234	0.166521	4.39196e-15	3.79778e-13
ENSG00000205312.8	KRT17P4	95.0687	2.07722	0.277465	4.46899e-15	3.84427e-13
ENSG00000120437.9	ACAT2	1929.22	1.37029	0.182758	4.8669e-15	4.16486e-13
ENSG00000075340.23	ADD2	382.504	1.27109	0.169519	5.20419e-15	4.43054e-13
ENSG00000112183.15	RBM24	1320.74	1.00474	0.13377	5.82069e-15	4.92998e-13
ENSG00000111335.14	OAS2	118.547	3.0851	0.415618	6.17033e-15	5.19945e-13
ENSG00000175899.15	A2M	38.1671	4.04145	0.536012	6.74197e-15	5.6523e-13
ENSG00000102359.9	SRPX2	1363.9	1.09479	0.14687	8.39945e-15	7.00633e-13
ENSG00000172346.15	CSDC2	139.455	2.13186	0.288702	9.07612e-15	7.52334e-13
ENSG00000105088.9	OLFM2	486.056	1.54079	0.208106	9.11036e-15	7.52334e-13
ENSG00000161896.12	IP6K3	713.899	1.13225	0.152236	9.22328e-15	7.57869e-13
ENSG00000163131.12	CTSS	717.523	1.28837	0.173702	9.38501e-15	7.67341e-13
ENSG00000067064.13	IDI1	1727.4	1.42081	0.191921	9.67275e-15	7.86971e-13
ENSG00000103485.19	QPRT	5111.65	1.1998	0.161645	1.0065e-14	8.14872e-13
ENSG00000138347.17	MYPN	584.446	1.20306	0.162286	1.02716e-14	8.27537e-13
ENSG00000138642.16	HERC6	240.682	1.8433	0.250706	1.22089e-14	9.78844e-13
ENSG00000057704.13	TMCC3	115.359	2.04361	0.278436	1.33053e-14	1.06159e-12
ENSG00000115295.21	CLIP4	960.019	1.13023	0.153461	1.59026e-14	1.25668e-12
ENSG00000234745.14	HLA-B	98.3513	2.32808	0.318487	1.65976e-14	1.30536e-12
ENSG00000157368.12	IL34	43.7406	4.63986	0.626094	1.67118e-14	1.30811e-12
ENSG00000154803.13	FLCN	815.982	0.936721	0.127229	2.06034e-14	1.60512e-12
ENSG00000090932.11	DLL3	391.248	1.18524	0.162083	2.24023e-14	1.73707e-12
ENSG00000147383.11	NSDHL	1256.3	0.877904	0.119382	2.38494e-14	1.84064e-12
ENSG00000163380.16	LMOD3	180.884	1.50377	0.207027	2.65953e-14	2.04302e-12
ENSG00000130528.12	HRC	119.099	2.51587	0.348376	2.92671e-14	2.23785e-12
ENSG00000196743.9	GM2A	1386.68	0.857995	0.117119	3.00923e-14	2.29034e-12
ENSG00000105419.18	MEIS3	663.153	1.47021	0.202903	3.03052e-14	2.29597e-12
ENSG00000151117.9	TMEM86A	106.97	2.4154	0.334822	3.08911e-14	2.32967e-12
ENSG00000081248.12	CACNA1S	50.6863	2.75231	0.380057	3.13601e-14	2.35429e-12
ENSG00000174945.14	AMZ1	68.1126	2.59234	0.359041	3.26845e-14	2.44261e-12
ENSG00000169429.12	CXCL8	231.456	2.16132	0.300897	3.78769e-14	2.8179e-12
ENSG00000143162.9	CREG1	678.23	1.22988	0.170103	3.94649e-14	2.92288e-12
ENSG00000091482.8	SMPX	87.7389	2.29984	0.320311	4.01483e-14	2.96022e-12
ENSG00000128342.5	LIF	310.26	1.19904	0.166101	4.47809e-14	3.27257e-12
ENSG00000070808.17	CAMK2A	39.4819	3.46999	0.481276	4.96022e-14	3.60894e-12
ENSG00000158220.14	ESYT3	134.173	1.80962	0.252984	5.3584e-14	3.88155e-12
ENSG00000113578.18	FGF1	123.304	1.70755	0.238658	5.44529e-14	3.92727e-12
ENSG00000120875.9	DUSP4	2169.84	1.29866	0.181085	5.78752e-14	4.15594e-12
ENSG00000134769.23	DTNA	389.027	1.16286	0.162286	6.62746e-14	4.73849e-12
ENSG00000168509.20	HJV	55.6703	2.94851	0.413095	6.73205e-14	4.79252e-12
ENSG00000265972.6	TXNIP	1437.03	-0.877134	0.12187	7.25278e-14	5.1191e-12
ENSG00000184113.10	CLDN5	123.075	2.49255	0.351513	7.30573e-14	5.13453e-12
ENSG00000154553.16	PDLIM3	4010.22	0.90984	0.126445	7.45939e-14	5.22031e-12
ENSG00000160963.14	COL26A1	3917.84	1.63966	0.230577	7.86606e-14	5.48168e-12
ENSG00000163395.17	IGFN1	49.1798	3.39158	0.475971	8.58369e-14	5.93373e-12
ENSG00000166257.10	SCN3B	124.841	2.40269	0.339451	8.5866e-14	5.93373e-12
ENSG00000163536.13	SERPINI1	243.847	2.13484	0.302319	9.49457e-14	6.53385e-12
ENSG00000107798.18	LIPA	1672.78	1.00578	0.140872	9.55947e-14	6.55121e-12
ENSG00000147100.11	SLC16A2	321.529	1.13927	0.160036	9.70715e-14	6.62493e-12
ENSG00000122756.15	CNTFR	654.577	1.76756	0.250672	1.10205e-13	7.49033e-12
ENSG00000130775.16	THEMIS2	368.867	1.18235	0.167107	1.27272e-13	8.61485e-12
ENSG00000118785.15	SPP1	36.7758	3.6397	0.513089	1.35082e-13	9.10616e-12
ENSG00000085831.16	TTC39A	82.3184	1.869	0.265927	1.3781e-13	9.25229e-12
ENSG00000163565.20	IFI16	1988.91	1.30946	0.18618	1.55865e-13	1.04221e-11
ENSG00000149256.16	TENM4	232.016	1.60399	0.228695	1.57416e-13	1.04834e-11
ENSG00000221890.6	NPTXR	488.057	1.34044	0.190748	1.58753e-13	1.053e-11
ENSG00000185813.11	PCYT2	980.625	1.03566	0.147078	1.86166e-13	1.22499e-11
ENSG00000171502.15	COL24A1	237.646	1.43932	0.205835	1.96483e-13	1.28774e-11
ENSG00000107984.10	DKK1	2451.54	-1.17349	0.168331	2.55644e-13	1.66886e-11
ENSG00000197971.16	MBP	64.3702	2.15071	0.310044	2.71965e-13	1.76148e-11
ENSG00000227051.7	C14orf132	807.739	1.19386	0.171544	2.869e-13	1.85095e-11
ENSG00000213626.13	LBH	173.679	1.88504	0.272668	2.9589e-13	1.89891e-11
ENSG00000188211.9	NCR3LG1	236.537	2.31866	0.33633	2.96633e-13	1.89891e-11
ENSG00000121753.13	ADGRB2	1050.24	1.25449	0.180817	3.16507e-13	2.01831e-11
ENSG00000164440.15	TXLNB	139.959	1.73196	0.250926	3.18839e-13	2.02536e-11
ENSG00000166033.13	HTRA1	233.205	2.15744	0.314276	3.72147e-13	2.35493e-11
ENSG00000178752.16	ERFE	1429.46	1.32803	0.192308	3.81926e-13	2.40759e-11
ENSG00000166289.6	PLEKHF1	81.7578	1.93551	0.281548	3.90248e-13	2.4507e-11
ENSG00000173210.20	ABLIM3	65.3554	2.2682	0.330059	4.01633e-13	2.50971e-11
ENSG00000111885.7	MAN1A1	79.9966	1.84762	0.2687	4.02685e-13	2.50971e-11
ENSG00000114268.12	PFKFB4	196.445	1.33303	0.19333	4.17199e-13	2.5904e-11
ENSG00000134321.13	RSAD2	109.615	3.27967	0.480572	4.48003e-13	2.77124e-11
ENSG00000197444.10	OGDHL	493.976	1.0773	0.15601	4.57126e-13	2.81712e-11
ENSG00000168334.9	XIRP1	58.0119	2.41123	0.352848	5.30153e-13	3.25502e-11
ENSG00000104888.10	SLC17A7	135.304	1.5961	0.233468	5.49064e-13	3.35865e-11
ENSG00000188747.9	NOXA1	77.1491	1.92261	0.282666	6.95595e-13	4.22756e-11
ENSG00000041353.10	RAB27B	488.778	1.42177	0.208714	6.96232e-13	4.22756e-11
ENSG00000104763.20	ASAH1	2970.77	0.898622	0.130674	7.2217e-13	4.369e-11
ENSG00000163492.16	CCDC141	254.55	1.69625	0.250057	7.6629e-13	4.619e-11
ENSG00000142661.19	MYOM3	55.6847	3.02351	0.446136	7.88422e-13	4.73512e-11
ENSG00000130303.14	BST2	68.2707	3.37219	0.499092	8.16091e-13	4.88354e-11
ENSG00000136999.5	CCN3	52.0325	2.8446	0.419157	8.21739e-13	4.89958e-11
ENSG00000198756.12	COLGALT2	103.36	1.9226	0.283918	8.26427e-13	4.90981e-11
ENSG00000170961.7	HAS2	91.3265	2.18099	0.322943	8.57994e-13	5.07908e-11
ENSG00000100626.17	GALNT16	269.801	1.28476	0.189398	9.2513e-13	5.43753e-11
ENSG00000122180.5	MYOG	1577.25	1.69807	0.2521	1.04606e-12	6.12653e-11
ENSG00000133805.16	AMPD3	593.151	0.937013	0.137637	1.15251e-12	6.7261e-11
ENSG00000010310.9	GIPR	87.1747	2.407	0.359003	1.22195e-12	7.10623e-11
ENSG00000114251.15	WNT5A	3072.77	0.771076	0.112964	1.28293e-12	7.4347e-11
ENSG00000085117.12	CD82	2203.91	1.17427	0.174052	1.37592e-12	7.94571e-11
ENSG00000183762.13	KREMEN1	1808.28	0.981991	0.145372	1.4888e-12	8.53785e-11
ENSG00000168398.7	BDKRB2	35.9569	3.58961	0.533168	1.51029e-12	8.60137e-11
ENSG00000138100.14	TRIM54	52.0675	2.4579	0.369656	1.84902e-12	1.04943e-10
ENSG00000148408.14	CACNA1B	885.917	1.00151	0.150468	2.85901e-12	1.61158e-10
ENSG00000104490.18	NCALD	961.506	0.952245	0.142444	2.98978e-12	1.67588e-10
ENSG00000138944.8	SHISAL1	50.2959	2.65949	0.403222	2.99338e-12	1.67588e-10
ENSG00000146072.6	TNFRSF21	1817.14	0.891395	0.133925	3.37118e-12	1.88102e-10
ENSG00000138449.11	SLC40A1	191.75	1.74095	0.265581	3.56679e-12	1.98347e-10
ENSG00000087589.17	CASS4	216.155	1.36696	0.207897	3.66454e-12	2.03099e-10
ENSG00000139428.12	MMAB	559.165	1.15195	0.17522	4.24214e-12	2.34325e-10
ENSG00000125730.18	C3	48.7465	3.53722	0.542871	4.80793e-12	2.64692e-10
ENSG00000168743.13	NPNT	591.216	1.03129	0.157739	6.1297e-12	3.36339e-10
ENSG00000143171.13	RXRG	57.8722	2.6502	0.40978	6.45894e-12	3.53231e-10
ENSG00000143507.18	DUSP10	276.661	1.11877	0.171817	6.6478e-12	3.6236e-10
ENSG00000175928.6	LRRN1	419.835	1.52172	0.235492	7.0418e-12	3.82574e-10
ENSG00000103742.12	IGDCC4	3059.45	0.919451	0.140795	7.42118e-12	4.01863e-10
ENSG00000196116.8	TDRD7	473.737	0.977588	0.150121	7.74071e-12	4.17796e-10
ENSG00000055118.17	KCNH2	747.996	1.69969	0.264544	8.36452e-12	4.49995e-10
ENSG00000099957.17	P2RX6	275.303	1.54095	0.239511	8.43236e-12	4.52171e-10
ENSG00000145198.15	VWA5B2	218.918	1.35421	0.21007	8.59521e-12	4.59413e-10
ENSG00000198203.10	SULT1C2	69.0019	2.81685	0.439641	8.74543e-12	4.65162e-10
ENSG00000196218.14	RYR1	13076.4	0.810422	0.124047	8.75911e-12	4.65162e-10
ENSG00000174498.14	IGDCC3	70.3935	2.08552	0.325602	9.05078e-12	4.79111e-10
ENSG00000123612.16	ACVR1C	70.9486	2.54679	0.398324	9.26499e-12	4.88884e-10
ENSG00000076344.16	RGS11	224.5	1.13447	0.175812	9.71386e-12	5.09846e-10
ENSG00000175920.18	DOK7	1505.16	1.33494	0.207704	9.72399e-12	5.09846e-10
ENSG00000144644.15	GADL1	197.592	1.65847	0.259365	1.06038e-11	5.53311e-10
ENSG00000205363.7	INSYN1	38.3143	3.18047	0.495432	1.062e-11	5.53311e-10
ENSG00000186472.20	PCLO	237.653	-1.50153	0.235033	1.11206e-11	5.77574e-10
ENSG00000205336.14	ADGRG1	156.797	1.73742	0.272863	1.16496e-11	6.03152e-10
ENSG00000158022.7	TRIM63	32.1294	4.74698	0.726093	1.25361e-11	6.4702e-10
ENSG00000170340.11	B3GNT2	396.689	1.02402	0.159506	1.34685e-11	6.92975e-10
ENSG00000180155.20	LYNX1	56.1702	2.07457	0.327264	1.46388e-11	7.50855e-10
ENSG00000087301.9	TXNDC16	565.23	1.11175	0.17414	1.54424e-11	7.89617e-10
ENSG00000204520.14	MICA	726.061	1.01791	0.15984	1.88658e-11	9.5873e-10
ENSG00000127951.8	FGL2	166.06	1.3818	0.218872	2.03523e-11	1.0311e-09
ENSG00000171310.11	CHST11	84.26	1.93302	0.307652	2.05901e-11	1.03996e-09
ENSG00000060656.20	PTPRU	3597.2	1.30939	0.207561	2.13016e-11	1.07261e-09
ENSG00000115902.11	SLC1A4	304.629	1.12477	0.177729	2.18395e-11	1.09509e-09
ENSG00000129596.5	CDO1	187.646	1.40358	0.22285	2.18807e-11	1.09509e-09
ENSG00000125845.7	BMP2	133.986	1.50524	0.239303	2.23404e-11	1.11473e-09
ENSG00000116774.12	OLFML3	1286.01	0.98188	0.15466	2.25693e-11	1.12276e-09
ENSG00000135835.12	KIAA1614	326.172	1.18113	0.188188	2.91562e-11	1.44608e-09
ENSG00000087245.13	MMP2	1554.59	1.49767	0.240808	2.93462e-11	1.45114e-09
ENSG00000102445.20	RUBCNL	242.71	1.13725	0.181486	3.27462e-11	1.61444e-09
ENSG00000240583.14	AQP1	230.624	1.39359	0.224308	3.68266e-11	1.8102e-09
ENSG00000185924.7	RTN4RL1	570.207	1.37345	0.22101	3.72843e-11	1.82726e-09
ENSG00000129993.15	CBFA2T3	303.902	1.29339	0.208036	3.91378e-11	1.91242e-09
ENSG00000119938.9	PPP1R3C	303.723	1.17013	0.187998	4.01232e-11	1.95479e-09
ENSG00000205215.8	KRT17P7	43.3997	2.79709	0.452705	4.02977e-11	1.95752e-09
ENSG00000131650.14	KREMEN2	427.673	1.32192	0.213068	4.1158e-11	1.99345e-09
ENSG00000052850.8	ALX4	779.121	1.31546	0.212296	4.32914e-11	2.09065e-09
ENSG00000139329.5	LUM	38.1139	3.4012	0.549487	4.70421e-11	2.26515e-09
ENSG00000133424.22	LARGE1	1448.59	0.868758	0.139525	5.73564e-11	2.75377e-09
ENSG00000099889.14	ARVCF	889.727	0.905701	0.145885	6.02242e-11	2.88308e-09
ENSG00000116329.12	OPRD1	61.0666	1.99125	0.326253	6.71819e-11	3.20687e-09
ENSG00000155657.29	TTN	428.891	1.95937	0.322498	7.06958e-11	3.36487e-09
ENSG00000174099.12	MSRB3	473.438	0.867631	0.14026	7.56333e-11	3.58954e-09
ENSG00000130787.14	HIP1R	1609.93	0.766132	0.123599	8.54755e-11	4.04503e-09
ENSG00000129521.15	EGLN3	72.8143	2.48129	0.410872	8.85058e-11	4.17646e-09
ENSG00000012171.20	SEMA3B	313.854	1.26756	0.208246	8.95149e-11	4.21205e-09
ENSG00000225968.8	ELFN1	456.511	1.37804	0.227036	9.174e-11	4.30448e-09
ENSG00000276600.5	RAB7B	104.693	1.57574	0.260199	9.26545e-11	4.32715e-09
ENSG00000187514.17	PTMA	27503.9	-0.903717	0.146977	9.2747e-11	4.32715e-09
ENSG00000172399.6	MYOZ2	134.538	2.25411	0.374336	9.41901e-11	4.3821e-09
ENSG00000072954.7	TMEM38A	342.459	1.34293	0.221356	9.66168e-11	4.48237e-09
ENSG00000180198.17	RCC1	4533.36	-0.71324	0.115452	1.04813e-10	4.849e-09
ENSG00000104879.5	CKM	92.9706	2.28525	0.380853	1.10249e-10	5.08622e-09
ENSG00000026025.16	VIM	22598	-0.81913	0.133183	1.11163e-10	5.10434e-09
ENSG00000115266.12	APC2	549.819	1.47116	0.243991	1.11271e-10	5.10434e-09
ENSG00000164199.18	ADGRV1	47.8022	2.32251	0.385502	1.11569e-10	5.10434e-09
ENSG00000122378.14	PRXL2A	2789.24	0.909791	0.149214	1.22424e-10	5.56968e-09
ENSG00000158234.13	FAIM	314.689	-0.992052	0.163272	1.22428e-10	5.56968e-09
ENSG00000178695.6	KCTD12	1430.33	0.885276	0.14503	1.22751e-10	5.56968e-09
ENSG00000116525.14	TRIM62	1011.85	0.883155	0.146016	1.2554e-10	5.6806e-09
ENSG00000114796.16	KLHL24	558.439	0.917549	0.150929	1.33333e-10	6.01676e-09
ENSG00000092051.18	JPH4	58.6447	1.97328	0.329393	1.37098e-10	6.16977e-09
ENSG00000198336.9	MYL4	105.969	1.8096	0.303	1.42146e-10	6.37957e-09
ENSG00000141232.5	TOB1	663.134	0.97669	0.16129	1.43996e-10	6.44509e-09
ENSG00000119326.15	CTNNAL1	1802.53	-0.699149	0.114112	1.49284e-10	6.66372e-09
ENSG00000126217.21	MCF2L	1041.21	0.806136	0.132249	1.5005e-10	6.67985e-09
ENSG00000087303.19	NID2	74.7338	2.14761	0.36089	1.59065e-10	7.06212e-09
ENSG00000143850.16	PLEKHA6	1798.31	0.893834	0.147956	1.77929e-10	7.87849e-09
ENSG00000135902.10	CHRND	5714.51	1.26929	0.212533	1.80625e-10	7.97648e-09
ENSG00000137507.11	LRRC32	416.87	1.17936	0.197256	1.86511e-10	8.21444e-09
ENSG00000166741.8	NNMT	1741.57	1.01115	0.168348	1.89275e-10	8.31402e-09
ENSG00000183160.9	TMEM119	1624.93	1.5355	0.259032	2.01295e-10	8.79521e-09
ENSG00000176485.13	PLAAT3	1522.88	0.984919	0.164187	2.05444e-10	8.9528e-09
ENSG00000122574.12	WIPF3	27.5015	3.25286	0.545383	2.11082e-10	9.1743e-09
ENSG00000133454.16	MYO18B	1266.52	0.974159	0.162614	2.17388e-10	9.42357e-09
ENSG00000177875.5	CCDC184	284.36	1.31014	0.220884	2.23081e-10	9.64503e-09
ENSG00000030304.15	MUSK	1406.96	1.04683	0.175604	2.3498e-10	1.0133e-08
ENSG00000148600.15	CDHR1	27.9601	3.51846	0.590159	2.37368e-10	1.02093e-08
ENSG00000074410.14	CA12	76.2947	1.8682	0.317823	2.53494e-10	1.08746e-08
ENSG00000175874.10	CREG2	41.5451	2.42368	0.412974	2.68091e-10	1.1471e-08
ENSG00000113161.17	HMGCR	2600.38	1.12815	0.190413	2.70043e-10	1.15246e-08
ENSG00000121743.4	GJA3	55.1521	2.26036	0.386459	2.87971e-10	1.22581e-08
ENSG00000211448.14	DIO2	63.0047	1.91904	0.328083	3.13492e-10	1.33101e-08
ENSG00000171408.14	PDE7B	38.2218	2.35613	0.402047	3.18721e-10	1.34733e-08
ENSG00000115468.13	EFHD1	1081.97	1.31029	0.223156	3.18966e-10	1.34733e-08
ENSG00000227038.3	GTF2IP7	25.9113	3.38701	0.574	3.29595e-10	1.38867e-08
ENSG00000139182.15	CLSTN3	1011.62	0.830289	0.139378	3.30688e-10	1.38973e-08
ENSG00000172986.13	GXYLT2	104.367	1.55744	0.267363	3.80246e-10	1.59394e-08
ENSG00000164976.9	MYORG	494.649	1.16374	0.198508	3.81788e-10	1.59636e-08
ENSG00000170214.5	ADRA1B	353.978	1.26975	0.217301	3.8885e-10	1.62178e-08
ENSG00000180694.14	TMEM64	641.24	0.800458	0.13496	4.13894e-10	1.72188e-08
ENSG00000100167.21	SEPTIN3	710.477	0.805077	0.135849	4.18059e-10	1.73484e-08
ENSG00000095303.17	PTGS1	399.857	1.1099	0.18963	4.26745e-10	1.76645e-08
ENSG00000130702.15	LAMA5	6201.95	0.954436	0.162304	4.37177e-10	1.80511e-08
ENSG00000240065.8	PSMB9	118.785	1.43216	0.247063	4.73792e-10	1.95141e-08
ENSG00000136546.17	SCN7A	196.831	1.55846	0.269455	4.80196e-10	1.97286e-08
ENSG00000160326.14	SLC2A6	884.408	0.90322	0.153824	4.85744e-10	1.99071e-08
ENSG00000121005.9	CRISPLD1	350.102	0.987701	0.169121	5.29628e-10	2.16518e-08
ENSG00000141574.8	SECTM1	244.929	1.50796	0.261801	5.56806e-10	2.27067e-08
ENSG00000132031.13	MATN3	80.7955	1.49881	0.259694	5.68022e-10	2.3107e-08
ENSG00000148344.11	PTGES	180.822	1.29852	0.224739	5.73887e-10	2.32882e-08
ENSG00000149212.12	SESN3	161.09	1.42373	0.247298	6.06588e-10	2.45549e-08
ENSG00000106415.13	GLCCI1	135.798	1.47559	0.25652	6.11468e-10	2.46919e-08
ENSG00000106025.9	TSPAN12	889.115	1.00606	0.173554	6.62085e-10	2.66707e-08
ENSG00000177106.17	EPS8L2	179.649	1.43719	0.250983	6.99692e-10	2.80488e-08
ENSG00000132932.19	ATP8A2	78.0538	1.77625	0.311968	7.99288e-10	3.19638e-08
ENSG00000079931.15	MOXD1	901.459	0.966805	0.167467	8.04908e-10	3.21108e-08
ENSG00000152217.20	SETBP1	242.589	1.20758	0.210798	8.14902e-10	3.24311e-08
ENSG00000149294.17	NCAM1	3861.42	0.959204	0.166509	8.97928e-10	3.56495e-08
ENSG00000135046.14	ANXA1	8818.12	-0.658104	0.112623	9.0095e-10	3.56837e-08
ENSG00000186310.10	NAP1L3	103.66	1.30572	0.228944	9.06127e-10	3.58029e-08
ENSG00000180730.5	SHISA2	2803.38	0.991686	0.172696	9.346e-10	3.68397e-08
ENSG00000090661.12	CERS4	104.313	1.53485	0.270897	9.88859e-10	3.88674e-08
ENSG00000116544.12	DLGAP3	122.249	1.42174	0.25059	9.90747e-10	3.88674e-08
ENSG00000132821.12	VSTM2L	354.438	1.65589	0.293216	1.00265e-09	3.92412e-08
ENSG00000141404.17	GNAL	59.4104	1.83911	0.325128	1.00787e-09	3.92819e-08
ENSG00000115556.14	PLCD4	44.7986	2.04275	0.361479	1.00845e-09	3.92819e-08
ENSG00000196208.14	GREB1	437.626	0.870185	0.151088	1.01832e-09	3.95733e-08
ENSG00000102316.17	MAGED2	6181.14	0.796344	0.138766	1.03308e-09	4.00523e-08
ENSG00000109323.11	MANBA	624.312	0.858136	0.149042	1.04134e-09	4.02781e-08
ENSG00000118495.21	PLAGL1	2033.58	0.85455	0.148546	1.06123e-09	4.09514e-08
ENSG00000130940.15	CASZ1	155.825	1.3729	0.242668	1.10368e-09	4.24288e-08
ENSG00000123836.15	PFKFB2	223.395	1.19246	0.209992	1.10465e-09	4.24288e-08
ENSG00000139173.10	TMEM117	98.2046	1.38357	0.244485	1.11023e-09	4.25443e-08
ENSG00000179314.16	WSCD1	3124.43	0.829312	0.143571	1.11538e-09	4.26426e-08
ENSG00000143333.7	RGS16	4323.31	0.854851	0.149303	1.25886e-09	4.80171e-08
ENSG00000203867.8	RBM20	489.742	1.01866	0.179144	1.27413e-09	4.84874e-08
ENSG00000126878.13	AIF1L	211.719	1.16815	0.206457	1.28219e-09	4.8605e-08
ENSG00000182533.7	CAV3	59.0157	2.09158	0.373535	1.28311e-09	4.8605e-08
ENSG00000118960.13	HS1BP3	1072.82	0.867834	0.151805	1.30043e-09	4.91485e-08
ENSG00000102996.5	MMP15	138.129	1.52223	0.271016	1.30596e-09	4.92449e-08
ENSG00000114529.13	C3orf52	248.496	1.08893	0.192163	1.31672e-09	4.95374e-08
ENSG00000158856.19	DMTN	243.533	1.26506	0.224491	1.33969e-09	5.02869e-08
ENSG00000136842.14	TMOD1	37.5241	2.30556	0.412264	1.4403e-09	5.39411e-08
ENSG00000010278.15	CD9	461.286	1.34793	0.240472	1.48636e-09	5.55402e-08
ENSG00000140092.15	FBLN5	266.991	1.35021	0.241064	1.52374e-09	5.68084e-08
ENSG00000175985.10	PLEKHD1	59.8072	2.15777	0.388569	1.61708e-09	6.00144e-08
ENSG00000171450.6	CDK5R2	35.6208	2.50707	0.450702	1.62341e-09	6.00144e-08
ENSG00000177614.11	PGBD5	2188.91	0.865783	0.152446	1.62427e-09	6.00144e-08
ENSG00000197077.14	KIAA1671	1490.13	0.80293	0.14093	1.66913e-09	6.15341e-08
ENSG00000147231.14	RADX	225.789	1.40596	0.251929	1.68168e-09	6.1859e-08
ENSG00000143494.16	VASH2	1389.63	0.889424	0.156898	1.75439e-09	6.43898e-08
ENSG00000144355.15	DLX1	1654.78	-0.7723	0.13573	1.81934e-09	6.66256e-08
ENSG00000159348.13	CYB5R1	2480.86	0.850406	0.150386	1.92189e-09	7.00705e-08
ENSG00000198597.9	ZNF536	35.236	2.39106	0.432564	2.06369e-09	7.50745e-08
ENSG00000100100.13	PIK3IP1	63.9077	1.60476	0.290681	2.25468e-09	8.18425e-08
ENSG00000169715.15	MT1E	503.382	-0.916798	0.163746	2.30672e-09	8.35477e-08
ENSG00000118402.6	ELOVL4	142.129	1.30749	0.236285	2.33007e-09	8.41181e-08
ENSG00000119801.13	YPEL5	981.081	0.711612	0.125523	2.33265e-09	8.41181e-08
ENSG00000177000.13	MTHFR	500.136	0.760002	0.134582	2.39477e-09	8.617e-08
ENSG00000114166.8	KAT2B	150.467	1.19692	0.21616	2.4635e-09	8.84504e-08
ENSG00000136052.10	SLC41A2	68.5796	1.52824	0.277633	2.55852e-09	9.16629e-08
ENSG00000062282.15	DGAT2	179.704	1.49594	0.272588	2.68921e-09	9.61364e-08
ENSG00000154153.15	RETREG1	46.9791	1.95188	0.357005	2.84726e-09	1.01567e-07
ENSG00000122547.11	EEPD1	85.5861	1.49856	0.273421	2.87776e-09	1.02433e-07
ENSG00000198113.3	TOR4A	1625.12	1.13893	0.206308	2.88409e-09	1.02438e-07
ENSG00000101470.10	TNNC2	113.022	1.66006	0.303921	2.89603e-09	1.02641e-07
ENSG00000170545.17	SMAGP	396.665	-0.8551	0.153332	2.93914e-09	1.03946e-07
ENSG00000197977.4	ELOVL2	158.69	1.19839	0.217476	2.96442e-09	1.04616e-07
ENSG00000096433.11	ITPR3	2158.77	0.923603	0.16588	2.99836e-09	1.05588e-07
ENSG00000108932.13	SLC16A6	60.714	2.20143	0.404936	3.0438e-09	1.06961e-07
ENSG00000178038.17	ALS2CL	77.4158	2.25949	0.41564	3.09412e-09	1.08498e-07
ENSG00000101846.9	STS	523.794	0.849902	0.152667	3.17863e-09	1.11225e-07
ENSG00000157601.15	MX1	56.7006	3.18735	0.589519	3.45694e-09	1.20708e-07
ENSG00000117586.11	TNFSF4	160.995	1.39287	0.255955	3.64234e-09	1.26913e-07
ENSG00000004478.8	FKBP4	4688.75	-0.613036	0.108859	3.68521e-09	1.28137e-07
ENSG00000175161.14	CADM2	95.1299	1.57666	0.290289	3.77627e-09	1.31027e-07
ENSG00000073464.13	CLCN4	592.058	0.759778	0.136628	3.86549e-09	1.33842e-07
ENSG00000117013.17	KCNQ4	79.4769	2.05076	0.380159	3.96113e-09	1.36866e-07
ENSG00000256235.3	SMIM3	718.169	1.00745	0.183726	4.03417e-09	1.39099e-07
ENSG00000271503.6	CCL5	50.3507	2.54485	0.473194	4.11162e-09	1.41474e-07
ENSG00000184922.15	FMNL1	177.872	1.17635	0.216088	4.2447e-09	1.45504e-07
ENSG00000177363.5	LRRN4CL	67.2535	2.14531	0.398939	4.25382e-09	1.45504e-07
ENSG00000068976.14	PYGM	275.49	1.60028	0.296538	4.25518e-09	1.45504e-07
ENSG00000178685.14	PARP10	603.341	0.81477	0.147442	4.27663e-09	1.45936e-07
ENSG00000076716.9	GPC4	223.356	1.3149	0.243034	4.5956e-09	1.56497e-07
ENSG00000088808.18	PPP1R13B	218.927	0.994422	0.181927	4.60998e-09	1.56663e-07
ENSG00000198892.7	SHISA4	350.686	1.1125	0.204673	4.70349e-09	1.59513e-07
ENSG00000198569.10	SLC34A3	86.4789	1.40533	0.260162	4.85495e-09	1.64312e-07
ENSG00000164647.9	STEAP1	246.295	0.964297	0.176599	4.95982e-09	1.67518e-07
ENSG00000105642.16	KCNN1	35.1209	2.70228	0.505258	5.15172e-09	1.73645e-07
ENSG00000188641.14	DPYD	808.563	-0.784193	0.142412	5.22085e-09	1.75616e-07
ENSG00000130340.17	SNX9	2108.62	0.595721	0.106709	5.2315e-09	1.75617e-07
ENSG00000013364.19	MVP	2450.35	0.802294	0.146021	5.24374e-09	1.75671e-07
ENSG00000131398.15	KCNC3	588.794	0.96681	0.17762	5.27407e-09	1.76329e-07
ENSG00000109084.14	TMEM97	2061.83	0.785826	0.142966	5.40086e-09	1.80203e-07
ENSG00000130477.16	UNC13A	59.8203	2.16636	0.406	5.55589e-09	1.84766e-07
ENSG00000170323.9	FABP4	30.1191	2.98909	0.557507	5.55998e-09	1.84766e-07
ENSG00000123095.6	BHLHE41	45.9206	2.33694	0.4381	5.6769e-09	1.88272e-07
ENSG00000121966.8	CXCR4	49.2356	2.21641	0.416249	5.759e-09	1.90612e-07
ENSG00000133069.17	TMCC2	622.909	1.08562	0.201399	6.23636e-09	2.06e-07
ENSG00000129946.11	SHC2	1204.7	0.871589	0.160248	6.31747e-09	2.08262e-07
ENSG00000157119.12	KLHL40	32.2608	2.52205	0.474104	6.5975e-09	2.1706e-07
ENSG00000162458.13	FBLIM1	1411.24	0.82035	0.15003	6.67892e-09	2.19302e-07
ENSG00000155016.18	CYP2U1	145.665	1.11851	0.208463	7.08475e-09	2.32166e-07
ENSG00000089127.15	OAS1	76.7169	2.59644	0.492904	7.3466e-09	2.4027e-07
ENSG00000187550.9	SBK2	224.296	1.51021	0.284825	7.43077e-09	2.42543e-07
ENSG00000108828.16	VAT1	8840.44	0.851932	0.157419	7.6295e-09	2.48538e-07
ENSG00000177409.12	SAMD9L	556.396	1.29956	0.244369	7.6491e-09	2.48686e-07
ENSG00000197467.17	COL13A1	432.174	0.81827	0.151056	7.83132e-09	2.53855e-07
ENSG00000272398.6	CD24	34.4099	2.92168	0.555085	7.83882e-09	2.53855e-07
ENSG00000105825.14	TFPI2	406.272	1.78107	0.338047	7.98058e-09	2.5794e-07
ENSG00000126106.14	TMEM53	150.949	1.23128	0.231492	8.24528e-09	2.65975e-07
ENSG00000099204.21	ABLIM1	914.378	0.831493	0.154304	8.92676e-09	2.87396e-07
ENSG00000205978.6	NYNRIN	410.725	1.00465	0.18813	9.02525e-09	2.90002e-07
ENSG00000112033.14	PPARD	1271.12	0.706485	0.130158	9.32307e-09	2.9899e-07
ENSG00000136859.10	ANGPTL2	1688.87	0.801251	0.148697	9.45829e-09	3.02739e-07
ENSG00000069122.19	ADGRF5	20.9713	3.18322	0.597211	9.47735e-09	3.02762e-07
ENSG00000139910.20	NOVA1	125.037	1.18489	0.223498	9.49902e-09	3.02869e-07
ENSG00000100678.19	SLC8A3	925.881	0.862784	0.160895	9.74728e-09	3.10185e-07
ENSG00000141576.16	RNF157	337.279	1.10372	0.208469	1.03446e-08	3.2856e-07
ENSG00000141068.15	KSR1	1212.11	0.995721	0.187475	1.08877e-08	3.45148e-07
ENSG00000126709.16	IFI6	871.035	1.46849	0.280738	1.10573e-08	3.49852e-07
ENSG00000180998.12	GPR137C	164.274	1.07629	0.203661	1.13888e-08	3.59652e-07
ENSG00000101255.12	TRIB3	299.647	0.868865	0.162934	1.14852e-08	3.62004e-07
ENSG00000180999.11	C1orf105	508.5	1.2954	0.247074	1.15851e-08	3.64456e-07
ENSG00000100647.8	SUSD6	497.713	0.794086	0.148343	1.16431e-08	3.6517e-07
ENSG00000166292.12	TMEM100	38.3301	2.10531	0.404001	1.1652e-08	3.6517e-07
ENSG00000256258.1		14.8313	7.81441	2.64906	1.17232e-08	3.66707e-07
ENSG00000186862.20	PDZD7	193.261	1.01601	0.192383	1.23362e-08	3.85149e-07
ENSG00000159167.12	STC1	325.987	1.33631	0.255794	1.23723e-08	3.8555e-07
ENSG00000152977.10	ZIC1	2980.83	-0.765916	0.143443	1.30572e-08	4.06124e-07
ENSG00000214140.11	PRCD	39.9369	2.08539	0.40254	1.3331e-08	4.13864e-07
ENSG00000158806.14	NPM2	54.0823	1.86784	0.360664	1.34183e-08	4.15792e-07
ENSG00000161011.20	SQSTM1	4500.14	0.747758	0.139913	1.34618e-08	4.16359e-07
ENSG00000141458.13	NPC1	1442.96	0.814994	0.153216	1.3525e-08	4.1753e-07
ENSG00000105499.14	PLA2G4C	35.1153	2.41973	0.467864	1.3802e-08	4.25286e-07
ENSG00000139278.10	GLIPR1	58.8203	1.59119	0.306562	1.38406e-08	4.25682e-07
ENSG00000205097.7	FRG2	19.0986	3.90863	0.733738	1.40566e-08	4.3152e-07
ENSG00000144354.15	CDCA7	3127.44	-0.64904	0.120819	1.43392e-08	4.39379e-07
ENSG00000163661.4	PTX3	563.968	-0.729093	0.136721	1.46686e-08	4.48641e-07
ENSG00000164604.14	GPR85	23.0196	3.58767	0.686644	1.47574e-08	4.50524e-07
ENSG00000149596.7	JPH2	1155.12	1.03302	0.197522	1.57703e-08	4.80559e-07
ENSG00000065320.9	NTN1	125.397	1.35178	0.261145	1.63484e-08	4.96343e-07
ENSG00000120438.12	TCP1	11695.1	-0.568362	0.105427	1.6437e-08	4.98116e-07
ENSG00000196352.18	CD55	1156.53	0.821636	0.155629	1.65408e-08	5.00345e-07
ENSG00000115641.19	FHL2	661.923	0.743112	0.140276	1.7534e-08	5.29418e-07
ENSG00000117245.13	KIF17	236.766	0.944937	0.180724	1.80875e-08	5.45133e-07
ENSG00000184588.18	PDE4B	900.238	0.697797	0.131611	1.90084e-08	5.71844e-07
ENSG00000064655.19	EYA2	31.9365	2.51829	0.491676	1.98287e-08	5.95438e-07
ENSG00000140044.13	JDP2	301.795	1.11572	0.215967	2.01388e-08	6.03652e-07
ENSG00000049323.16	LTBP1	1873.23	0.693936	0.131132	2.02963e-08	6.07271e-07
ENSG00000145220.14	LYAR	1308.98	-0.770535	0.146581	2.04821e-08	6.11722e-07
ENSG00000183876.9	ARSI	74.8206	1.75675	0.345466	2.19831e-08	6.55365e-07
ENSG00000184343.11	SRPK3	442.302	0.768334	0.146528	2.23921e-08	6.66357e-07
ENSG00000150938.10	CRIM1	6193.55	-0.726827	0.138833	2.49166e-08	7.3882e-07
ENSG00000133134.12	BEX2	81.616	1.83801	0.363697	2.52852e-08	7.48405e-07
ENSG00000081760.17	AACS	1293.66	0.691153	0.131599	2.5357e-08	7.49189e-07
ENSG00000171444.18	MCC	866.748	0.750106	0.143897	2.81405e-08	8.29944e-07
ENSG00000111962.8	UST	67.0453	1.53084	0.302847	2.87628e-08	8.45521e-07
ENSG00000123983.15	ACSL3	3220.26	0.750644	0.144407	2.87711e-08	8.45521e-07
ENSG00000173482.17	PTPRM	28.7803	2.33782	0.463535	3.04465e-08	8.9317e-07
ENSG00000081189.16	MEF2C	119.736	1.3483	0.26677	3.08496e-08	9.03389e-07
ENSG00000008441.19	NFIX	2097.55	0.773984	0.14953	3.16192e-08	9.24288e-07
ENSG00000182985.18	CADM1	297.47	0.842405	0.163769	3.28954e-08	9.59895e-07
ENSG00000142303.14	ADAMTS10	434.525	1.17594	0.232504	3.37673e-08	9.83601e-07
ENSG00000227855.4	DPY19L2P3	30.2928	2.29436	0.457506	3.39211e-08	9.86339e-07
ENSG00000164104.12	HMGB2	5484.23	-0.606249	0.115473	3.49089e-08	1.01328e-06
ENSG00000054793.14	ATP9A	252.522	0.904082	0.176925	3.58395e-08	1.03847e-06
ENSG00000152661.9	GJA1	2274.91	-0.58192	0.111253	3.67325e-08	1.06247e-06
ENSG00000196972.9	SMIM10L2B	57.8505	1.7219	0.345554	3.77916e-08	1.0912e-06
ENSG00000176749.9	CDK5R1	481.771	0.797152	0.155247	3.79579e-08	1.093e-06
ENSG00000126882.13	FAM78A	101.414	1.41966	0.283538	3.79864e-08	1.093e-06
ENSG00000162433.15	AK4	83.3686	1.49418	0.298961	3.824e-08	1.09839e-06
ENSG00000175471.20	MCTP1	68.4393	1.54113	0.309521	4.31587e-08	1.23752e-06
ENSG00000177283.8	FZD8	208.273	1.05861	0.210358	4.35482e-08	1.24652e-06
ENSG00000160752.15	FDPS	1488.16	0.797587	0.156158	4.36531e-08	1.24736e-06
ENSG00000197380.11	DACT3	332.342	1.34385	0.26992	4.44005e-08	1.26653e-06
ENSG00000165633.13	VSTM4	979.033	0.800736	0.156986	4.48187e-08	1.27625e-06
ENSG00000110628.16	SLC22A18	235.263	1.17728	0.235445	4.52037e-08	1.285e-06
ENSG00000167994.13	RAB3IL1	540.814	0.951093	0.188555	4.69149e-08	1.33135e-06
ENSG00000198125.13	MB	19.6353	3.7014	0.734724	4.71784e-08	1.33653e-06
ENSG00000167107.13	ACSF2	814.154	0.714418	0.139426	4.732e-08	1.33825e-06
ENSG00000189067.14	LITAF	1396.82	0.811461	0.159549	4.74972e-08	1.34096e-06
ENSG00000070540.13	WIPI1	575.967	0.742376	0.145247	4.77313e-08	1.34488e-06
ENSG00000158555.15	GDPD5	328.086	1.18308	0.237142	4.77989e-08	1.34488e-06
ENSG00000095752.7	IL11	195.558	0.980456	0.195021	4.89628e-08	1.37529e-06
ENSG00000169891.18	REPS2	294.355	0.89765	0.177769	4.93801e-08	1.38466e-06
ENSG00000163346.17	PBXIP1	5292.69	0.661676	0.128744	4.94821e-08	1.38516e-06
ENSG00000120254.16	MTHFD1L	2133.16	-0.606152	0.117392	4.98021e-08	1.39176e-06
ENSG00000274180.1	NATD1	54.2751	1.72065	0.34894	5.11839e-08	1.42796e-06
ENSG00000214655.11	ZSWIM8	1842.35	0.718846	0.140746	5.1423e-08	1.43221e-06
ENSG00000135744.9	AGT	32.0842	2.15098	0.437387	5.26762e-08	1.46465e-06
ENSG00000072163.20	LIMS2	76.8105	1.4305	0.289234	5.28871e-08	1.46804e-06
ENSG00000240694.9	PNMA2	135.267	1.27675	0.25758	5.34873e-08	1.48221e-06
ENSG00000174669.12	SLC29A2	1154.92	0.622225	0.121078	5.54284e-08	1.53343e-06
ENSG00000214548.18	MEG3	902.708	0.97691	0.195143	5.55471e-08	1.53414e-06
ENSG00000012822.16	CALCOCO1	1205.31	0.650245	0.126866	5.56998e-08	1.53579e-06
ENSG00000099864.18	PALM	1126.26	1.05041	0.211213	5.9792e-08	1.64587e-06
ENSG00000128833.13	MYO5C	51.7135	1.64189	0.334594	6.06532e-08	1.6668e-06
ENSG00000145882.11	PCYOX1L	611.503	0.695455	0.136904	6.07561e-08	1.66686e-06
ENSG00000103811.18	CTSH	151.896	1.06399	0.21423	6.11245e-08	1.67418e-06
ENSG00000001617.12	SEMA3F	30.9571	2.10077	0.429416	6.26224e-08	1.71237e-06
ENSG00000244586.1	WNT5A-AS1	284.239	1.11358	0.224996	6.29877e-08	1.71951e-06
ENSG00000174938.15	SEZ6L2	1250.19	0.936248	0.187876	6.54698e-08	1.78432e-06
ENSG00000153253.19	SCN3A	43.9618	2.85789	0.590887	6.87021e-08	1.86933e-06
ENSG00000137877.10	SPTBN5	144.294	1.25956	0.257078	7.10523e-08	1.9301e-06
ENSG00000178764.8	ZHX2	139.065	1.15662	0.235159	7.21191e-08	1.95586e-06
ENSG00000112144.16	CILK1	921.819	-0.724763	0.143998	7.33418e-08	1.98576e-06
ENSG00000183049.14	CAMK1D	658.714	0.824845	0.165184	7.47137e-08	2.01959e-06
ENSG00000125648.15	SLC25A23	2710.05	0.710829	0.141009	7.62203e-08	2.05695e-06
ENSG00000167244.22	IGF2	67042.7	0.850006	0.170999	7.91637e-08	2.1329e-06
ENSG00000142149.9	HUNK	1602.12	0.619218	0.121364	8.04635e-08	2.16439e-06
ENSG00000204634.13	TBC1D8	218.981	0.930256	0.188097	8.1153e-08	2.17939e-06
ENSG00000127084.19	FGD3	70.6193	1.44972	0.298859	8.4631e-08	2.2691e-06
ENSG00000287559.1		148.226	1.33084	0.274354	8.68983e-08	2.32611e-06
ENSG00000074590.14	NUAK1	623.318	0.833352	0.168086	8.79135e-08	2.34948e-06
ENSG00000162520.15	SYNC	48.6921	1.60127	0.331249	8.81822e-08	2.35286e-06
ENSG00000112139.17	MDGA1	151.604	1.25531	0.258465	8.86915e-08	2.36263e-06
ENSG00000165617.15	DACT1	49.7305	2.13291	0.445378	9.0122e-08	2.39687e-06
ENSG00000133110.15	POSTN	77.3838	-1.51162	0.313768	9.21812e-08	2.44769e-06
ENSG00000180758.12	GPR157	158.944	0.982111	0.200571	9.58716e-08	2.5416e-06
ENSG00000182168.15	UNC5C	1742.94	-0.78434	0.158282	9.62779e-08	2.54828e-06
ENSG00000168785.8	TSPAN5	1642.83	0.644677	0.128453	9.79845e-08	2.5893e-06
ENSG00000147251.16	DOCK11	198.929	1.77269	0.371095	1.01086e-07	2.66698e-06
ENSG00000145743.18	FBXL17	368.801	0.957458	0.195926	1.03019e-07	2.71367e-06
ENSG00000172159.16	FRMD3	333.096	0.875343	0.178468	1.07647e-07	2.83041e-06
ENSG00000127585.12	FBXL16	316.888	1.02796	0.211499	1.07794e-07	2.83041e-06
ENSG00000131981.16	LGALS3	993.763	0.705899	0.14206	1.09983e-07	2.88331e-06
ENSG00000123384.14	LRP1	6149.19	0.672339	0.135051	1.12984e-07	2.95728e-06
ENSG00000167641.11	PPP1R14A	43.5161	1.74179	0.364959	1.14895e-07	3.00254e-06
ENSG00000128594.8	LRRC4	1224.42	-0.707034	0.142818	1.16804e-07	3.04761e-06
ENSG00000109680.11	TBC1D19	194.533	0.882134	0.180633	1.19048e-07	3.10126e-06
ENSG00000160072.20	ATAD3B	3735.5	-0.678205	0.136781	1.20482e-07	3.13366e-06
ENSG00000185818.8	NAT8L	326.937	1.04527	0.216323	1.20758e-07	3.13459e-06
ENSG00000142178.9	SIK1	160.63	1.18129	0.245943	1.22545e-07	3.17234e-06
ENSG00000189143.10	CLDN4	121.205	1.38535	0.290197	1.23838e-07	3.20079e-06
ENSG00000008300.17	CELSR3	288.749	0.847719	0.173542	1.26618e-07	3.26754e-06
ENSG00000162777.17	DENND2D	55.0363	1.47964	0.31052	1.2752e-07	3.28569e-06
ENSG00000074527.13	NTN4	171.053	1.35855	0.285113	1.29487e-07	3.33116e-06
ENSG00000078269.15	SYNJ2	2154.53	0.631769	0.127162	1.34399e-07	3.45215e-06
ENSG00000134207.17	SYT6	40.657	1.92932	0.407553	1.35239e-07	3.46833e-06
ENSG00000038945.15	MSR1	39.67	1.88395	0.398095	1.37476e-07	3.52024e-06
ENSG00000197381.17	ADARB1	1017.86	0.736153	0.150084	1.38483e-07	3.54054e-06
ENSG00000197558.13	SSPOP	90.3757	1.33443	0.280212	1.39685e-07	3.56575e-06
ENSG00000163531.17	NFASC	271.194	0.816559	0.167662	1.42731e-07	3.63787e-06
ENSG00000119729.12	RHOQ	2204.75	0.626124	0.126354	1.45325e-07	3.69829e-06
ENSG00000111058.8	ACSS3	104.583	1.68197	0.357438	1.4883e-07	3.78165e-06
ENSG00000091262.17	ABCC6	83.2964	1.24345	0.261529	1.49895e-07	3.80286e-06
ENSG00000100889.12	PCK2	324.744	0.977377	0.203395	1.50823e-07	3.82053e-06
ENSG00000073067.14	CYP2W1	48.2578	1.70906	0.362891	1.52742e-07	3.86322e-06
ENSG00000072041.18	SLC6A15	75.3244	1.50486	0.318884	1.5387e-07	3.88581e-06
ENSG00000080503.24	SMARCA2	45.3156	1.7222	0.365467	1.54152e-07	3.88698e-06
ENSG00000135838.14	NPL	212.881	0.907821	0.188425	1.57425e-07	3.96345e-06
ENSG00000227877.7	MRLN	265.946	1.13561	0.238736	1.60338e-07	4.03066e-06
ENSG00000119946.12	CNNM1	316.392	0.815271	0.16842	1.65211e-07	4.14685e-06
ENSG00000127415.13	IDUA	478.789	0.797352	0.164615	1.6568e-07	4.1523e-06
ENSG00000111540.16	RAB5B	2157.75	0.536031	0.10776	1.67598e-07	4.19402e-06
ENSG00000148158.17	SNX30	827.113	0.834046	0.172728	1.70039e-07	4.24865e-06
ENSG00000145861.9	C1QTNF2	211.339	1.19495	0.252623	1.74324e-07	4.34915e-06
ENSG00000162738.7	VANGL2	1567.36	0.687568	0.140712	1.74954e-07	4.35829e-06
ENSG00000103528.17	SYT17	107.084	1.07933	0.227004	1.75693e-07	4.3701e-06
ENSG00000163659.13	TIPARP	432.317	0.693986	0.14239	1.81113e-07	4.49139e-06
ENSG00000113356.13	POLR3G	402.235	-0.834431	0.173547	1.844e-07	4.56605e-06
ENSG00000166272.18	WBP1L	1012.37	0.654534	0.133898	1.85563e-07	4.58795e-06
ENSG00000157514.18	TSC22D3	1133.68	0.780783	0.161591	1.8702e-07	4.61708e-06
ENSG00000070759.17	TESK2	87.8307	1.28393	0.272926	1.89977e-07	4.68307e-06
ENSG00000161381.14	PLXDC1	57.9523	1.52414	0.325848	1.94519e-07	4.78789e-06
ENSG00000112294.14	ALDH5A1	180.965	0.939263	0.197021	1.95031e-07	4.79336e-06
ENSG00000170454.6	KRT75	17.9474	4.73665	0.962062	2.06385e-07	5.06487e-06
ENSG00000185739.13	SRL	49.4615	1.75348	0.377991	2.12659e-07	5.21109e-06
ENSG00000120068.7	HOXB8	552.302	1.08699	0.23094	2.14615e-07	5.25124e-06
ENSG00000102172.16	SMS	3915.43	-0.541938	0.110226	2.20618e-07	5.39013e-06
ENSG00000099960.13	SLC7A4	23.7544	2.59476	0.55816	2.24264e-07	5.47112e-06
ENSG00000157152.17	SYN2	70.1611	1.53833	0.331998	2.27105e-07	5.53225e-06
ENSG00000151388.11	ADAMTS12	828.47	0.703594	0.145865	2.27546e-07	5.53483e-06
ENSG00000119185.13	ITGB1BP1	2023.5	-0.536013	0.109129	2.30271e-07	5.59287e-06
ENSG00000163629.13	PTPN13	28.1549	2.53975	0.54998	2.33582e-07	5.66495e-06
ENSG00000119899.13	SLC17A5	481.957	0.687011	0.142416	2.36108e-07	5.71784e-06
ENSG00000187134.14	AKR1C1	115.371	1.3672	0.294543	2.40137e-07	5.80689e-06
ENSG00000129235.11	TXNDC17	1266.09	-0.686583	0.142629	2.47641e-07	5.97958e-06
ENSG00000171680.23	PLEKHG5	840.53	0.771585	0.161646	2.49744e-07	6.02157e-06
ENSG00000171462.15	DLK2	283.927	0.886239	0.187514	2.55151e-07	6.14297e-06
ENSG00000171368.12	TPPP	112.769	1.20877	0.259992	2.57869e-07	6.19938e-06
ENSG00000197852.12	INKA2	2479.4	0.643635	0.133317	2.59143e-07	6.22094e-06
ENSG00000196535.19	MYO18A	2413.44	0.766496	0.160799	2.61359e-07	6.26504e-06
ENSG00000171208.10	NETO2	2497.34	-0.548835	0.112785	2.74934e-07	6.57137e-06
ENSG00000225826.2	LINC00626	16.9176	3.47735	0.740611	2.76428e-07	6.59752e-06
ENSG00000157502.13	PWWP3B	157.063	1.08349	0.233149	2.90064e-07	6.91298e-06
ENSG00000102879.17	CORO1A	248.03	-1.07661	0.231987	2.91143e-07	6.92871e-06
ENSG00000041982.16	TNC	41294.3	0.726248	0.152095	2.97084e-07	7.05991e-06
ENSG00000182916.8	TCEAL7	880.956	0.748868	0.157881	3.05254e-07	7.24364e-06
ENSG00000150054.19	MPP7	529.465	-0.654672	0.136842	3.07384e-07	7.28372e-06
ENSG00000107859.10	PITX3	1450.68	1.14955	0.250016	3.08674e-07	7.30381e-06
ENSG00000111331.14	OAS3	1134.97	0.847478	0.180381	3.11253e-07	7.35431e-06
ENSG00000187260.16	WDR86	76.0462	1.54099	0.337085	3.14223e-07	7.41387e-06
ENSG00000162989.5	KCNJ3	1795.56	-0.606558	0.125752	3.25847e-07	7.67715e-06
ENSG00000227128.5	LBX1-AS1	99.6383	1.09565	0.237047	3.27029e-07	7.69402e-06
ENSG00000171992.13	SYNPO	117.941	1.56758	0.344823	3.27576e-07	7.69593e-06
ENSG00000064763.12	FAR2	965.557	-0.566623	0.117586	3.33231e-07	7.81766e-06
ENSG00000092820.19	EZR	4212.7	-0.508828	0.104829	3.36695e-07	7.88773e-06
ENSG00000102575.14	ACP5	53.3388	2.04608	0.453522	3.38586e-07	7.92079e-06
ENSG00000074416.16	MGLL	2287.35	0.788532	0.167722	3.44083e-07	8.03801e-06
ENSG00000147257.16	GPC3	444.013	0.83288	0.177943	3.49025e-07	8.14195e-06
ENSG00000110042.8	DTX4	168.269	1.27996	0.280585	3.63577e-07	8.46945e-06
ENSG00000179954.16	SSC5D	626.465	1.00547	0.217947	3.67741e-07	8.55438e-06
ENSG00000179832.18	MROH1	1150.91	0.648568	0.136354	3.71392e-07	8.61886e-06
ENSG00000072682.20	P4HA2	1471.34	0.635011	0.133396	3.71557e-07	8.61886e-06
ENSG00000174004.6	NRROS	143.828	1.36881	0.301443	3.74603e-07	8.67735e-06
ENSG00000277363.5	SRCIN1	306.5	0.910771	0.196894	3.99608e-07	9.24359e-06
ENSG00000162878.13	PKDCC	188.011	1.00967	0.219778	4.04942e-07	9.35387e-06
ENSG00000112773.16	TENT5A	37.9877	2.4478	0.547546	4.06679e-07	9.38087e-06
ENSG00000108861.9	DUSP3	1837.77	0.589204	0.123711	4.16546e-07	9.59508e-06
ENSG00000214193.11	SH3D21	663.723	-0.761143	0.163462	4.17498e-07	9.60361e-06
ENSG00000174804.4	FZD4	423.926	1.01663	0.221809	4.20827e-07	9.66674e-06
ENSG00000181656.7	GPR88	37.5475	1.85667	0.412964	4.24874e-07	9.7384e-06
ENSG00000130304.17	SLC27A1	972.74	0.677594	0.143889	4.25126e-07	9.7384e-06
ENSG00000131473.17	ACLY	10047.4	0.538125	0.11239	4.26222e-07	9.74997e-06
ENSG00000005020.13	SKAP2	498.205	0.792652	0.170345	4.30655e-07	9.83775e-06
ENSG00000112769.20	LAMA4	2570.27	0.652555	0.138288	4.33374e-07	9.88619e-06
ENSG00000071967.12	CYBRD1	5489.37	0.579171	0.121833	4.4918e-07	1.02326e-05
ENSG00000139998.16	RAB15	1246.69	0.66542	0.141413	4.52077e-07	1.02844e-05
ENSG00000069431.14	ABCC9	16.332	3.39897	0.743914	4.60188e-07	1.04546e-05
ENSG00000102230.14	PCYT1B	321.939	0.781092	0.168303	4.67055e-07	1.0596e-05
ENSG00000164300.17	SERINC5	335.649	0.725658	0.155689	4.84815e-07	1.09838e-05
ENSG00000128590.5	DNAJB9	643.822	0.655827	0.13975	4.86449e-07	1.10057e-05
ENSG00000101144.13	BMP7	1710.84	0.868283	0.189457	4.90589e-07	1.10842e-05
ENSG00000110328.6	GALNT18	401.285	1.06761	0.235401	4.92525e-07	1.11128e-05
ENSG00000172031.7	EPHX4	41.9345	1.59502	0.356784	4.97361e-07	1.12066e-05
ENSG00000164509.16	IL31RA	32.5835	1.83834	0.412317	5.07071e-07	1.14098e-05
ENSG00000107954.11	NEURL1	118.983	1.0418	0.229543	5.12542e-07	1.15015e-05
ENSG00000163092.22	XIRP2	22.4915	2.47368	0.555048	5.19835e-07	1.16494e-05
ENSG00000146278.11	PNRC1	310.993	0.866696	0.189345	5.38024e-07	1.20407e-05
ENSG00000117707.16	PROX1	114.915	1.16917	0.259758	5.38979e-07	1.20457e-05
ENSG00000144868.14	TMEM108	888.968	0.907093	0.199009	5.51089e-07	1.22997e-05
ENSG00000140563.16	MCTP2	33.3414	2.81348	0.640309	5.52483e-07	1.23142e-05
ENSG00000085741.14	WNT11	134.504	1.19116	0.265449	5.54264e-07	1.23372e-05
ENSG00000177426.22	TGIF1	1391.81	0.549816	0.116533	5.8696e-07	1.30474e-05
ENSG00000111275.13	ALDH2	528.051	0.694712	0.149964	5.89637e-07	1.30893e-05
ENSG00000162385.11	MAGOH	2215	-0.657819	0.141541	5.92988e-07	1.3146e-05
ENSG00000134758.14	RNF138	661.554	-0.688589	0.148716	5.96672e-07	1.31951e-05
ENSG00000127863.16	TNFRSF19	482.534	0.784761	0.171075	5.96799e-07	1.31951e-05
ENSG00000176490.5	DIRAS1	361.59	0.957498	0.21256	6.56194e-07	1.44889e-05
ENSG00000135472.9	FAIM2	87.1162	1.49501	0.339119	6.60833e-07	1.45719e-05
ENSG00000143772.11	ITPKB	1306.65	0.731925	0.15961	6.74862e-07	1.48436e-05
ENSG00000115221.12	ITGB6	74.9367	1.50113	0.341218	6.74955e-07	1.48436e-05
ENSG00000187266.14	EPOR	388.016	0.787662	0.172742	6.77273e-07	1.48748e-05
ENSG00000069424.16	KCNAB2	450.889	0.856013	0.188961	6.81418e-07	1.4946e-05
ENSG00000113504.21	SLC12A7	3827.92	0.961775	0.214089	6.90712e-07	1.51297e-05
ENSG00000122691.13	TWIST1	75.4575	1.55239	0.353934	7.02692e-07	1.53717e-05
ENSG00000139567.13	ACVRL1	97.352	1.25025	0.282673	7.1232e-07	1.55617e-05
ENSG00000187955.13	COL14A1	15457.1	0.737827	0.161184	7.62864e-07	1.6622e-05
ENSG00000116604.19	MEF2D	3075.09	0.531113	0.11363	7.70678e-07	1.67701e-05
ENSG00000183684.8	ALYREF	3268.16	-0.72572	0.159381	7.78548e-07	1.69191e-05
ENSG00000204580.14	DDR1	2527.06	0.952687	0.213998	8.4381e-07	1.83132e-05
ENSG00000109685.19	NSD2	5077.56	-0.485556	0.103776	8.49911e-07	1.84214e-05
ENSG00000149295.14	DRD2	58.0317	1.62327	0.373973	8.55353e-07	1.85151e-05
ENSG00000097046.13	CDC7	1155.37	-0.616331	0.134276	8.85425e-07	1.9141e-05
ENSG00000150753.12	CCT5	8948.8	-0.460657	0.0987369	9.0256e-07	1.94859e-05
ENSG00000198121.15	LPAR1	47.8859	1.91572	0.444517	9.19487e-07	1.98254e-05
ENSG00000170162.14	VGLL2	5235.66	0.730394	0.161552	9.34492e-07	2.00965e-05
ENSG00000224273.2	RABGEF1P3	16.4492	3.18409	0.728516	9.54269e-07	2.04951e-05
ENSG00000171522.6	PTGER4	22.4916	2.64076	0.612696	9.73039e-07	2.08711e-05
ENSG00000214814.7	FER1L6	9.13649	6.87539	2.60156	9.81518e-07	2.10256e-05
ENSG00000166250.12	CLMP	587.018	0.863314	0.194085	9.86581e-07	2.11067e-05
ENSG00000119915.5	ELOVL3	83.6812	1.29303	0.298005	1.00624e-06	2.14995e-05
ENSG00000198794.12	SCAMP5	449.056	0.874043	0.196912	1.02018e-06	2.17691e-05
ENSG00000143228.13	NUF2	1694.37	-0.570278	0.124387	1.02539e-06	2.18253e-05
ENSG00000092607.15	TBX15	1238.61	0.603342	0.132089	1.02546e-06	2.18253e-05
ENSG00000005884.18	ITGA3	1946.84	0.855885	0.192794	1.04129e-06	2.21337e-05
ENSG00000170873.19	MTSS1	139.615	1.5205	0.353968	1.05736e-06	2.24465e-05
ENSG00000176641.11	RNF152	1174.46	-0.54173	0.117835	1.06094e-06	2.24935e-05
ENSG00000148848.15	ADAM12	3864.74	0.579248	0.126615	1.06537e-06	2.25586e-05
ENSG00000135677.11	GNS	3508.24	0.555406	0.121017	1.08736e-06	2.29946e-05
ENSG00000144485.11	HES6	1553.32	0.97459	0.222058	1.08895e-06	2.29988e-05
ENSG00000092421.17	SEMA6A	1469.51	0.585545	0.128906	1.09582e-06	2.31145e-05
ENSG00000180772.8	AGTR2	803.684	0.892008	0.202274	1.13134e-06	2.38331e-05
ENSG00000135372.10	NAT10	2788.1	-0.486221	0.105207	1.13811e-06	2.39452e-05
ENSG00000149136.9	SSRP1	7159.68	-0.539925	0.117392	1.14662e-06	2.40936e-05
ENSG00000153574.9	RPIA	1590.7	-0.53592	0.116921	1.15224e-06	2.41809e-05
ENSG00000079739.17	PGM1	1296.47	0.632235	0.139795	1.16561e-06	2.44304e-05
ENSG00000188153.14	COL4A5	44.5239	1.5734	0.367694	1.16816e-06	2.44528e-05
ENSG00000161835.11	TAMALIN	159.375	1.13386	0.261801	1.18246e-06	2.47208e-05
ENSG00000198604.11	BAZ1A	1650.38	-0.631836	0.139907	1.1896e-06	2.48388e-05
ENSG00000185442.13	FAM174B	331.382	0.83238	0.188682	1.23176e-06	2.56542e-05
ENSG00000197771.13	MCMBP	2595.28	-0.492359	0.107048	1.23964e-06	2.57857e-05
ENSG00000148926.10	ADM	3965.16	-0.601664	0.13336	1.30726e-06	2.71582e-05
ENSG00000167767.14	KRT80	818.731	0.792962	0.17982	1.34314e-06	2.78684e-05
ENSG00000144810.16	COL8A1	1007.19	-0.702962	0.158236	1.38535e-06	2.87082e-05
ENSG00000183801.8	OLFML1	24.3296	2.58186	0.611749	1.39634e-06	2.88997e-05
ENSG00000169271.3	HSPB3	20.4296	2.3955	0.56502	1.39967e-06	2.89324e-05
ENSG00000103942.13	HOMER2	159.194	0.922357	0.211917	1.40257e-06	2.89561e-05
ENSG00000123496.8	IL13RA2	14.8531	4.995	1.06391	1.40588e-06	2.89882e-05
ENSG00000130224.15	LRCH2	38.8827	1.67038	0.395596	1.45861e-06	3.00378e-05
ENSG00000185669.6	SNAI3	46.0474	1.53362	0.362679	1.50149e-06	3.08824e-05
ENSG00000146950.13	SHROOM2	403.682	0.945584	0.218582	1.50829e-06	3.09838e-05
ENSG00000165072.10	MAMDC2	1230.94	0.597746	0.133193	1.51594e-06	3.11022e-05
ENSG00000165312.7	OTUD1	663.947	0.768398	0.175137	1.56082e-06	3.19833e-05
ENSG00000162817.7	C1orf115	98.2211	1.04116	0.242413	1.56365e-06	3.20015e-05
ENSG00000170745.12	KCNS3	150.144	1.00583	0.23406	1.60422e-06	3.27912e-05
ENSG00000151224.13	MAT1A	16.5234	5.10959	1.11357	1.61028e-06	3.28744e-05
ENSG00000177238.14	TRIM72	4531.08	0.502551	0.11075	1.62653e-06	3.31651e-05
ENSG00000069020.19	MAST4	411.572	0.777353	0.177678	1.63352e-06	3.32666e-05
ENSG00000144406.19	UNC80	601.847	0.939335	0.217954	1.63924e-06	3.3342e-05
ENSG00000090339.9	ICAM1	15.3015	2.90665	0.684452	1.69016e-06	3.43354e-05
ENSG00000154358.23	OBSCN	1070.37	0.814445	0.187315	1.70485e-06	3.45912e-05
ENSG00000196557.13	CACNA1H	2955.22	0.7463	0.170473	1.71508e-06	3.47562e-05
ENSG00000188763.5	FZD9	229.814	1.185	0.280003	1.72754e-06	3.49658e-05
ENSG00000151239.14	TWF1	1618.56	-0.50413	0.111615	1.73344e-06	3.50422e-05
ENSG00000173114.13	LRRN3	606.031	0.644947	0.145641	1.75241e-06	3.53825e-05
ENSG00000068903.21	SIRT2	3870.04	0.799554	0.183954	1.76587e-06	3.56105e-05
ENSG00000078900.15	TP73	109.193	-1.28464	0.305601	1.78458e-06	3.59441e-05
ENSG00000128872.10	TMOD2	97.7589	1.44674	0.345847	1.7874e-06	3.59569e-05
ENSG00000100296.14	THOC5	2306.68	-0.531513	0.118484	1.82014e-06	3.65711e-05
ENSG00000162511.8	LAPTM5	49.8266	1.47531	0.352108	1.82272e-06	3.65785e-05
ENSG00000115159.16	GPD2	2861.53	-0.706493	0.161514	1.90132e-06	3.81095e-05
ENSG00000069667.16	RORA	115.582	1.20617	0.287321	2.0143e-06	4.03251e-05
ENSG00000151892.16	GFRA1	3707.29	-0.525841	0.116456	2.03049e-06	4.05973e-05
ENSG00000183087.15	GAS6	34.7358	1.65369	0.39824	2.03281e-06	4.05973e-05
ENSG00000160867.15	FGFR4	6862.22	0.804987	0.18664	2.04749e-06	4.08411e-05
ENSG00000182179.13	UBA7	137.981	0.949029	0.223095	2.07071e-06	4.12543e-05
ENSG00000157766.19	ACAN	117.259	-1.02399	0.242169	2.08443e-06	4.14777e-05
ENSG00000112276.14	BVES	1861.57	0.586018	0.132423	2.09206e-06	4.15794e-05
ENSG00000182134.17	TDRKH	168.12	0.981021	0.231456	2.12769e-06	4.22367e-05
ENSG00000164985.15	PSIP1	1711.46	-0.503808	0.112619	2.13235e-06	4.22785e-05
ENSG00000214872.9	SMTNL1	61.6362	1.63249	0.395576	2.14291e-06	4.24368e-05
ENSG00000163517.15	HDAC11	355.947	0.940211	0.221462	2.15234e-06	4.25726e-05
ENSG00000021826.18	CPS1	112.087	1.08596	0.25858	2.22073e-06	4.38728e-05
ENSG00000165861.14	ZFYVE1	585.113	0.6637	0.152121	2.2338e-06	4.40783e-05
ENSG00000119771.15	KLHL29	3781.78	0.565019	0.127632	2.33851e-06	4.60894e-05
ENSG00000159307.20	SCUBE1	31.5054	2.36953	0.582758	2.34384e-06	4.61393e-05
ENSG00000139269.3	INHBE	43.6445	1.7737	0.433191	2.40797e-06	4.73087e-05
ENSG00000099901.17	RANBP1	7176.45	-0.523095	0.117349	2.40897e-06	4.73087e-05
ENSG00000144369.14	FAM171B	3791.26	0.626663	0.143743	2.47833e-06	4.8613e-05
ENSG00000159164.10	SV2A	2171.01	0.558159	0.126813	2.5447e-06	4.98557e-05
ENSG00000116560.12	SFPQ	19549.8	-0.43727	0.0976489	2.56143e-06	5.01239e-05
ENSG00000105339.11	DENND3	159.12	0.875881	0.206941	2.56949e-06	5.02222e-05
ENSG00000112208.11	BAG2	1196.02	-0.55823	0.127108	2.6289e-06	5.12981e-05
ENSG00000138413.14	IDH1	3595.83	0.59556	0.136312	2.63075e-06	5.12981e-05
ENSG00000165704.15	HPRT1	739.575	-0.568985	0.129862	2.65611e-06	5.17316e-05
ENSG00000138668.19	HNRNPD	15149.4	-0.678361	0.157282	2.67262e-06	5.19917e-05
ENSG00000139304.16	PTPRQ	276.983	-0.721651	0.168317	2.67875e-06	5.20214e-05
ENSG00000221963.6	APOL6	464.689	0.950448	0.22661	2.68044e-06	5.20214e-05
ENSG00000126261.13	UBA2	4671.56	-0.453668	0.101635	2.68497e-06	5.2048e-05
ENSG00000070031.4	SCT	176.516	1.25849	0.305922	2.68983e-06	5.20811e-05
ENSG00000196754.13	S100A2	860.05	-0.690153	0.16055	2.72944e-06	5.27862e-05
ENSG00000247746.5	USP51	211.515	0.796325	0.187706	2.85382e-06	5.51271e-05
ENSG00000113296.14	THBS4	53.7922	1.3867	0.338592	2.86268e-06	5.52338e-05
ENSG00000134470.21	IL15RA	64.7339	1.22271	0.297183	2.89081e-06	5.57113e-05
ENSG00000135439.12	AGAP2	396.26	0.818403	0.193801	2.94249e-06	5.66412e-05
ENSG00000099337.5	KCNK6	23.5917	2.49301	0.618497	2.95357e-06	5.67883e-05
ENSG00000169299.14	PGM2	891.118	-0.601364	0.138764	2.99383e-06	5.74954e-05
ENSG00000124225.16	PMEPA1	1164.49	0.810257	0.191827	3.01626e-06	5.78589e-05
ENSG00000197746.15	PSAP	18242.2	0.58052	0.133618	3.05863e-06	5.86036e-05
ENSG00000152240.13	HAUS1	919.329	-0.626796	0.145537	3.13454e-06	5.99885e-05
ENSG00000136960.13	ENPP2	15.0846	3.23299	0.786771	3.14026e-06	6.00284e-05
ENSG00000125657.5	TNFSF9	121.094	0.981818	0.236791	3.15788e-06	6.02724e-05
ENSG00000130294.18	KIF1A	6741.32	0.678159	0.158509	3.16033e-06	6.02724e-05
ENSG00000146731.11	CCT6A	15606.5	-0.441016	0.0993859	3.17952e-06	6.05687e-05
ENSG00000013016.16	EHD3	728.712	0.685924	0.160803	3.24855e-06	6.18123e-05
ENSG00000088448.14	ANKRD10	974.113	1.00808	0.244132	3.2551e-06	6.18657e-05
ENSG00000196139.14	AKR1C3	66.0148	1.48103	0.366701	3.26289e-06	6.19424e-05
ENSG00000196549.13	MME	1736.67	1.88857	0.471558	3.31565e-06	6.28718e-05
ENSG00000091409.16	ITGA6	4938.58	0.796694	0.189154	3.32245e-06	6.29215e-05
ENSG00000087087.20	SRRT	8808.43	-0.502853	0.113811	3.3259e-06	6.29215e-05
ENSG00000123453.19	SARDH	307.852	1.03831	0.252409	3.35551e-06	6.34092e-05
ENSG00000068305.18	MEF2A	912.782	0.631541	0.147214	3.38367e-06	6.38682e-05
ENSG00000145362.21	ANK2	1921.97	0.683663	0.161149	3.40762e-06	6.41819e-05
ENSG00000162627.17	SNX7	941.688	0.507665	0.116044	3.40806e-06	6.41819e-05
ENSG00000165416.15	SUGT1	1015.67	-0.619461	0.14433	3.41754e-06	6.42872e-05
ENSG00000205269.6	TMEM170B	142.206	1.3169	0.325363	3.45747e-06	6.49642e-05
ENSG00000196422.11	PPP1R26	178.159	0.773859	0.184039	3.49946e-06	6.56466e-05
ENSG00000112137.19	PHACTR1	77.4683	1.24466	0.306673	3.50173e-06	6.56466e-05
ENSG00000105559.12	PLEKHA4	2890.02	0.632355	0.148163	3.59522e-06	6.73227e-05
ENSG00000166803.14	PCLAF	803.847	-0.693525	0.163792	3.60882e-06	6.7501e-05
ENSG00000162873.15	KLHDC8A	14.6718	3.19582	0.782995	3.63691e-06	6.79e-05
ENSG00000152689.18	RASGRP3	132.292	1.21523	0.299734	3.63838e-06	6.79e-05
ENSG00000172594.13	SMPDL3A	194.175	0.841696	0.20219	3.68775e-06	6.87437e-05
ENSG00000133138.20	TBC1D8B	239.445	0.933253	0.226272	3.73001e-06	6.9453e-05
ENSG00000071242.12	RPS6KA2	366.882	0.716915	0.170079	3.78424e-06	7.028e-05
ENSG00000018625.15	ATP1A2	16.3823	2.70456	0.670945	3.78965e-06	7.028e-05
ENSG00000179855.9	GIPC3	247.393	0.955731	0.232465	3.79144e-06	7.028e-05
ENSG00000111834.13	RSPH4A	95.6585	1.01763	0.248626	3.85918e-06	7.14553e-05
ENSG00000036565.15	SLC18A1	30.0509	2.5424	0.645169	3.89817e-06	7.20966e-05
ENSG00000132561.14	MATN2	63.0669	1.57996	0.39701	3.94008e-06	7.27902e-05
ENSG00000128266.9	GNAZ	430.953	0.650838	0.153456	3.97585e-06	7.33689e-05
ENSG00000106772.19	PRUNE2	517.044	2.0935	0.531651	3.98877e-06	7.35251e-05
ENSG00000108001.16	EBF3	3161.01	-0.514658	0.118755	4.02783e-06	7.41623e-05
ENSG00000106733.21	NMRK1	61.89	1.31931	0.328967	4.10795e-06	7.55534e-05
ENSG00000166426.8	CRABP1	75.195	-1.24323	0.309497	4.14087e-06	7.60741e-05
ENSG00000114270.18	COL7A1	243.562	0.878904	0.213421	4.18537e-06	7.68061e-05
ENSG00000231274.5	SBK3	23.0361	2.09981	0.529744	4.31861e-06	7.91632e-05
ENSG00000183578.8	TNFAIP8L3	14.1929	3.32074	0.824692	4.35407e-06	7.97249e-05
ENSG00000166831.9	RBPMS2	107.515	1.28263	0.321547	4.51331e-06	8.2549e-05
ENSG00000084636.18	COL16A1	126.99	0.891358	0.217676	4.52966e-06	8.27564e-05
ENSG00000178996.14	SNX18	1030.05	0.609246	0.14366	4.55624e-06	8.31502e-05
ENSG00000007516.14	BAIAP3	95.0499	0.998451	0.246635	4.76005e-06	8.67737e-05
ENSG00000157214.14	STEAP2	69.4204	1.15253	0.287591	4.78879e-06	8.72013e-05
ENSG00000116729.14	WLS	3975.17	0.460217	0.106914	4.80951e-06	8.74823e-05
ENSG00000158467.17	AHCYL2	1283.82	0.581407	0.137004	4.81558e-06	8.74964e-05
ENSG00000198739.11	LRRTM3	1079.47	-0.517596	0.120874	4.88174e-06	8.85474e-05
ENSG00000132603.15	NIP7	1696.02	-0.509205	0.118718	4.88415e-06	8.85474e-05
ENSG00000079263.19	SP140	13.6406	3.07606	0.766807	4.93537e-06	8.93778e-05
ENSG00000180628.15	PCGF5	513.998	0.72793	0.175583	4.97591e-06	9.00134e-05
ENSG00000139289.14	PHLDA1	3616.13	0.505888	0.118099	4.99667e-06	9.02899e-05
ENSG00000093000.19	NUP50	2554.17	-0.540613	0.126889	5.00248e-06	9.02962e-05
ENSG00000137959.17	IFI44L	149.375	2.61308	0.681629	5.26458e-06	9.49234e-05
ENSG00000162613.17	FUBP1	2825.45	-0.587356	0.139426	5.2891e-06	9.52614e-05
ENSG00000198838.14	RYR3	229.38	1.11776	0.28057	5.33133e-06	9.58338e-05
ENSG00000168890.14	TMEM150A	467.625	0.711631	0.172101	5.40334e-06	9.70017e-05
ENSG00000149527.18	PLCH2	18.8739	2.25551	0.575519	5.49557e-06	9.85242e-05
ENSG00000166501.14	PRKCB	30.6513	1.70305	0.435652	5.50008e-06	9.85242e-05
ENSG00000170689.10	HOXB9	640.799	0.806847	0.197705	5.53085e-06	9.8968e-05
ENSG00000077585.14	GPR137B	230.435	0.739116	0.17983	5.63586e-06	0.000100738
ENSG00000100399.16	CHADL	24.4317	2.03039	0.522893	5.65746e-06	0.000101015
ENSG00000138798.13	EGF	31.2739	1.71197	0.439033	5.83611e-06	0.000104092
ENSG00000138646.9	HERC5	827.486	1.09705	0.277526	6.1339e-06	0.000109285
ENSG00000112186.13	CAP2	2739.86	0.522413	0.123664	6.32006e-06	0.000112481
ENSG00000186340.17	THBS2	3408.73	0.73051	0.178163	6.3307e-06	0.000112549
ENSG00000197769.6	MAP1LC3C	42.3682	1.52386	0.392663	6.34288e-06	0.000112644
ENSG00000139410.15	SDSL	196.379	0.881454	0.219579	6.40142e-06	0.000113562
ENSG00000197451.12	HNRNPAB	5075.52	-0.479954	0.112886	6.43884e-06	0.000114103
ENSG00000147853.17	AK3	635.222	0.633498	0.153064	6.50722e-06	0.000115191
ENSG00000124491.16	F13A1	77.8705	1.5161	0.392592	6.57969e-06	0.000116349
ENSG00000158270.12	COLEC12	66.5175	1.32908	0.341683	6.68199e-06	0.000118032
ENSG00000183624.14	HMCES	1060.76	-0.530546	0.126512	6.93827e-06	0.000122428
ENSG00000132639.14	SNAP25	69.4941	1.52159	0.395352	7.08095e-06	0.000124812
ENSG00000153187.20	HNRNPU	21037.9	-0.456569	0.106345	7.16483e-06	0.000126156
ENSG00000006283.18	CACNA1G	111.579	1.21965	0.313675	7.19779e-06	0.000126562
ENSG00000140545.16	MFGE8	3692.19	0.63768	0.155015	7.2032e-06	0.000126562
ENSG00000142798.20	HSPG2	6987.6	0.771079	0.191611	7.21099e-06	0.000126564
ENSG00000162722.9	TRIM58	305.004	0.845235	0.211466	7.31086e-06	0.000128045
ENSG00000119681.12	LTBP2	4636.95	1.05765	0.270077	7.55354e-06	0.000132015
ENSG00000114993.17	RTKN	1992.74	0.584314	0.141228	7.58786e-06	0.000132475
ENSG00000205581.11	HMGN1	7117.58	-0.478349	0.113657	7.6386e-06	0.00013322
ENSG00000106780.9	MEGF9	739.736	0.598626	0.145528	7.70547e-06	0.000134244
ENSG00000204767.4	INSYN2B	180.454	-0.983471	0.25066	7.81734e-06	0.000135906
ENSG00000161133.18	USP41	28.8812	1.88013	0.493531	7.86336e-06	0.000136563
ENSG00000164758.7	MED30	828.822	-0.549245	0.132344	7.88639e-06	0.000136819
ENSG00000106462.12	EZH2	3740.8	-0.456298	0.108236	7.99445e-06	0.000138548
ENSG00000030582.18	GRN	6409.08	0.772875	0.192811	8.06312e-06	0.000139592
ENSG00000139116.19	KIF21A	110.945	1.13015	0.291516	8.10793e-06	0.00014022
ENSG00000278195.2	SSTR3	15.7907	3.08019	0.803458	8.35935e-06	0.000144417
ENSG00000143549.21	TPM3	16207.3	-0.464501	0.10972	8.64009e-06	0.000149112
ENSG00000081377.17	CDC14B	955.977	0.516157	0.124249	8.77741e-06	0.000151323
ENSG00000134333.14	LDHA	14404.4	-0.489796	0.116623	8.808e-06	0.000151692
ENSG00000064666.15	CNN2	3641.84	-0.594528	0.145967	8.88796e-06	0.00015291
ENSG00000102678.7	FGF9	86.6086	1.04427	0.269237	9.06766e-06	0.000155839
ENSG00000167191.12	GPRC5B	1083.72	0.693534	0.172553	9.20858e-06	0.000158097
ENSG00000119686.10	FLVCR2	32.242	1.96532	0.523045	9.22549e-06	0.000158172
ENSG00000158201.10	ABHD3	341.686	-0.632471	0.155952	9.23212e-06	0.000158172
ENSG00000117395.13	EBNA1BP2	4022.32	-0.579897	0.141795	9.25241e-06	0.000158355
ENSG00000115241.11	PPM1G	7555.47	-0.477972	0.114362	9.33845e-06	0.000159662
ENSG00000148291.10	SURF2	548.87	-0.682232	0.169798	9.3706e-06	0.000160046
ENSG00000101361.17	NOP56	5453.08	-0.523132	0.126797	9.47811e-06	0.000161715
ENSG00000159259.8	CHAF1B	751.342	-0.652797	0.16204	9.73182e-06	0.000165873
ENSG00000126562.17	WNK4	159.649	-1.01694	0.263467	9.74524e-06	0.00016593
ENSG00000124212.6	PTGIS	46.7722	1.36616	0.360765	9.83959e-06	0.000167246
ENSG00000085415.16	SEH1L	1599.15	-0.490719	0.118399	9.84276e-06	0.000167246
ENSG00000061938.21	TNK2	2474.14	0.7751	0.1959	9.90546e-06	0.000168138
ENSG00000130822.16	PNCK	29.5376	1.65716	0.441425	1.00853e-05	0.00017084
ENSG00000198830.11	HMGN2	12816.9	-0.584725	0.143833	1.01479e-05	0.000171725
ENSG00000105711.14	SCN1B	479.505	0.880487	0.225839	1.02557e-05	0.00017337
ENSG00000011021.23	CLCN6	996.113	0.654873	0.162981	1.02663e-05	0.000173373
ENSG00000167325.15	RRM1	3603.19	-0.437016	0.104606	1.03411e-05	0.000174391
ENSG00000113368.12	LMNB1	11590	-0.531997	0.129897	1.03477e-05	0.000174391
ENSG00000139174.12	PRICKLE1	40.5999	1.52467	0.406465	1.05139e-05	0.00017701
ENSG00000124126.14	PREX1	1467.1	0.60967	0.150871	1.06662e-05	0.000179209
ENSG00000099953.10	MMP11	58.8343	1.37262	0.3648	1.07483e-05	0.000180406
ENSG00000135931.19	ARMC9	2333.81	0.444441	0.1067	1.07845e-05	0.00018083
ENSG00000118407.15	FILIP1	229.458	0.807746	0.206258	1.10129e-05	0.000184472
ENSG00000226124.9	FTCDNL1	22.7475	1.86741	0.500199	1.11748e-05	0.000186994
ENSG00000102271.14	KLHL4	11.869	4.01099	1.016	1.11892e-05	0.000187045
ENSG00000107537.14	PHYH	258.544	0.755484	0.191894	1.12674e-05	0.000188162
ENSG00000124795.17	DEK	4408.32	-0.505512	0.123588	1.17147e-05	0.000195238
ENSG00000248383.5	PCDHAC1	331.538	0.882706	0.228504	1.18021e-05	0.000196496
ENSG00000163328.14	GPR155	279.937	0.79433	0.203465	1.18693e-05	0.000197296
ENSG00000107371.14	EXOSC3	611.84	-0.575285	0.142589	1.18741e-05	0.000197296
ENSG00000160224.17	AIRE	57.2508	1.20387	0.31901	1.19114e-05	0.000197717
ENSG00000054392.13	HHAT	82.2275	1.087	0.286832	1.20004e-05	0.000198995
ENSG00000179104.9	TMTC2	137.824	1.11383	0.294649	1.206e-05	0.000199689
ENSG00000122644.13	ARL4A	653.386	-0.6181	0.154873	1.20665e-05	0.000199689
ENSG00000164125.16	GASK1B	539.534	0.752142	0.191866	1.21087e-05	0.000200187
ENSG00000166340.18	TPP1	825.475	0.534487	0.131545	1.21569e-05	0.000200784
ENSG00000112759.19	SLC29A1	5035.39	0.592158	0.147325	1.22017e-05	0.000201321
ENSG00000115648.14	MLPH	249.15	0.897788	0.233266	1.22281e-05	0.000201557
ENSG00000118523.6	CCN2	2735.29	-0.446569	0.108362	1.2637e-05	0.000208088
ENSG00000128268.12	MGAT3	38.6591	1.45193	0.39047	1.26792e-05	0.000208576
ENSG00000187699.10	C2orf88	411.139	0.634948	0.159538	1.27427e-05	0.000209412
ENSG00000091137.14	SLC26A4	247.988	0.779663	0.20032	1.28332e-05	0.00021048
ENSG00000052795.13	FNIP2	775.626	0.680931	0.172529	1.28834e-05	0.000211093
ENSG00000135253.16	KCP	28.2009	1.62724	0.440337	1.30071e-05	0.000212909
ENSG00000009950.16	MLXIPL	18.0109	2.55866	0.695092	1.32115e-05	0.000216041
ENSG00000128683.14	GAD1	38.434	1.43172	0.386319	1.33031e-05	0.000217323
ENSG00000091127.14	PUS7	1719.24	-0.459522	0.112125	1.33654e-05	0.000218125
ENSG00000177192.14	PUS1	1250.71	-0.515559	0.127337	1.36152e-05	0.000221982
ENSG00000188818.13	ZDHHC11	171.742	0.841814	0.218876	1.37188e-05	0.000223451
ENSG00000138136.7	LBX1	399.163	0.888036	0.232489	1.3871e-05	0.000225707
ENSG00000051620.11	HEBP2	1921.46	-0.499047	0.12311	1.41804e-05	0.000230515
ENSG00000167394.13	ZNF668	631.663	0.708258	0.181466	1.43459e-05	0.000232747
ENSG00000182718.18	ANXA2	11499.1	-0.534926	0.133171	1.44534e-05	0.000234261
ENSG00000165810.17	BTNL9	138.309	0.982968	0.260405	1.44825e-05	0.000234503
ENSG00000272419.6	LINC01145	47.5159	1.49367	0.406659	1.4585e-05	0.000235932
ENSG00000085552.18	IGSF9	326.251	0.793496	0.206235	1.49196e-05	0.000240873
ENSG00000196586.17	MYO6	536.908	0.706189	0.18131	1.49842e-05	0.000241678
ENSG00000151136.15	BTBD11	212.6	1.43141	0.392154	1.53097e-05	0.000246687
ENSG00000143013.13	LMO4	2237.7	0.569148	0.14376	1.53333e-05	0.000246747
ENSG00000145632.15	PLK2	6382.78	-0.438053	0.107266	1.53433e-05	0.000246747
ENSG00000128951.14	DUT	1072.64	-0.53964	0.134984	1.55498e-05	0.000249582
ENSG00000133943.21	DGLUCY	335.379	0.630076	0.160142	1.55657e-05	0.000249596
ENSG00000157613.11	CREB3L1	114.181	1.0049	0.268165	1.56573e-05	0.00025082
ENSG00000133740.11	E2F5	329.865	-0.645819	0.164863	1.57239e-05	0.000251644
ENSG00000167749.12	KLK4	13.032	4.1294	1.08028	1.59005e-05	0.000254224
ENSG00000036448.10	MYOM2	22.2982	2.12539	0.589479	1.59282e-05	0.00025442
ENSG00000148704.13	VAX1	1640.85	-0.577096	0.145711	1.60307e-05	0.00025581
ENSG00000188811.14	NHLRC3	409.201	0.675293	0.173459	1.6235e-05	0.000258819
ENSG00000174327.7	SLC16A13	40.9381	1.3617	0.37191	1.62883e-05	0.000259187
ENSG00000131979.20	GCH1	67.6462	1.7899	0.498182	1.62894e-05	0.000259187
ENSG00000107738.20	VSIR	59.924	1.35919	0.373011	1.67486e-05	0.000265944
ENSG00000116661.11	FBXO2	61.9106	1.3909	0.382527	1.676e-05	0.000265944
ENSG00000204262.14	COL5A2	29937.7	-0.474205	0.116393	1.67624e-05	0.000265944
ENSG00000066117.15	SMARCD1	2800.64	-0.56459	0.142685	1.6881e-05	0.000267569
ENSG00000167723.15	TRPV3	118.306	1.03956	0.279761	1.70524e-05	0.000270027
ENSG00000101198.15	NKAIN4	110.56	1.24966	0.341732	1.70761e-05	0.000270142
ENSG00000143942.5	CHAC2	442.681	-0.684333	0.176861	1.7168e-05	0.000271077
ENSG00000120738.8	EGR1	2113.03	0.874719	0.231976	1.72498e-05	0.000272108
ENSG00000116396.15	KCNC4	87.3767	0.991675	0.266228	1.74504e-05	0.000274518
ENSG00000120306.11	CYSTM1	433.812	0.639434	0.163679	1.74505e-05	0.000274518
ENSG00000161547.17	SRSF2	3708.93	-0.479707	0.1192	1.74524e-05	0.000274518
ENSG00000007255.10	TRAPPC6A	191.432	0.908884	0.242132	1.74923e-05	0.000274884
ENSG00000163485.17	ADORA1	2159.21	0.74561	0.194676	1.75735e-05	0.000275898
ENSG00000075651.17	PLD1	155.702	0.78715	0.206692	1.77259e-05	0.000278025
ENSG00000122034.17	GTF3A	1105.11	-0.509336	0.127652	1.77941e-05	0.00027883
ENSG00000071054.17	MAP4K4	10364.6	0.453804	0.111941	1.80668e-05	0.000282836
ENSG00000108846.16	ABCC3	16.4013	2.51407	0.698533	1.81737e-05	0.00028424
ENSG00000143153.14	ATP1B1	3625.02	-0.486266	0.121471	1.82185e-05	0.000284671
ENSG00000204264.12	PSMB8	305.826	0.829368	0.219514	1.82699e-05	0.000285204
ENSG00000187720.15	THSD4	179.552	1.03453	0.280203	1.84616e-05	0.000287924
ENSG00000118689.15	FOXO3	1247.63	0.527536	0.132946	1.85072e-05	0.000288363
ENSG00000133048.13	CHI3L1	26.7101	1.73867	0.48322	1.85294e-05	0.000288437
ENSG00000204889.11	KRT40	6.06507	6.02976	2.57071	1.89248e-05	0.000294314
ENSG00000162576.17	MXRA8	395.578	0.569095	0.144837	1.90976e-05	0.000296723
ENSG00000221968.9	FADS3	2350.12	0.555912	0.14134	1.95295e-05	0.000303148
ENSG00000116161.18	CACYBP	4696.95	-0.461165	0.114629	1.97667e-05	0.000306542
ENSG00000138435.16	CHRNA1	18776.7	0.545297	0.138327	1.9829e-05	0.000307113
ENSG00000157551.19	KCNJ15	126.16	0.799337	0.211834	1.98407e-05	0.000307113
ENSG00000104154.7	SLC30A4	46.8539	1.53507	0.428458	1.98871e-05	0.000307542
ENSG00000173926.6	MARCHF3	1042.79	0.569678	0.145583	2.03177e-05	0.000313886
ENSG00000165240.22	ATP7A	307.746	0.796852	0.211551	2.03353e-05	0.000313886
ENSG00000179057.14	IGSF22	17.8333	2.21676	0.622353	2.08359e-05	0.000321312
ENSG00000124784.9	RIOK1	533.307	-0.557547	0.142593	2.11074e-05	0.000325196
ENSG00000132475.10	H3-3B	15560.7	-0.45538	0.113366	2.11832e-05	0.000326059
ENSG00000258183.6	LINC02392	10.7094	3.84948	1.01662	2.14858e-05	0.00033041
ENSG00000100439.11	ABHD4	714.723	0.636209	0.165309	2.16318e-05	0.000332345
ENSG00000160193.12	WDR4	1082.94	-0.504383	0.127808	2.16758e-05	0.000332711
ENSG00000156510.13	HKDC1	11.9495	3.27737	0.901703	2.17122e-05	0.00033296
ENSG00000138615.6	CILP	10.3345	3.82044	1.00273	2.18086e-05	0.000334128
ENSG00000165626.19	BEND7	27.5762	1.77198	0.500362	2.19067e-05	0.000335321
ENSG00000196912.13	ANKRD36B	181.509	-1.05532	0.290336	2.20796e-05	0.000337654
ENSG00000130433.8	CACNG6	20.1603	2.29487	0.652576	2.2541e-05	0.000344391
ENSG00000213722.10	DDAH2	1705.81	-0.70403	0.185822	2.25977e-05	0.000344938
ENSG00000175938.7	ORAI3	65.8438	1.12816	0.312313	2.305e-05	0.000351517
ENSG00000163449.11	TMEM169	86.3188	1.06912	0.295076	2.37163e-05	0.000361346
ENSG00000071205.12	ARHGAP10	843.313	-0.48309	0.122548	2.38202e-05	0.000362594
ENSG00000140297.13	GCNT3	10.8421	3.82725	1.02881	2.39265e-05	0.000363824
ENSG00000185176.13	AQP12B	19.266	2.05484	0.584494	2.39451e-05	0.000363824
ENSG00000173546.7	CSPG4	1613.2	0.6927	0.183139	2.41012e-05	0.00036586
ENSG00000070404.10	FSTL3	1167.78	0.617883	0.161103	2.41324e-05	0.000365997
ENSG00000120802.14	TMPO	5385.83	-0.444166	0.111685	2.41718e-05	0.000366258
ENSG00000092199.19	HNRNPC	19612.3	-0.47531	0.119115	2.42537e-05	0.000367163
ENSG00000136810.13	TXN	7618.49	-0.476388	0.120823	2.44647e-05	0.000369735
ENSG00000146409.12	SLC18B1	372.798	0.559347	0.144349	2.44684e-05	0.000369735
ENSG00000250007.8	GJD2-DT	36.8822	1.46588	0.414884	2.4554e-05	0.000370689
ENSG00000206053.13	JPT2	3077.48	-0.448353	0.113193	2.48826e-05	0.000375308
ENSG00000018699.13	TTC27	1031.41	-0.514159	0.1317	2.49413e-05	0.000375849
ENSG00000204060.8	FOXO6	111.691	1.13712	0.317286	2.49791e-05	0.000376075
ENSG00000140450.9	ARRDC4	143.808	-0.784707	0.211173	2.50485e-05	0.000376777
ENSG00000196517.13	SLC6A9	166.359	0.713982	0.189933	2.52264e-05	0.000378986
ENSG00000158292.7	GPR153	3313.22	0.764779	0.205129	2.52412e-05	0.000378986
ENSG00000109861.17	CTSC	4449.77	-0.534082	0.137572	2.54471e-05	0.000381729
ENSG00000140465.15	CYP1A1	12.7049	2.71218	0.764171	2.55294e-05	0.000382616
ENSG00000130222.11	GADD45G	281.352	0.924011	0.253288	2.55664e-05	0.000382824
ENSG00000049239.13	H6PD	1174.2	0.749853	0.200882	2.5599e-05	0.000382965
ENSG00000197046.12	SIGLEC15	64.9853	1.26814	0.358087	2.57769e-05	0.000385277
ENSG00000120549.19	KIAA1217	731.404	0.511697	0.131259	2.60826e-05	0.000389494
ENSG00000070814.22	TCOF1	8397.36	-0.41182	0.103427	2.62465e-05	0.000391587
ENSG00000186591.13	UBE2H	3224.25	0.481727	0.123224	2.64384e-05	0.000393903
ENSG00000162607.13	USP1	3334.02	-0.472668	0.120429	2.64494e-05	0.000393903
ENSG00000111196.10	MAGOHB	846.934	-0.52035	0.134122	2.70244e-05	0.000402104
ENSG00000183837.10	PNMA3	91.601	1.06785	0.298074	2.70682e-05	0.000402392
ENSG00000063660.9	GPC1	13471.2	0.764024	0.210077	2.71078e-05	0.000402619
ENSG00000177354.12	C10orf71	245.66	0.643068	0.169876	2.74328e-05	0.00040708
ENSG00000180817.12	PPA1	3282.5	-0.441102	0.112053	2.77289e-05	0.000410637
ENSG00000084070.12	SMAP2	2008.77	-0.486733	0.124792	2.77471e-05	0.000410637
ENSG00000089006.17	SNX5	2696.09	-0.499175	0.128385	2.80174e-05	0.000414266
ENSG00000115484.15	CCT4	6814.03	-0.432395	0.109558	2.80812e-05	0.000414839
ENSG00000161921.17	CXCL16	139.75	1.13979	0.321625	2.84802e-05	0.000420357
ENSG00000105429.13	MEGF8	7641.18	0.58495	0.151949	2.86383e-05	0.000422313
ENSG00000126947.13	ARMCX1	1648.8	0.485187	0.124502	2.87657e-05	0.000423813
ENSG00000137868.19	STRA6	30.2796	2.28605	0.671156	2.88409e-05	0.000424543
ENSG00000081138.14	CDH7	83.0801	1.17798	0.333576	2.92705e-05	0.000430482
ENSG00000008735.14	MAPK8IP2	111.726	0.979542	0.273057	2.96579e-05	0.000435792
ENSG00000162551.14	ALPL	4020.27	0.686127	0.183818	2.99291e-05	0.000439386
ENSG00000128564.8	VGF	1397.4	0.626594	0.166121	3.0052e-05	0.000440799
ENSG00000008517.19	IL32	79.741	1.16277	0.329712	3.03783e-05	0.000445188
ENSG00000012124.17	CD22	8.71507	4.84368	1.4093	3.09073e-05	0.000452247
ENSG00000146411.6	SLC2A12	10.7114	3.12467	0.87635	3.09147e-05	0.000452247
ENSG00000105464.4	GRIN2D	64.9219	1.24879	0.357288	3.14142e-05	0.000459148
ENSG00000171055.15	FEZ2	3303.15	-0.427068	0.108917	3.15758e-05	0.000461102
ENSG00000130816.17	DNMT1	14425.4	-0.414472	0.104004	3.21844e-05	0.000469573
ENSG00000145217.14	SLC26A1	146.964	0.934235	0.260917	3.23492e-05	0.000471562
ENSG00000090273.14	NUDC	7227.13	-0.513973	0.134425	3.24169e-05	0.000472131
ENSG00000152253.9	SPC25	1053.15	-0.504627	0.131268	3.248e-05	0.000472635
ENSG00000138744.16	NAAA	581.895	-0.572344	0.151148	3.2702e-05	0.000475446
ENSG00000111305.19	GSG1	91.3232	-0.965923	0.27111	3.29746e-05	0.000478987
ENSG00000119227.8	PIGZ	64.2797	1.20398	0.344766	3.31588e-05	0.000481239
ENSG00000101210.13	EEF1A2	548.409	1.00798	0.284388	3.323e-05	0.000481849
ENSG00000112312.10	GMNN	1314.76	-0.48366	0.125388	3.3587e-05	0.000486599
ENSG00000138759.20	FRAS1	96.2802	0.980596	0.276019	3.39959e-05	0.000492091
ENSG00000119632.4	IFI27L2	235.845	0.808117	0.222978	3.43042e-05	0.000496119
ENSG00000075142.14	SRI	1671.66	-0.476692	0.123649	3.47038e-05	0.000501459
ENSG00000123179.14	EBPL	600.43	-0.582747	0.154828	3.48903e-05	0.000503714
ENSG00000147027.4	TMEM47	562.993	0.526733	0.138031	3.50246e-05	0.00050521
ENSG00000171004.19	HS6ST2	5354.69	0.437434	0.112572	3.53423e-05	0.000509349
ENSG00000082212.13	ME2	1534.9	-0.474267	0.12312	3.5688e-05	0.000513883
ENSG00000156587.16	UBE2L6	1381.6	0.592199	0.157667	3.5785e-05	0.000514831
ENSG00000136938.9	ANP32B	8346.18	-0.603214	0.161345	3.60825e-05	0.000518659
ENSG00000040275.17	SPDL1	1767.26	-0.501899	0.131297	3.61825e-05	0.000519643
ENSG00000154511.12	DIPK1A	199.044	0.973744	0.275513	3.63452e-05	0.000521527
ENSG00000272502.1		25.8235	1.6611	0.48648	3.64754e-05	0.000522941
ENSG00000143127.13	ITGA10	115.739	1.03696	0.295253	3.65629e-05	0.000523741
ENSG00000006534.17	ALDH3B1	145.552	0.813247	0.225836	3.70891e-05	0.000530358
ENSG00000155545.20	MIER3	536.983	-0.620821	0.167032	3.74967e-05	0.000535723
ENSG00000277443.3	MARCKS	12956	-0.543791	0.144386	3.76225e-05	0.000537056
ENSG00000105185.12	PDCD5	4187.72	-0.506939	0.133173	3.7681e-05	0.000537426
ENSG00000154719.14	MRPL39	750.257	-0.539968	0.142919	3.80202e-05	0.000541797
ENSG00000166025.18	AMOTL1	1830.71	0.487407	0.127485	3.83154e-05	0.000545518
ENSG00000151572.18	ANO4	22.302	1.74258	0.512549	3.83761e-05	0.000545518
ENSG00000116117.19	PARD3B	69.6038	1.25149	0.36413	3.83805e-05	0.000545518
ENSG00000152292.18	SH2D6	61.2278	1.06636	0.305122	3.85918e-05	0.000547992
ENSG00000082397.18	EPB41L3	1364.5	0.460918	0.119842	3.86209e-05	0.000547992
ENSG00000205221.13	VIT	37.3793	-1.48095	0.43608	3.89011e-05	0.000551493
ENSG00000198478.8	SH3BGRL2	47.807	1.2071	0.349867	3.9206e-05	0.00055534
ENSG00000119917.15	IFIT3	817.704	1.00994	0.289048	3.98052e-05	0.000563344
ENSG00000065328.17	MCM10	1510.9	-0.486202	0.127517	4.00423e-05	0.000566215
ENSG00000138678.11	GPAT3	53.1535	1.14282	0.330586	4.02218e-05	0.000568267
ENSG00000106546.14	AHR	55.9617	1.07442	0.308956	4.03566e-05	0.000569683
ENSG00000068831.19	RASGRP2	140.73	0.92809	0.263237	4.04415e-05	0.000570395
ENSG00000072195.15	SPEG	11251.1	0.567941	0.151624	4.14935e-05	0.000584733
ENSG00000165244.7	ZNF367	525.914	-0.558566	0.149593	4.22703e-05	0.000594737
ENSG00000154917.11	RAB6B	490.752	0.569005	0.15248	4.22755e-05	0.000594737
ENSG00000115194.11	SLC30A3	46.5763	1.22946	0.359811	4.33745e-05	0.00060924
ENSG00000171044.11	XKR6	214.136	0.657941	0.179966	4.33801e-05	0.00060924
ENSG00000136205.17	TNS3	9951.29	0.511082	0.135515	4.37053e-05	0.000612812
ENSG00000166508.18	MCM7	20573.9	-0.566432	0.152401	4.37087e-05	0.000612812
ENSG00000137831.15	UACA	2853.88	-0.519575	0.138361	4.42019e-05	0.000619201
ENSG00000184260.6	H2AC20	80.0589	-1.01068	0.292448	4.55217e-05	0.000636609
ENSG00000160117.16	ANKLE1	1076.6	-0.532076	0.142491	4.63121e-05	0.000647116
ENSG00000028137.19	TNFRSF1B	1648.57	0.602122	0.163762	4.67017e-05	0.000652008
ENSG00000170088.14	TMEM192	847.956	0.500376	0.132942	4.67698e-05	0.000652406
ENSG00000067445.22	TRO	975.358	0.49831	0.132423	4.70335e-05	0.000655532
ENSG00000035499.13	DEPDC1B	749.701	-0.496534	0.132237	4.82648e-05	0.000672125
ENSG00000169710.9	FASN	25815.3	0.466901	0.123476	4.84561e-05	0.000673665
ENSG00000183196.10	CHST6	346.717	0.567059	0.153384	4.84728e-05	0.000673665
ENSG00000131435.13	PDLIM4	2858.46	0.674636	0.186666	4.84977e-05	0.000673665
ENSG00000168754.15	FAM178B	19.1156	1.94633	0.58756	4.94409e-05	0.000685634
ENSG00000196814.15	MVB12B	976.039	0.758899	0.213554	4.94423e-05	0.000685634
ENSG00000178662.16	CSRNP3	43.6306	1.40125	0.419374	4.97907e-05	0.000689886
ENSG00000102385.13	DRP2	52.4824	1.10061	0.322686	5.05895e-05	0.000700366
ENSG00000174370.12	KCNJ5-AS1	97.5045	0.901756	0.259771	5.08684e-05	0.000703105
ENSG00000101695.9	RNF125	48.4905	1.15797	0.341234	5.08725e-05	0.000703105
ENSG00000145911.6	N4BP3	223.149	0.734703	0.206426	5.11412e-05	0.000706228
ENSG00000179299.17	NSUN7	13.1179	2.4136	0.725055	5.18525e-05	0.000714564
ENSG00000135622.13	SEMA4F	643.011	0.670548	0.1862	5.18536e-05	0.000714564
ENSG00000203685.11	STUM	18.9274	1.9239	0.583244	5.18747e-05	0.000714564
ENSG00000119397.19	CNTRL	1329.11	-0.522355	0.141031	5.2723e-05	0.000725198
ENSG00000106617.15	PRKAG2	1361.14	-0.46328	0.123136	5.27345e-05	0.000725198
ENSG00000111786.9	SRSF9	3412.57	-0.551874	0.150115	5.28372e-05	0.000726006
ENSG00000064300.9	NGFR	12291	0.758264	0.216558	5.29868e-05	0.000727456
ENSG00000205268.11	PDE7A	489.423	-0.581526	0.159004	5.3181e-05	0.000729516
ENSG00000185432.12	METTL7A	28.2433	1.67213	0.508766	5.3399e-05	0.000731757
ENSG00000100591.8	AHSA1	4018.79	-0.453105	0.120148	5.34329e-05	0.000731757
ENSG00000163513.19	TGFBR2	2942.87	0.454199	0.120517	5.40091e-05	0.000739035
ENSG00000137103.20	TMEM8B	227.216	0.704359	0.197611	5.41189e-05	0.000739923
ENSG00000225614.4	ZNF469	1109.87	0.952171	0.277385	5.41673e-05	0.000739973
ENSG00000123219.13	CENPK	645.043	-0.507608	0.136754	5.49236e-05	0.000749684
ENSG00000124302.13	CHST8	20.0031	1.99924	0.612004	5.49912e-05	0.000749987
ENSG00000065675.16	PRKCQ	32.3475	1.63827	0.498728	5.565e-05	0.000758346
ENSG00000197496.6	SLC2A10	1160.33	0.573848	0.157456	5.61153e-05	0.000764057
ENSG00000155115.7	GTF3C6	2796	-0.553637	0.150836	5.6723e-05	0.000771695
ENSG00000125378.16	BMP4	348.34	0.954554	0.279541	5.70392e-05	0.000775358
ENSG00000067191.16	CACNB1	385.764	0.55497	0.151457	5.71907e-05	0.000776777
ENSG00000167088.11	SNRPD1	2568.38	-0.583839	0.160745	5.73592e-05	0.000778025
ENSG00000135678.12	CPM	73.7843	1.00428	0.295286	5.73767e-05	0.000778025
ENSG00000132646.11	PCNA	3583.27	-0.506968	0.137514	6.03079e-05	0.00081643
ENSG00000199080.1	MIR133B	54.9288	1.50401	0.460933	6.04488e-05	0.000817667
ENSG00000159166.15	LAD1	38.5562	1.32167	0.400536	6.11722e-05	0.000826776
ENSG00000147912.13	FBXO10	836.877	0.686403	0.193851	6.17268e-05	0.000833001
ENSG00000102897.10	LYRM1	733.999	-0.491888	0.133077	6.17336e-05	0.000833001
ENSG00000167971.16	CASKIN1	141.309	0.804049	0.231844	6.1935e-05	0.000835035
ENSG00000171227.7	TMEM37	49.3704	1.32135	0.402168	6.29553e-05	0.000848099
ENSG00000175093.5	SPSB4	957.274	0.718254	0.204439	6.32256e-05	0.000850398
ENSG00000130766.5	SESN2	167.493	0.882776	0.258118	6.32289e-05	0.000850398
ENSG00000234456.10	MAGI2-AS3	133.018	0.957389	0.282567	6.35553e-05	0.000854093
ENSG00000204592.9	HLA-E	461.143	0.560997	0.154607	6.38276e-05	0.000856514
ENSG00000135218.19	CD36	17.9935	2.35236	0.733555	6.38392e-05	0.000856514
ENSG00000168938.6	PPIC	217.473	0.641297	0.179849	6.39905e-05	0.000857847
ENSG00000113494.17	PRLR	16.0627	2.11207	0.651365	6.41262e-05	0.000858969
ENSG00000075275.18	CELSR1	192.605	1.11162	0.334584	6.48591e-05	0.000868082
ENSG00000129244.9	ATP1B2	36.8791	1.33933	0.408271	6.51821e-05	0.000871699
ENSG00000139044.12	B4GALNT3	3403.37	0.501856	0.135731	6.52511e-05	0.000871915
ENSG00000124920.14	MYRF	412.502	0.689828	0.196131	6.67501e-05	0.000890505
ENSG00000151617.17	EDNRA	1889.21	0.550082	0.151236	6.73407e-05	0.000897659
ENSG00000099783.12	HNRNPM	14938.8	-0.526784	0.145279	6.77383e-05	0.000902231
ENSG00000173947.14	PIFO	10.0337	4.20317	1.18971	6.78671e-05	0.000903218
ENSG00000119705.10	SLIRP	1264.76	-0.574603	0.159826	6.89527e-05	0.000916926
ENSG00000268869.6	ESPNP	179.373	0.804118	0.234088	6.90456e-05	0.000917423
ENSG00000215271.9	HOMEZ	243.401	0.696159	0.198683	6.92243e-05	0.000919059
ENSG00000137216.19	TMEM63B	1192.28	0.540849	0.149185	6.98308e-05	0.000926366
ENSG00000196776.17	CD47	1675.08	0.431741	0.116113	7.08051e-05	0.000938537
ENSG00000121060.19	TRIM25	2172.15	0.450181	0.121613	7.11007e-05	0.0009417
ENSG00000118194.21	TNNT2	167.712	1.29344	0.398577	7.13265e-05	0.000943933
ENSG00000164124.11	TMEM144	26.687	1.48981	0.461414	7.16469e-05	0.000947414
ENSG00000112379.9	ARFGEF3	2275.77	-0.547073	0.151282	7.18566e-05	0.000949427
ENSG00000087495.17	PHACTR3	37.7282	1.33589	0.411286	7.19552e-05	0.00094997
ENSG00000167460.17	TPM4	17572.3	-0.39838	0.105977	7.21221e-05	0.000951412
ENSG00000170498.10	KISS1	119.714	1.1022	0.33458	7.22645e-05	0.000952531
ENSG00000140391.15	TSPAN3	6716.05	0.455576	0.123395	7.24637e-05	0.000954394
ENSG00000162241.13	SLC25A45	87.6693	0.904802	0.26827	7.30144e-05	0.000960881
ENSG00000002834.18	LASP1	7300.77	-0.50898	0.140132	7.35537e-05	0.000966936
ENSG00000135116.9	HRK	15.9782	2.30111	0.722011	7.35988e-05	0.000966936
ENSG00000159958.7	TNFRSF13C	306.431	0.590293	0.165465	7.36501e-05	0.000966936
ENSG00000167005.14	NUDT21	851.419	-0.57545	0.161044	7.42378e-05	0.000973104
ENSG00000127191.18	TRAF2	1070.52	-0.521247	0.144077	7.44929e-05	0.000974901
ENSG00000162772.17	ATF3	233.872	0.873485	0.258633	7.46915e-05	0.000976726
ENSG00000121064.13	SCPEP1	1644.25	0.423259	0.114119	7.62209e-05	0.000995936
ENSG00000115226.10	FNDC4	151.997	0.9579	0.287879	7.7288e-05	0.00100908
ENSG00000166226.13	CCT2	8490.44	-0.418942	0.111947	7.76596e-05	0.00101313
ENSG00000143382.16	ADAMTSL4	228.248	0.68096	0.19547	7.7813e-05	0.00101433
ENSG00000163808.17	KIF15	1140.31	-0.455497	0.124083	7.80712e-05	0.0010169
ENSG00000211455.8	STK38L	612.45	0.564344	0.158027	7.8759e-05	0.00102505
ENSG00000053254.16	FOXN3	826.452	0.524903	0.145642	7.90095e-05	0.0010275
ENSG00000110696.10	C11orf58	5397.99	-0.405405	0.10916	7.91761e-05	0.00102885
ENSG00000133083.15	DCLK1	67.0944	1.27417	0.396235	8.08495e-05	0.00104977
ENSG00000207547.1	MIR25	55.0169	-1.24284	0.385945	8.11924e-05	0.0010534
ENSG00000275793.1	RIMBP3	131.757	0.912532	0.273532	8.12652e-05	0.00105351
ENSG00000108947.5	EFNB3	377.317	0.72375	0.210447	8.14199e-05	0.00105469
ENSG00000136531.19	SCN2A	13.1403	2.2506	0.706928	8.20314e-05	0.00106178
ENSG00000164045.12	CDC25A	1784.24	-0.451532	0.127053	8.29507e-05	0.00107284
ENSG00000068971.14	PPP2R5B	818.747	0.559853	0.157398	8.38348e-05	0.00108342
ENSG00000182759.4	MAFA	216.639	0.977768	0.296843	8.40602e-05	0.00108549
ENSG00000169045.17	HNRNPH1	14755.6	-0.410201	0.109893	8.41682e-05	0.00108603
ENSG00000165816.13	VWA2	10.2249	3.67038	1.10678	8.46258e-05	0.00109083
ENSG00000140807.7	NKD1	31.2154	1.39006	0.435579	8.46721e-05	0.00109083
ENSG00000198108.4	CHSY3	98.5902	0.900933	0.2705	8.53801e-05	0.00109824
ENSG00000113805.9	CNTN3	268.278	0.731763	0.214203	8.7016e-05	0.00111841
ENSG00000143977.14	SNRPG	2983.15	-0.532035	0.15003	8.71668e-05	0.0011188
ENSG00000010818.10	HIVEP2	860.168	0.644877	0.185435	8.7182e-05	0.0011188
ENSG00000022267.19	FHL1	1401.29	0.498008	0.138213	8.76152e-05	0.00112349
ENSG00000117877.11	POLR1G	412.804	-0.564958	0.159702	8.82038e-05	0.00113016
ENSG00000168671.10	UGT3A2	10.5331	2.79233	0.869213	8.83838e-05	0.00113159
ENSG00000184371.14	CSF1	331.597	0.678296	0.196905	8.96255e-05	0.0011466
ENSG00000100234.12	TIMP3	2423.71	0.643353	0.185287	8.98615e-05	0.00114832
ENSG00000137713.16	PPP2R1B	1298.66	-0.462749	0.127726	8.98991e-05	0.00114832
ENSG00000173641.18	HSPB7	15.6851	2.05399	0.654771	9.01472e-05	0.0011506
ENSG00000115919.15	KYNU	4.74002	5.48021	2.56957	9.05469e-05	NA
ENSG00000007384.15	RHBDF1	2273.16	0.448638	0.123399	9.0712e-05	0.00115691
ENSG00000101773.19	RBBP8	986.922	-0.462385	0.127679	9.1584e-05	0.00116713
ENSG00000133065.11	SLC41A1	1851.4	0.461617	0.127505	9.16851e-05	0.00116752
ENSG00000198208.12	RPS6KL1	183.364	-0.64515	0.186622	9.24885e-05	0.00117678
ENSG00000166311.10	SMPD1	901.418	0.71309	0.209083	9.25549e-05	0.00117678
ENSG00000169026.13	SLC49A3	78.9058	0.925125	0.281049	9.34245e-05	0.00118692
ENSG00000196419.13	XRCC6	12889.4	-0.39696	0.10784	9.36801e-05	0.00118926
ENSG00000117643.15	MAN1C1	3740.26	0.758483	0.226409	9.3833e-05	0.00118964
ENSG00000115875.19	SRSF7	6710.22	-0.439809	0.1203	9.38542e-05	0.00118964
ENSG00000196449.4	YRDC	689.062	-0.496768	0.138706	9.41147e-05	0.00119202
ENSG00000168062.10	BATF2	19.9517	1.78136	0.570402	9.49712e-05	0.00120195
ENSG00000165795.25	NDRG2	374.187	0.591576	0.169687	9.57637e-05	0.00121105
ENSG00000132613.16	MTSS2	1467.57	0.669759	0.195776	9.64762e-05	0.00121913
ENSG00000102554.14	KLF5	160.495	0.705463	0.207311	9.78093e-05	0.00123503
ENSG00000141376.23	BCAS3	306.544	0.598423	0.172012	9.95992e-05	0.00125644
ENSG00000113448.20	PDE4D	1556.46	0.59913	0.172257	9.96572e-05	0.00125644
ENSG00000166788.10	SAAL1	663.897	-0.499581	0.140153	0.000100164	0.00126187
ENSG00000138131.4	LOXL4	4340.53	0.61367	0.176503	0.000100758	0.00126838
ENSG00000134326.12	CMPK2	60.318	1.33634	0.426303	0.000101549	0.00127737
ENSG00000080824.19	HSP90AA1	35471.2	-0.508519	0.142984	0.000102392	0.00128699
ENSG00000174132.9	FAM174A	361.503	0.660522	0.193228	0.000103342	0.00129795
ENSG00000127955.17	GNAI1	1458.81	0.424799	0.117069	0.000103505	0.00129901
ENSG00000179833.4	SERTAD2	1438.21	0.414298	0.113713	0.000103762	0.00130124
ENSG00000155368.18	DBI	2271.69	0.576685	0.165279	0.000105001	0.00131541
ENSG00000152229.18	PSTPIP2	71.035	0.932012	0.286496	0.000105051	0.00131541
ENSG00000105204.14	DYRK1B	450.854	0.71449	0.211815	0.000105159	0.00131576
ENSG00000164258.12	NDUFS4	765.32	-0.492334	0.138525	0.00010548	0.00131878
ENSG00000164303.11	ENPP6	10.0253	2.97637	0.935429	0.000106751	0.00133365
ENSG00000177380.14	PPFIA3	3596.17	0.475803	0.133056	0.000106851	0.00133391
ENSG00000112029.10	FBXO5	1519.85	-0.396768	0.10893	0.000107168	0.00133671
ENSG00000095209.12	TMEM38B	1956.36	0.400311	0.109907	0.00010735	0.00133671
ENSG00000151693.11	ASAP2	2784.3	0.470889	0.131748	0.0001074	0.00133671
ENSG00000086061.16	DNAJA1	8497.87	-0.417201	0.114377	0.000107859	0.00134141
ENSG00000178033.6	CALHM5	283.089	0.592584	0.171215	0.000108058	0.00134288
ENSG00000171843.17	MLLT3	261.28	0.66279	0.194749	0.000108318	0.0013451
ENSG00000214357.9	NEURL1B	982.233	0.61619	0.179206	0.000108995	0.00135243
ENSG00000197653.16	DNAH10	20.4332	1.6812	0.544489	0.000109072	0.00135243
ENSG00000103550.14	KNOP1	547.437	-0.536502	0.153522	0.00010967	0.00135882
ENSG00000175352.12	NRIP3	631.861	0.622984	0.181614	0.000110101	0.00136211
ENSG00000278259.5	MYO19	1279.28	-0.543395	0.15562	0.000111221	0.00137495
ENSG00000175467.15	SART1	3006.49	-0.47708	0.134229	0.00011152	0.00137747
ENSG00000109705.8	NKX3-2	265.14	0.678486	0.200635	0.000111592	0.00137747
ENSG00000110002.16	VWA5A	430.972	0.542206	0.155187	0.000112635	0.00138931
ENSG00000173171.15	MTX1	761.868	-0.504522	0.143257	0.000114181	0.00140732
ENSG00000176890.16	TYMS	399.143	-0.659486	0.194783	0.000114639	0.00141192
ENSG00000086717.19	PPEF1	52.4875	1.1642	0.369883	0.000114733	0.00141202
ENSG00000110693.19	SOX6	364.701	0.714702	0.213415	0.000114932	0.00141262
ENSG00000149554.14	CHEK1	1484.99	-0.407274	0.11264	0.000114953	0.00141262
ENSG00000167194.8	C16orf92	9.03227	3.50154	1.07584	0.00011606	0.00142516
ENSG00000164713.10	BRI3	2446.54	0.679376	0.201787	0.000118279	0.00145133
ENSG00000275700.6	AATF	1339.3	-0.506776	0.144425	0.000118543	0.00145349
ENSG00000196296.14	ATP2A1	1113.58	0.665905	0.197296	0.000119494	0.00146407
ENSG00000128708.13	HAT1	3372.32	-0.387763	0.107016	0.000119961	0.00146869
ENSG00000213625.9	LEPROT	1592.89	0.413267	0.11476	0.000120094	0.00146924
ENSG00000167972.14	ABCA3	466.104	-0.548076	0.158106	0.000120299	0.00147066
ENSG00000005238.20	FAM214B	437.435	0.60809	0.178063	0.000121294	0.00148173
ENSG00000177108.5	ZDHHC22	29.8903	1.34226	0.434373	0.00012143	0.00148229
ENSG00000176697.20	BDNF	1127.41	-0.442169	0.124045	0.000121796	0.00148566
ENSG00000114853.15	ZBTB47	657.494	0.549243	0.158555	0.000122163	0.00148886
ENSG00000130254.12	SAFB2	4726.42	-0.470809	0.133244	0.000122312	0.00148886
ENSG00000151725.12	CENPU	921.637	-0.515738	0.147657	0.000122329	0.00148886
ENSG00000170684.10	ZNF296	170.189	-0.834923	0.257218	0.000123749	0.00150503
ENSG00000139990.18	DCAF5	1734.96	0.422981	0.118104	0.000124521	0.00151331
ENSG00000140350.15	ANP32A	6804.58	-0.49445	0.142858	0.000125432	0.00152327
ENSG00000187764.12	SEMA4D	802.63	-0.473199	0.134187	0.000125707	0.00152548
ENSG00000183580.10	FBXL7	657.664	0.567694	0.165021	0.000125843	0.00152601
ENSG00000143401.15	ANP32E	6116.97	-0.429976	0.120437	0.000126333	0.00153083
ENSG00000092201.10	SUPT16H	8396.04	-0.365969	0.100827	0.000127043	0.00153717
ENSG00000160323.19	ADAMTS13	267.587	0.588494	0.17211	0.000127716	0.00154418
ENSG00000160539.6	PLPP7	33.4206	1.67569	0.558933	0.000128674	0.00155463
ENSG00000175984.15	DENND2C	26.9468	1.55983	0.513323	0.000129769	0.00156612
ENSG00000145741.17	BTF3	10852.2	-0.438572	0.123472	0.000129815	0.00156612
ENSG00000081870.12	HSPB11	1315.08	-0.453439	0.128176	0.000129966	0.0015668
ENSG00000103381.12	CPPED1	540.453	0.516569	0.148423	0.000130543	0.00157261
ENSG00000117115.13	PADI2	30.495	1.95687	0.66176	0.000131342	0.00158108
ENSG00000132313.15	MRPL35	2540.81	-0.377967	0.104854	0.000131574	0.00158272
ENSG00000160124.9	MIX23	789.301	-0.521394	0.150553	0.000133567	0.00160552
ENSG00000130826.19	DKC1	3612	-0.438436	0.123798	0.000135221	0.00162423
ENSG00000151726.15	ACSL1	1033.71	0.484168	0.138385	0.000136	0.0016324
ENSG00000130147.16	SH3BP4	2104.88	0.512025	0.147589	0.000136609	0.00163851
ENSG00000037241.7	RPL26L1	1413.3	-0.460622	0.131003	0.000136827	0.00163993
ENSG00000197744.5	PTMAP2	71.0683	-0.897246	0.281522	0.000137689	0.00164907
ENSG00000148516.23	ZEB1	1225.77	0.58861	0.17357	0.000140985	0.00168733
ENSG00000145626.12	UGT3A1	9.72388	2.90738	0.942759	0.000142119	0.00169966
ENSG00000135404.12	CD63	13297.5	0.463075	0.132506	0.000144961	0.0017324
ENSG00000138604.10	GLCE	426.64	0.555298	0.162781	0.000145096	0.00173276
ENSG00000263528.8	IKBKE	657.556	0.553024	0.161923	0.000145322	0.0017342
ENSG00000163466.16	ARPC2	9864.91	-0.375932	0.105031	0.000145563	0.00173583
ENSG00000145860.12	RNF145	3255.86	-0.457141	0.13058	0.000146714	0.00174829
ENSG00000187601.5	MAGEH1	383.96	0.587959	0.174037	0.000147382	0.00175498
ENSG00000153814.13	JAZF1	166.411	0.941996	0.299688	0.000147915	0.00176006
ENSG00000178719.17	GRINA	2716.65	0.57463	0.169504	0.000148963	0.00177126
ENSG00000114541.15	FRMD4B	217.9	0.670159	0.202727	0.000149996	0.00178226
ENSG00000105321.14	CCDC9	1331.78	-0.49014	0.141653	0.000150528	0.00178729
ENSG00000106624.11	AEBP1	8201.93	0.411348	0.116221	0.000150908	0.00178992
ENSG00000150672.18	DLG2	17.3959	1.76126	0.590345	0.000151087	0.00179007
ENSG00000102409.10	BEX4	174.794	0.705547	0.215434	0.000152343	0.00180366
ENSG00000145246.14	ATP10D	820.562	0.648131	0.195518	0.000154051	0.00182257
ENSG00000104312.8	RIPK2	597.226	-0.492943	0.142922	0.000155389	0.00183708
ENSG00000156869.14	FRRS1	584.204	0.44776	0.127935	0.000155568	0.00183789
ENSG00000080608.10	PUM3	892.996	-0.428246	0.121961	0.000156484	0.00184606
ENSG00000104064.18	GABPB1	512.665	-0.478894	0.138359	0.000156798	0.00184845
ENSG00000108854.16	SMURF2	3658.5	-0.473193	0.13671	0.000158641	0.00186751
ENSG00000106436.7	MYL10	8.50503	3.01532	0.971078	0.00015898	0.00187017
ENSG00000069702.11	TGFBR3	116.97	0.872064	0.276332	0.000159822	0.00187874
ENSG00000075213.11	SEMA3A	7004.52	-0.359433	0.101422	0.00016092	0.0018903
ENSG00000230306.1	BANF1P2	16.6954	1.86083	0.629393	0.000161247	0.00189279
ENSG00000125968.9	ID1	4205.16	-0.681201	0.20874	0.000161808	0.00189802
ENSG00000213949.10	ITGA1	1192.08	0.594917	0.177977	0.000163386	0.00191518
ENSG00000105928.16	GSDME	752.83	0.506281	0.147921	0.000163685	0.00191732
ENSG00000101213.7	PTK6	33.8642	1.2895	0.429433	0.00016549	0.00193709
ENSG00000160888.7	IER2	1169.62	-0.506099	0.148027	0.000168552	0.00197032
ENSG00000160633.13	SAFB	7269.68	-0.439906	0.126445	0.000168568	0.00197032
ENSG00000065361.17	ERBB3	406.102	0.497512	0.14532	0.000169698	0.00198213
ENSG00000137574.11	TGS1	835.818	-0.426779	0.12183	0.000169873	0.00198277
ENSG00000144401.14	METTL21A	526.372	-0.494416	0.144559	0.000171965	0.00200577
ENSG00000213186.8	TRIM59	816.174	-0.496496	0.145357	0.000173026	0.00201673
ENSG00000168439.17	STIP1	11669.8	-0.421879	0.120915	0.000173602	0.00202201
ENSG00000168016.15	TRANK1	19.666	2.02216	0.698132	0.000175509	0.00204216
ENSG00000085840.13	ORC1	1535.19	-0.472063	0.13736	0.00017558	0.00204216
ENSG00000286190.2		254.374	0.729511	0.227069	0.000176995	0.00205717
ENSG00000152601.18	MBNL1	2662.59	-0.485665	0.142094	0.000178569	0.00207401
ENSG00000163909.8	HEYL	1542.37	0.71058	0.220507	0.000178785	0.00207506
ENSG00000131876.18	SNRPA1	1898.56	-0.472039	0.137571	0.000179059	0.00207678
ENSG00000184445.12	KNTC1	1382.29	-0.634217	0.19378	0.000181044	0.00209833
ENSG00000204186.10	ZDBF2	9.43932	2.8336	0.948075	0.000183702	0.00212615
ENSG00000138061.12	CYP1B1	24.5172	1.58623	0.545668	0.000184374	0.00213066
ENSG00000119906.13	SLF2	2981.46	0.503674	0.148222	0.000184402	0.00213066
ENSG00000259803.8	SLC22A31	175.276	0.671555	0.206918	0.000184478	0.00213066
ENSG00000082515.18	MRPL22	1110.06	-0.496011	0.145903	0.0001853	0.00213866
ENSG00000183011.14	NAA38	1180	-0.584622	0.176569	0.000185442	0.0021388
ENSG00000149929.16	HIRIP3	782.558	-0.596898	0.180893	0.000186113	0.00214504
ENSG00000074964.17	ARHGEF10L	606.484	0.603436	0.183158	0.000188157	0.00216708
ENSG00000107672.15	NSMCE4A	885.631	-0.451784	0.131468	0.000189024	0.00217556
ENSG00000260220.7	CCDC187	4.40328	5.25819	2.60855	0.000189553	NA
ENSG00000283498.1	MIR1244-2	114.694	-0.84883	0.273346	0.000193173	0.00222175
ENSG00000170515.14	PA2G4	3864.33	-0.489583	0.144413	0.000194357	0.00223383
ENSG00000114948.13	ADAM23	334.746	0.584503	0.176969	0.000194906	0.00223578
ENSG00000188833.10	ENTPD8	40.9127	1.46883	0.505358	0.000194934	0.00223578
ENSG00000183431.12	SF3A3	4809.57	-0.394585	0.113203	0.000195943	0.0022458
ENSG00000104356.11	POP1	999.233	-0.411278	0.118547	0.000196101	0.00224605
ENSG00000144034.16	TPRKB	1473.41	-0.403331	0.116063	0.00019779	0.00226312
ENSG00000173918.15	C1QTNF1	95.5908	1.00348	0.33167	0.000197865	0.00226312
ENSG00000275713.3	H2BC9	32.7356	-1.3526	0.462763	0.00019814	0.00226469
ENSG00000134508.13	CABLES1	3378.77	0.551925	0.165933	0.000199572	0.00227949
ENSG00000181163.14	NPM1	55223.3	-0.426927	0.123341	0.000200017	0.00228298
ENSG00000108561.8	C1QBP	5290.26	-0.437354	0.127314	0.000200546	0.00228744
ENSG00000185652.12	NTF3	11.4722	2.30687	0.794425	0.000202639	0.00230972
ENSG00000168734.14	PKIG	760.408	0.634032	0.195373	0.000203162	0.00231409
ENSG00000047648.23	ARHGAP6	598.01	0.466688	0.137105	0.000204593	0.00232878
ENSG00000196220.17	SRGAP3	47.751	1.02038	0.338255	0.000205317	0.00233541
ENSG00000163918.12	RFC4	1106.75	-0.482265	0.142671	0.000207402	0.0023575
ENSG00000113569.16	NUP155	2018.16	-0.406762	0.117737	0.00020798	0.00236245
ENSG00000051108.15	HERPUD1	1000.4	0.470246	0.138565	0.000210101	0.0023849
ENSG00000163938.17	GNL3	3699.24	-0.416539	0.120988	0.000210854	0.00239181
ENSG00000137642.13	SORL1	205.549	0.675246	0.211119	0.000212865	0.00241296
ENSG00000225921.7	NOL7	2342.85	-0.442252	0.129636	0.000214601	0.0024293
ENSG00000092470.12	WDR76	734.367	-0.440947	0.128621	0.000215781	0.00244099
ENSG00000136527.19	TRA2B	6251.68	-0.378633	0.108642	0.000215957	0.00244115
ENSG00000048162.22	NOP16	1175.34	-0.487048	0.144776	0.000216091	0.00244115
ENSG00000133794.20	ARNTL	155.91	0.643109	0.199702	0.000216339	0.00244228
ENSG00000163468.15	CCT3	14915.3	-0.405848	0.117536	0.000219262	0.00247359
ENSG00000159314.12	ARHGAP27	42.9209	1.29116	0.446034	0.00022061	0.0024871
ENSG00000076706.17	MCAM	3623.15	0.41898	0.121706	0.000220834	0.00248792
ENSG00000171388.12	APLN	879.516	-0.574503	0.175791	0.000222768	0.002508
ENSG00000157637.13	SLC38A10	2176.58	0.523149	0.157236	0.000224055	0.00252077
ENSG00000086696.11	HSD17B2	4.43065	5.23545	2.6329	0.000224703	NA
ENSG00000117152.14	RGS4	24.49	1.77433	0.63262	0.000226285	0.00254413
ENSG00000117139.18	KDM5B	2119.63	0.485696	0.144814	0.000226536	0.00254521
ENSG00000130517.14	PGPEP1	1896.25	0.411291	0.119847	0.000227655	0.00255605
ENSG00000103241.7	FOXF1	44.7134	-1.14884	0.392733	0.0002286	0.00256492
ENSG00000160460.17	SPTBN4	44.0185	1.13188	0.386015	0.000230112	0.00258013
ENSG00000123358.20	NR4A1	72.6408	1.03115	0.347793	0.000232071	0.00260002
ENSG00000131089.17	ARHGEF9	1282.16	0.411829	0.120224	0.000232201	0.00260002
ENSG00000165568.18	AKR1E2	371.794	-0.52467	0.158803	0.000232724	0.00260411
ENSG00000133020.4	MYH8	14.7957	2.01313	0.715684	0.000236802	0.00264423
ENSG00000124785.9	NRN1	583.498	0.488738	0.146394	0.000236839	0.00264423
ENSG00000152592.15	DMP1	8.27458	3.85422	1.23121	0.00023692	0.00264423
ENSG00000008277.15	ADAM22	131.934	0.693905	0.220051	0.00023695	0.00264423
ENSG00000142168.15	SOD1	4512.8	-0.439334	0.129957	0.000241313	0.00269111
ENSG00000108176.15	DNAJC12	257.671	0.530157	0.161212	0.000244194	0.0027214
ENSG00000165156.15	ZHX1	1882.78	-0.452379	0.134435	0.000244446	0.00272237
ENSG00000136261.16	BZW2	2354.32	-0.390831	0.11401	0.000244707	0.00272344
ENSG00000105202.9	FBL	7639.99	-0.444535	0.132096	0.000245023	0.00272429
ENSG00000091536.20	MYO15A	19.6182	1.58722	0.560595	0.000245114	0.00272429
[truncated: 57,508 more rows]

## Sheet: RD 2.5ATRA, GSK vs DMSO
Table S2D - Differentially expressed genes in RD cells treated with 2.5 µM ATRA + 2.5 µM GSK343 compared to DMSO
[truncated: 58,941 more rows]

[truncated: 4 more sheets: RD 2.5ATRA 5GSK vs DMSO, RD EZH2 peaks, RD RARa peaks, RD H3K27me3 peaks]
