# Supplementary material for: Pharmacological EZH2 inhibition combined with retinoic acid treatment promotes differentiation and apoptosis in rhabdomyosarcoma cells
Source: Clin Epigenetics. 2023 Oct 19;15:167. doi: 10.1186/s13148-023-01583-w (PMC10588044; doi:10.1186/s13148-023-01583-w)
Supplement: Supplementary file 5 — Additional file 5. RNA-seq and ChIP-seq data for treated and untreated RD cells. Differentially expressed genes from the RNA-seq and peaks identified from ChIP‑seq for treated and untreated RD cells. [file 13148_2023_1583_MOESM5_ESM.xls]

## Sheet: RH30 2.5GSK vs DMSO
Table S3A - Differentially expressed genes in RH30 cells treated with 2.5 µM GSK343 compared to DMSO
Ensembl Code	hgnc_symbol	baseMean	log2FoldChange	lfcSE	pvalue	padj
ENSG00000187634.13	SAMD11	915.376	2.93458	0.211434	3.92351e-45	5.9398e-41
ENSG00000101825.8	MXRA5	918.378	1.89276	0.153678	4.03367e-36	3.05328e-32
ENSG00000136235.17	GPNMB	130.968	2.9302	0.300492	1.00568e-23	5.075e-20
ENSG00000167994.13	RAB3IL1	505.292	1.46151	0.152173	4.14018e-23	1.56696e-19
ENSG00000112972.15	HMGCS1	4524.47	1.34921	0.145422	9.80004e-22	2.96725e-18
ENSG00000123329.20	ARHGAP9	1335.83	-1.24648	0.135964	2.69003e-21	6.78739e-18
ENSG00000112139.17	MDGA1	546.909	1.41285	0.160803	8.59629e-20	1.69618e-16
ENSG00000136854.24	STXBP1	1396.17	1.00669	0.114459	8.96323e-20	1.69618e-16
ENSG00000178695.6	KCTD12	442.571	1.45189	0.169998	7.50495e-19	1.26242e-15
ENSG00000120693.14	SMAD9	176.648	1.67104	0.198057	1.90154e-18	2.87874e-15
ENSG00000164659.15	ELAPOR2	81.5553	2.72569	0.322897	2.18571e-18	3.00813e-15
ENSG00000147206.17	NXF3	79.7987	2.4907	0.308353	3.33939e-17	4.21292e-14
ENSG00000099204.21	ABLIM1	1814	1.09588	0.137547	9.42993e-17	1.09815e-13
ENSG00000116574.6	RHOU	151.774	1.74613	0.228697	1.21465e-15	1.31347e-12
ENSG00000137962.13	ARHGAP29	1378.15	1.33639	0.175701	1.66013e-15	1.67552e-12
ENSG00000168754.15	FAM178B	341.16	-1.49708	0.197656	1.87804e-15	1.77697e-12
ENSG00000005471.19	ABCB4	44.3166	3.40129	0.448088	2.67973e-15	2.38638e-12
ENSG00000121753.13	ADGRB2	314.263	1.43282	0.190481	2.86074e-15	2.40604e-12
ENSG00000116675.16	DNAJC6	386.89	1.1249	0.149808	3.50239e-15	2.79067e-12
ENSG00000156265.16	MAP3K7CL	3399.4	-0.973903	0.131366	9.20571e-15	6.96826e-12
ENSG00000049239.13	H6PD	657.075	1.00549	0.136294	9.84868e-15	7.09996e-12
ENSG00000091622.16	PITPNM3	168.987	1.56595	0.214735	1.66741e-14	1.14741e-11
ENSG00000099194.6	SCD	22022.2	0.831629	0.114591	2.67622e-14	1.68899e-11
ENSG00000109929.10	SC5D	1428.48	0.860972	0.118541	2.67758e-14	1.68899e-11
ENSG00000101331.17	CCM2L	223.983	1.2464	0.174349	4.95168e-14	2.99854e-11
ENSG00000055732.13	MCOLN3	1356.92	1.03299	0.1453	7.02878e-14	4.09264e-11
ENSG00000006283.18	CACNA1G	211.922	1.39464	0.197387	8.43784e-14	4.73113e-11
ENSG00000116133.13	DHCR24	4377.15	0.751819	0.107308	1.74488e-13	9.43418e-11
ENSG00000104332.12	SFRP1	1720.41	0.931549	0.134391	2.64088e-13	1.37863e-10
ENSG00000149295.14	DRD2	1190.9	1.09021	0.158856	3.85701e-13	1.84559e-10
ENSG00000159173.19	TNNI1	11424	-1.01281	0.147674	3.90111e-13	1.84559e-10
ENSG00000007237.19	GAS7	139.317	1.48892	0.21833	4.93257e-13	2.23064e-10
ENSG00000160285.15	LSS	2000.47	0.967482	0.141446	5.0097e-13	2.23064e-10
ENSG00000171552.14	BCL2L1	2934.27	-0.990504	0.145809	6.57598e-13	2.8212e-10
ENSG00000260386.6	LDC1P	62.6587	2.17953	0.320986	6.70872e-13	2.8212e-10
ENSG00000104081.14	BMF	280.961	1.59587	0.236705	8.00091e-13	3.27367e-10
ENSG00000075223.14	SEMA3C	1918.87	0.921379	0.136407	8.26398e-13	3.29233e-10
ENSG00000132185.18	FCRLA	274.159	1.14244	0.171456	1.50464e-12	5.83608e-10
ENSG00000052802.13	MSMO1	712.496	0.936646	0.140281	1.542e-12	5.83608e-10
ENSG00000287627.1		114.573	1.89874	0.286053	1.72707e-12	6.37709e-10
ENSG00000189056.15	RELN	72.4373	2.10673	0.318076	1.77996e-12	6.41593e-10
ENSG00000177363.5	LRRN4CL	137.274	-1.55615	0.235206	1.85826e-12	6.54236e-10
ENSG00000108947.5	EFNB3	98.0404	1.58315	0.239855	2.24169e-12	7.71295e-10
ENSG00000137834.15	SMAD6	940.9	1.00997	0.152893	2.32565e-12	7.82402e-10
ENSG00000164181.14	ELOVL7	115.922	1.66811	0.257809	5.33848e-12	1.75694e-09
ENSG00000122861.16	PLAU	3538.45	-0.7417	0.114153	5.75598e-12	1.85404e-09
ENSG00000149212.12	SESN3	107.084	1.71888	0.267535	7.21231e-12	2.27473e-09
ENSG00000135454.14	B4GALNT1	6759.38	0.799792	0.125343	1.25618e-11	3.88108e-09
ENSG00000103241.7	FOXF1	124.999	1.5527	0.247759	1.82852e-11	5.42783e-09
ENSG00000231274.5	SBK3	467.891	-1.34455	0.214535	1.87509e-11	5.45905e-09
ENSG00000168398.7	BDKRB2	128.477	1.41735	0.226079	1.94136e-11	5.54534e-09
ENSG00000157470.12	FAM81A	295.838	1.18208	0.188781	2.1162e-11	5.83463e-09
ENSG00000254202.2		28.2008	5.17612	0.783873	2.11972e-11	5.83463e-09
ENSG00000117643.15	MAN1C1	3121.23	0.923726	0.147666	2.42661e-11	6.56008e-09
ENSG00000111199.12	TRPV4	138.765	1.39975	0.225567	2.82764e-11	7.51011e-09
ENSG00000142910.16	TINAGL1	81.1035	1.71021	0.279496	4.84328e-11	1.26418e-08
ENSG00000107147.14	KCNT1	1059.82	0.880835	0.144123	6.26216e-11	1.60683e-08
ENSG00000065717.15	TLE2	313.759	1.13201	0.187169	8.01771e-11	2.023e-08
ENSG00000103460.17	TOX3	154.474	1.65687	0.275261	8.5127e-11	2.11269e-08
ENSG00000105419.18	MEIS3	1069.13	1.06371	0.176889	1.02355e-10	2.49858e-08
ENSG00000172893.18	DHCR7	10906.2	0.728846	0.120479	1.03977e-10	2.49858e-08
ENSG00000183044.12	ABAT	1692.38	0.846362	0.140541	1.09776e-10	2.55676e-08
ENSG00000144730.19	IL17RD	707.212	0.838236	0.139732	1.31774e-10	3.02261e-08
ENSG00000160752.15	FDPS	1784.41	0.716943	0.119298	1.54206e-10	3.46391e-08
ENSG00000141622.14	RNF165	176.358	1.18535	0.1996	1.55589e-10	3.46391e-08
ENSG00000214517.10	PPME1	15745.6	-0.860818	0.144888	1.75556e-10	3.8518e-08
ENSG00000131094.4	C1QL1	654.856	1.1489	0.194593	1.91089e-10	4.1327e-08
ENSG00000110799.14	VWF	31.9813	2.83724	0.478898	2.05684e-10	4.38571e-08
ENSG00000099814.17	CEP170B	299.196	-1.36354	0.23234	2.17849e-10	4.58058e-08
ENSG00000073670.14	ADAM11	137.278	1.31922	0.22443	2.29176e-10	4.71702e-08
ENSG00000188322.8	SBK1	967.379	0.928334	0.157549	2.3057e-10	4.71702e-08
ENSG00000198597.9	ZNF536	57.738	1.82133	0.311271	2.57303e-10	5.19376e-08
ENSG00000172061.9	LRRC15	82.3543	1.51726	0.26172	3.49073e-10	6.95345e-08
ENSG00000006016.12	CRLF1	2063.09	1.03089	0.177602	3.64929e-10	7.17489e-08
ENSG00000068078.20	FGFR3	426.041	1.12019	0.193426	3.82843e-10	7.43058e-08
ENSG00000205795.5	CYS1	129.445	1.2956	0.224545	4.11981e-10	7.8949e-08
ENSG00000104549.12	SQLE	2072.27	0.702979	0.120691	4.26684e-10	8.07446e-08
ENSG00000031081.11	ARHGAP31	288.491	1.05967	0.18367	4.40363e-10	8.23044e-08
ENSG00000113070.8	HBEGF	955.146	-0.751533	0.129551	4.54113e-10	8.38393e-08
ENSG00000110328.6	GALNT18	74.6612	1.66873	0.292594	6.42718e-10	1.1723e-07
ENSG00000274180.1	NATD1	391.828	0.858788	0.150567	7.47352e-10	1.34692e-07
ENSG00000105711.14	SCN1B	164.513	1.26545	0.22352	7.81207e-10	1.39138e-07
ENSG00000100234.12	TIMP3	867.827	0.742127	0.13015	8.23516e-10	1.44968e-07
ENSG00000139998.16	RAB15	11958.5	-0.59621	0.10449	9.43942e-10	1.64257e-07
ENSG00000152270.9	PDE3B	275.319	0.925301	0.163937	1.01532e-09	1.74669e-07
ENSG00000131149.19	GSE1	1417.51	0.7507	0.132599	1.05213e-09	1.78969e-07
ENSG00000130827.6	PLXNA3	553.998	1.01815	0.181319	1.12977e-09	1.9004e-07
ENSG00000088305.19	DNMT3B	705.465	0.722924	0.129221	1.4787e-09	2.46e-07
ENSG00000115461.5	IGFBP5	85.5087	1.48915	0.269502	1.65947e-09	2.73072e-07
ENSG00000084628.10	NKAIN1	121.713	1.32433	0.240137	1.76952e-09	2.88051e-07
ENSG00000151224.13	MAT1A	31.4416	2.48198	0.449497	2.08181e-09	3.35282e-07
ENSG00000100867.15	DHRS2	315.985	0.959917	0.174464	2.19467e-09	3.49737e-07
ENSG00000146700.9	SSC4D	255.485	1.07486	0.195976	2.26809e-09	3.57673e-07
ENSG00000181104.7	F2R	910.91	0.830213	0.151806	2.75398e-09	4.29819e-07
ENSG00000166106.4	ADAMTS15	173.928	1.09803	0.201531	2.82448e-09	4.36325e-07
ENSG00000080166.16	DCT	56.9272	1.88805	0.348406	3.09864e-09	4.73841e-07
ENSG00000115414.21	FN1	457.442	1.14642	0.211649	3.32393e-09	5.0321e-07
ENSG00000089250.20	NOS1	1230.42	0.813355	0.149557	3.55541e-09	5.28317e-07
ENSG00000184307.17	ZDHHC23	543.963	0.748464	0.137425	3.55957e-09	5.28317e-07
ENSG00000139971.15	ARMH4	52.7926	1.82741	0.340334	4.09317e-09	6.01616e-07
ENSG00000166482.12	MFAP4	112.212	1.22034	0.228111	4.74155e-09	6.86126e-07
ENSG00000147027.4	TMEM47	795.764	0.701935	0.129803	4.75879e-09	6.86126e-07
ENSG00000130164.14	LDLR	6561.05	0.723097	0.134423	5.81423e-09	8.30393e-07
ENSG00000171488.15	LRRC8C	334.442	0.973207	0.183095	6.20896e-09	8.74355e-07
ENSG00000261371.6	PECAM1	984.436	-0.68882	0.128647	6.23755e-09	8.74355e-07
ENSG00000067064.13	IDI1	3250.21	0.663955	0.125096	8.5011e-09	1.18072e-06
ENSG00000075340.23	ADD2	73.9253	1.50506	0.287838	8.8288e-09	1.21508e-06
ENSG00000250510.8	GPR162	614.686	0.78143	0.148667	9.76874e-09	1.33233e-06
ENSG00000143028.9	SYPL2	192.884	0.961564	0.183915	9.95605e-09	1.34576e-06
ENSG00000158050.5	DUSP2	63.5036	1.80895	0.349572	1.07683e-08	1.44266e-06
ENSG00000113161.17	HMGCR	3143.68	0.752347	0.14377	1.11801e-08	1.4847e-06
ENSG00000072134.16	EPN2	670.386	0.806746	0.154533	1.15385e-08	1.51897e-06
ENSG00000166900.17	STX3	1465.6	0.627294	0.119433	1.21314e-08	1.58325e-06
ENSG00000074181.9	NOTCH3	1589.97	0.680482	0.130838	1.4741e-08	1.89122e-06
ENSG00000168530.16	MYL1	155.135	-1.23724	0.24258	1.74109e-08	2.21499e-06
ENSG00000022267.19	FHL1	108.579	1.39837	0.276484	2.1521e-08	2.71505e-06
ENSG00000088808.18	PPP1R13B	731.381	0.685512	0.133767	2.19908e-08	2.75139e-06
ENSG00000167244.22	IGF2	3383.54	0.699125	0.136916	2.43571e-08	3.01111e-06
ENSG00000139219.19	COL2A1	480.271	1.03794	0.205652	2.4544e-08	3.01111e-06
ENSG00000184588.18	PDE4B	73.5027	1.5749	0.313244	2.46633e-08	3.01111e-06
ENSG00000069667.16	RORA	121.16	1.12751	0.223483	2.48954e-08	3.01513e-06
ENSG00000223638.4	RFPL4A	127.691	1.24671	0.248471	2.63714e-08	3.16855e-06
ENSG00000152527.14	PLEKHH2	432.981	0.797357	0.157643	2.76248e-08	3.28267e-06
ENSG00000178573.7	MAF	258.802	0.981869	0.195223	2.79283e-08	3.28267e-06
ENSG00000179240.13	GVQW3	587.174	0.865601	0.171614	2.80098e-08	3.28267e-06
ENSG00000167508.12	MVD	1680.12	0.791327	0.156658	2.81886e-08	3.28267e-06
ENSG00000167767.14	KRT80	10658.9	-0.575523	0.112888	3.02618e-08	3.4972e-06
ENSG00000165887.12	ANKRD2	99.0078	-1.45501	0.291811	3.05343e-08	3.50196e-06
ENSG00000075240.17	GRAMD4	256.919	0.831511	0.165623	3.23719e-08	3.6848e-06
ENSG00000173221.14	GLRX	1139.25	-0.720967	0.143356	3.38924e-08	3.82909e-06
ENSG00000187601.5	MAGEH1	79.0084	1.30847	0.264437	3.85627e-08	4.32446e-06
ENSG00000096433.11	ITPR3	281.777	0.912987	0.183772	3.99568e-08	4.44784e-06
ENSG00000174827.14	PDZK1	169.98	-0.965458	0.196835	5.32318e-08	5.88231e-06
ENSG00000170689.10	HOXB9	1442.39	0.576327	0.115597	5.40176e-08	5.92589e-06
ENSG00000172379.22	ARNT2	98.6816	-1.22644	0.25134	5.48751e-08	5.97665e-06
ENSG00000214357.9	NEURL1B	1459.7	0.597694	0.120253	5.60557e-08	6.06162e-06
ENSG00000115423.19	DNAH6	17.6013	4.7688	0.913783	5.75387e-08	6.17786e-06
ENSG00000135480.17	KRT7	366.752	-0.897546	0.184271	6.2851e-08	6.70071e-06
ENSG00000111885.7	MAN1A1	385.042	0.80871	0.16711	8.24838e-08	8.73232e-06
ENSG00000162512.16	SDC3	15931.7	0.549296	0.111812	8.36719e-08	8.74092e-06
ENSG00000060140.9	STYK1	210.749	-1.06228	0.221136	8.37198e-08	8.74092e-06
ENSG00000058668.15	ATP2B4	1207.77	0.724841	0.150092	9.42577e-08	9.75096e-06
ENSG00000159674.12	SPON2	1134.11	0.722649	0.149664	9.4682e-08	9.75096e-06
ENSG00000184226.15	PCDH9	109.613	1.13218	0.237371	9.71857e-08	9.94118e-06
ENSG00000167601.12	AXL	11950.9	-0.502777	0.102725	1.01246e-07	1.0287e-05
ENSG00000166183.16	ASPG	34.6584	1.93915	0.409881	1.10421e-07	1.11444e-05
ENSG00000172828.13	CES3	73.9557	1.41172	0.299149	1.169e-07	1.16907e-05
ENSG00000072071.17	ADGRL1	281.489	0.986552	0.208015	1.17378e-07	1.16907e-05
ENSG00000171094.18	ALK	331.999	1.04842	0.22155	1.18212e-07	1.16968e-05
ENSG00000106366.9	SERPINE1	1253.44	-0.57249	0.119542	1.41319e-07	1.38924e-05
ENSG00000157827.20	FMNL2	670.908	0.695348	0.146565	1.48223e-07	1.44771e-05
ENSG00000164211.13	STARD4	1928.66	0.697335	0.147029	1.49579e-07	1.45159e-05
ENSG00000054690.14	PLEKHH1	218.493	0.915981	0.195849	1.7076e-07	1.63616e-05
ENSG00000198336.9	MYL4	206.737	-0.981865	0.210904	1.75932e-07	1.67511e-05
ENSG00000173918.15	C1QTNF1	1099.57	-0.66534	0.141288	1.80008e-07	1.70321e-05
ENSG00000158555.15	GDPD5	392.698	0.79586	0.170137	1.85314e-07	1.74253e-05
ENSG00000171502.15	COL24A1	328.174	0.790181	0.169087	1.87519e-07	1.75238e-05
ENSG00000157502.13	PWWP3B	27.1613	2.19563	0.474018	1.96784e-07	1.82767e-05
ENSG00000123643.13	SLC36A1	805.877	0.644782	0.137382	2.04844e-07	1.89094e-05
ENSG00000135902.10	CHRND	5441.96	-0.628929	0.134107	2.10711e-07	1.93331e-05
ENSG00000184005.11	ST6GALNAC3	102.103	1.21247	0.263629	2.16567e-07	1.97506e-05
ENSG00000074047.22	GLI2	829.264	0.722799	0.155655	2.31809e-07	2.10141e-05
ENSG00000196465.11	MYL6B	1178.29	-0.675832	0.145459	2.3725e-07	2.13793e-05
ENSG00000118960.13	HS1BP3	1799.18	0.633104	0.135783	2.43338e-07	2.17982e-05
ENSG00000180998.12	GPR137C	218.077	0.824895	0.179875	2.7863e-07	2.48128e-05
ENSG00000171798.19	KNDC1	109.774	1.16448	0.25795	3.20094e-07	2.83386e-05
ENSG00000139263.12	LRIG3	499.29	0.697263	0.152596	3.42465e-07	3.01429e-05
ENSG00000110427.17	KIAA1549L	577.757	0.684553	0.149902	3.54365e-07	3.101e-05
ENSG00000078804.13	TP53INP2	821.443	0.57828	0.125898	3.71625e-07	3.23335e-05
ENSG00000123358.20	NR4A1	149.544	0.978379	0.217445	3.75789e-07	3.25089e-05
ENSG00000169891.18	REPS2	765.657	0.680162	0.14975	3.98534e-07	3.42807e-05
ENSG00000168079.17	SCARA5	62.5695	1.34815	0.302676	4.18712e-07	3.58129e-05
ENSG00000089472.18	HEPH	33.0815	1.83879	0.41314	4.42947e-07	3.76729e-05
ENSG00000130158.14	DOCK6	1398.17	0.608536	0.135081	4.55521e-07	3.85259e-05
ENSG00000112715.26	VEGFA	1102.71	0.59391	0.130801	4.6465e-07	3.90796e-05
ENSG00000170153.11	RNF150	648.096	0.684186	0.152171	4.84462e-07	4.05208e-05
ENSG00000183117.20	CSMD1	106.99	-1.07477	0.242785	4.98024e-07	4.14263e-05
ENSG00000167972.14	ABCA3	463.026	0.706681	0.158309	5.49838e-07	4.52391e-05
ENSG00000142669.15	SH3BGRL3	4137.38	-0.702558	0.158121	5.97808e-07	4.86571e-05
ENSG00000198467.16	TPM2	7739.15	-0.582033	0.129973	6.18033e-07	5.00343e-05
ENSG00000074964.17	ARHGEF10L	811.164	0.685923	0.155138	6.46474e-07	5.20583e-05
ENSG00000129159.9	KCNC1	1060.72	0.716881	0.162033	6.76225e-07	5.4166e-05
ENSG00000069702.11	TGFBR3	323.856	0.830029	0.189289	6.99435e-07	5.54441e-05
ENSG00000124766.7	SOX4	725.242	0.692892	0.156945	6.99811e-07	5.54441e-05
ENSG00000170345.10	FOS	104.209	1.17063	0.269263	7.03168e-07	5.54441e-05
ENSG00000197381.17	ADARB1	973.852	0.565278	0.126669	7.06979e-07	5.54557e-05
ENSG00000151692.15	RNF144A	1830.62	0.54828	0.122849	7.33939e-07	5.7062e-05
ENSG00000090006.18	LTBP4	342.089	0.774188	0.176558	7.34995e-07	5.7062e-05
ENSG00000242265.6	PEG10	13610.3	0.621898	0.140475	7.46792e-07	5.73893e-05
ENSG00000142599.19	RERE	3184.61	0.543835	0.122175	7.95253e-07	6.08047e-05
ENSG00000049130.16	KITLG	298.949	0.821158	0.189169	8.54537e-07	6.50092e-05
ENSG00000180537.13	RNF182	148.778	0.920688	0.212962	8.79245e-07	6.65106e-05
ENSG00000100154.15	TTC28	597.817	0.728486	0.16733	8.83058e-07	6.65106e-05
ENSG00000182985.18	CADM1	129.47	0.929835	0.215549	8.97419e-07	6.72575e-05
ENSG00000099260.12	PALMD	945.352	0.635648	0.145433	9.24934e-07	6.89782e-05
ENSG00000037241.7	RPL26L1	1159.88	-0.635147	0.146134	1.00133e-06	7.43098e-05
ENSG00000133055.10	MYBPH	161.285	-0.929501	0.218768	1.16631e-06	8.61306e-05
ENSG00000117016.10	RIMS3	814.6	0.634383	0.147391	1.2771e-06	9.34007e-05
ENSG00000003989.18	SLC7A2	1129.72	0.662008	0.154426	1.30835e-06	9.52264e-05
ENSG00000151117.9	TMEM86A	507.69	0.721418	0.169311	1.37464e-06	9.95725e-05
ENSG00000128606.13	LRRC17	5204.05	-0.637284	0.149291	1.43068e-06	0.000103138
ENSG00000197959.15	DNM3	249.611	0.772218	0.182805	1.50131e-06	0.000107717
ENSG00000157927.17	RADIL	519.438	0.721676	0.170758	1.56113e-06	0.000111481
ENSG00000168016.15	TRANK1	38.0088	1.67972	0.404634	1.57899e-06	0.000112227
ENSG00000105767.3	CADM4	308.219	0.696202	0.165566	1.80109e-06	0.000127414
ENSG00000109084.14	TMEM97	5505.21	0.473898	0.110404	1.92479e-06	0.000135532
ENSG00000276168.1	RN7SL1	4869.67	-0.676519	0.161585	1.95932e-06	0.000137325
ENSG00000088726.16	TMEM40	147.851	-0.984796	0.239146	1.99896e-06	0.000139458
ENSG00000164684.13	ZNF704	4182.27	0.682651	0.163242	2.04025e-06	0.000141064
ENSG00000171388.12	APLN	112.794	0.935809	0.226879	2.04062e-06	0.000141064
ENSG00000064042.18	LIMCH1	2618.41	0.61914	0.147536	2.14474e-06	0.000147587
ENSG00000134668.13	SPOCD1	261.303	0.851076	0.206617	2.16533e-06	0.00014833
ENSG00000131016.17	AKAP12	230.486	0.837388	0.203057	2.18544e-06	0.000149033
ENSG00000163235.16	TGFA	62.108	1.35323	0.33279	2.21596e-06	0.000150437
ENSG00000284543.1	LINC01226	31.4062	1.74583	0.42933	2.27218e-06	0.000153565
ENSG00000110693.19	SOX6	55.4132	1.41624	0.348932	2.31262e-06	0.000155603
ENSG00000198838.14	RYR3	773.174	0.724694	0.175352	2.35798e-06	0.000157953
ENSG00000158813.18	EDA	62.3609	1.22006	0.300579	2.42e-06	0.000161394
ENSG00000145198.15	VWA5B2	315.387	0.83172	0.203189	2.46239e-06	0.0001635
ENSG00000156006.5	NAT2	13.1924	3.54304	0.841687	2.47615e-06	0.000163696
ENSG00000066056.14	TIE1	1158.6	0.601064	0.144778	2.60812e-06	0.000171671
ENSG00000164061.5	BSN	96.3927	1.09855	0.271916	2.70136e-06	0.000177038
ENSG00000196358.12	NTNG2	233.164	0.837889	0.206583	2.85319e-06	0.000185429
ENSG00000099954.19	CECR2	262.813	0.69896	0.170645	2.85388e-06	0.000185429
ENSG00000071246.11	VASH1	1322.21	0.842088	0.207947	2.94687e-06	0.000190652
ENSG00000134321.13	RSAD2	31.0356	1.7981	0.45116	3.09821e-06	0.000199591
ENSG00000135919.14	SERPINE2	348.448	0.695043	0.171151	3.29088e-06	0.000211104
ENSG00000151229.13	SLC2A13	518.801	0.576494	0.140354	3.30637e-06	0.000211203
ENSG00000109265.15	CRACD	672.084	0.584599	0.143068	3.3935e-06	0.000215858
ENSG00000046653.15	GPM6B	402.866	-0.638598	0.156965	3.46199e-06	0.000219293
ENSG00000186469.9	GNG2	63.356	1.20361	0.302808	3.53126e-06	0.000222749
ENSG00000165643.11	SOHLH1	162.514	0.907566	0.227326	3.54667e-06	0.000222793
ENSG00000120437.9	ACAT2	1562.12	0.539093	0.131384	3.73653e-06	0.000233749
ENSG00000180209.12	MYLPF	67.0237	-1.19598	0.30346	3.82429e-06	0.000238255
ENSG00000140937.14	CDH11	343.942	0.717523	0.178657	3.90752e-06	0.000242442
ENSG00000053108.17	FSTL4	262.255	0.740678	0.187013	4.71395e-06	0.000288925
ENSG00000176428.6	VPS37D	24.3035	1.99391	0.5108	4.85673e-06	0.000296476
ENSG00000184916.9	JAG2	3424.44	-0.557706	0.13956	5.41913e-06	0.000328161
ENSG00000149599.16	DUSP15	141.235	0.904564	0.233331	5.66372e-06	0.000340539
ENSG00000173898.15	SPTBN2	1336.77	0.504206	0.125433	5.6871e-06	0.000340539
ENSG00000108515.18	ENO3	5220.21	-0.498658	0.12406	5.69102e-06	0.000340539
ENSG00000134324.12	LPIN1	2028.4	0.541625	0.135712	5.82573e-06	0.000346174
ENSG00000259518.2	LINC01583	270.197	0.885677	0.228373	5.83673e-06	0.000346174
ENSG00000168497.5	CAVIN2	1041.94	-0.625784	0.158599	5.88629e-06	0.000346174
ENSG00000127955.17	GNAI1	502.397	0.581726	0.146671	5.91043e-06	0.000346174
ENSG00000116016.14	EPAS1	234.116	0.676097	0.172197	5.9191e-06	0.000346174
ENSG00000065057.9	NTHL1	1444	-0.619519	0.15948	5.92239e-06	0.000346174
ENSG00000077264.16	PAK3	128.535	1.09157	0.283929	5.9934e-06	0.000348977
ENSG00000099864.18	PALM	99.9172	1.078	0.281861	6.41935e-06	0.000372347
ENSG00000144791.10	LIMD1	663.456	0.613906	0.156621	6.60184e-06	0.00038147
ENSG00000145362.21	ANK2	1871.35	0.61461	0.156477	6.71685e-06	0.000385176
ENSG00000084636.18	COL16A1	216.117	0.720395	0.185865	6.88424e-06	0.000392603
ENSG00000183856.11	IQGAP3	3579.87	0.446422	0.111245	6.89824e-06	0.000392603
ENSG00000111087.10	GLI1	6962.57	0.476976	0.119551	7.02949e-06	0.000397169
ENSG00000099617.4	EFNA2	753.315	0.682679	0.176003	7.03093e-06	0.000397169
ENSG00000137491.15	SLCO2B1	104.163	1.02196	0.269585	7.50443e-06	0.00042234
ENSG00000107331.18	ABCA2	4713.45	0.61155	0.157055	7.6719e-06	0.000430167
ENSG00000147724.12	FAM135B	365.396	0.692051	0.179655	7.78143e-06	0.000434698
ENSG00000165868.16	HSPA12A	736.903	0.614765	0.159829	8.96841e-06	0.000499165
ENSG00000234630.1		81.0558	1.1361	0.303877	9.01112e-06	0.000499705
ENSG00000185818.8	NAT8L	1439.58	0.553105	0.142769	9.11517e-06	0.00050363
ENSG00000183691.6	NOG	1138.49	-0.708184	0.186636	9.35634e-06	0.000515075
ENSG00000185033.15	SEMA4B	583.623	0.604558	0.157528	9.4846e-06	0.000520244
ENSG00000171617.15	ENC1	2327.02	0.633168	0.165694	9.60949e-06	0.000525191
ENSG00000163328.14	GPR155	342.081	0.66368	0.174506	9.87457e-06	0.000537738
ENSG00000090661.12	CERS4	82.3535	1.08022	0.291756	1.02144e-05	0.000554251
ENSG00000167173.19	C15orf39	874.924	0.579858	0.151701	1.02595e-05	0.00055471
ENSG00000169432.19	SCN9A	113.506	0.983272	0.264896	1.05904e-05	0.000570561
ENSG00000069424.16	KCNAB2	274.723	0.701897	0.186585	1.09292e-05	0.000586727
ENSG00000184985.16	SORCS2	952.268	0.619059	0.163345	1.11136e-05	0.000594517
ENSG00000169189.17	NSMCE1	1119.36	-0.558673	0.146706	1.11652e-05	0.000595174
ENSG00000136895.19	GARNL3	188.961	0.850174	0.22878	1.13329e-05	0.000601995
ENSG00000188643.11	S100A16	4933.16	-0.51134	0.133701	1.20913e-05	0.000640036
ENSG00000182379.10	NXPH4	20860.7	0.620811	0.16481	1.22349e-05	0.000645379
ENSG00000130720.13	FIBCD1	2130.47	0.59314	0.157293	1.25049e-05	0.000657334
ENSG00000229292.2	RFPL4AL1	23.6978	1.84371	0.505981	1.26467e-05	0.000662487
ENSG00000117266.16	CDK18	93.9596	0.917211	0.250691	1.34104e-05	0.000700069
ENSG00000124496.13	TRERF1	108.275	0.87008	0.237209	1.34796e-05	0.000701264
ENSG00000119900.9	OGFRL1	2605.6	0.607084	0.161637	1.35527e-05	0.000702653
ENSG00000117602.13	RCAN3	26.6941	1.73765	0.481857	1.36742e-05	0.000706531
ENSG00000105877.19	DNAH11	119.271	0.866973	0.237331	1.40858e-05	0.000725325
ENSG00000143126.8	CELSR2	3448.7	0.525036	0.139131	1.45644e-05	0.000747427
ENSG00000091490.11	SEL1L3	5067.67	0.518893	0.137495	1.4722e-05	0.000752959
ENSG00000113578.18	FGF1	85.4854	-0.943182	0.260438	1.50559e-05	0.000767448
ENSG00000182871.16	COL18A1	3901.62	0.649249	0.176744	1.65876e-05	0.000839865
ENSG00000205213.14	LGR4	1614.02	0.490993	0.130477	1.66504e-05	0.000840236
ENSG00000092841.19	MYL6	5443.39	-0.524976	0.140621	1.68919e-05	0.00084792
ENSG00000257923.12	CUX1	3043.14	0.494689	0.131535	1.69147e-05	0.00084792
ENSG00000051108.15	HERPUD1	2487.52	-0.462899	0.122622	1.70148e-05	0.000850122
ENSG00000197355.11	UAP1L1	221.346	0.763912	0.210785	1.70814e-05	0.000850643
ENSG00000182578.14	CSF1R	219.966	-0.679808	0.18647	1.7269e-05	0.000857166
ENSG00000121454.6	LHX4	188.405	0.691203	0.189718	1.74824e-05	0.000864924
ENSG00000142507.10	PSMB6	3857.73	-0.524957	0.141181	1.77732e-05	0.000876446
ENSG00000070159.14	PTPN3	718.75	0.54338	0.147479	1.78353e-05	0.000876653
ENSG00000153395.10	LPCAT1	355.435	0.626604	0.171292	1.84601e-05	0.000904426
ENSG00000136859.10	ANGPTL2	4103.5	0.492551	0.132041	1.87953e-05	0.000914961
ENSG00000137573.14	SULF1	702.602	0.580967	0.158129	1.8796e-05	0.000914961
ENSG00000117280.13	RAB29	2462.77	0.40672	0.107196	2.01288e-05	0.0009767
ENSG00000196876.18	SCN8A	221.205	0.680862	0.189048	2.0853e-05	0.00100861
ENSG00000221866.10	PLXNA4	1206.55	0.689086	0.191767	2.09915e-05	0.00101207
ENSG00000167749.12	KLK4	42.7631	1.27469	0.366467	2.26209e-05	0.00108698
ENSG00000020181.18	ADGRA2	2032.15	0.612324	0.16966	2.26887e-05	0.00108698
ENSG00000187550.9	SBK2	4147.41	-0.68074	0.191189	2.35848e-05	0.00112634
ENSG00000180999.11	C1orf105	80.3301	-0.93206	0.267194	2.47923e-05	0.00118029
ENSG00000164161.10	HHIP	2322.11	0.515472	0.141659	2.49907e-05	0.001186
ENSG00000154451.15	GBP5	10.5355	3.15021	0.871962	2.53633e-05	NA
ENSG00000125995.16	ROMO1	2856.72	-0.496285	0.136132	2.62779e-05	0.00124319
ENSG00000186472.20	PCLO	198.089	0.840877	0.241195	2.68083e-05	0.0012595
ENSG00000225613.2	LINCMD1	273.651	-0.759436	0.216903	2.6862e-05	0.0012595
ENSG00000100068.14	LRP5L	261.816	0.612329	0.171853	2.68722e-05	0.0012595
ENSG00000136522.14	MRPL47	890.188	-0.537517	0.149396	2.71342e-05	0.00126785
ENSG00000171450.6	CDK5R2	151.72	0.797228	0.229044	2.79584e-05	0.00130234
ENSG00000226808.3	LINC00840	51.6836	1.16008	0.338623	2.83932e-05	0.00131827
ENSG00000164197.12	RNF180	202.307	-0.757601	0.217166	2.84743e-05	0.00131827
ENSG00000165548.11	TMEM63C	153.214	0.786916	0.226159	2.85652e-05	0.00131844
ENSG00000159023.22	EPB41	1569.79	0.484366	0.133551	2.86609e-05	0.00131883
ENSG00000198743.7	SLC5A3	469.361	0.745545	0.213996	2.93094e-05	0.00134269
ENSG00000139200.14	PIANP	70.6089	1.05376	0.308053	2.93566e-05	0.00134269
ENSG00000149527.18	PLCH2	27.5737	-1.85088	0.547178	3.03024e-05	0.00138177
ENSG00000123191.16	ATP7B	292.258	0.604398	0.17149	3.14068e-05	0.00142783
ENSG00000167291.16	TBC1D16	2881.59	0.512274	0.143144	3.16671e-05	0.00143536
ENSG00000119705.10	SLIRP	1304.49	-0.504551	0.141278	3.21744e-05	0.001454
ENSG00000180758.12	GPR157	186.217	0.692548	0.199381	3.25881e-05	0.00146831
ENSG00000179528.16	LBX2	186.741	0.697632	0.201193	3.31992e-05	0.0014914
ENSG00000214114.9	MYCBP	558.169	-0.569005	0.161962	3.34519e-05	0.00149831
ENSG00000117525.14	F3	668.788	0.477804	0.13231	3.36195e-05	0.00150137
ENSG00000118495.21	PLAGL1	2294.51	0.434315	0.11981	3.37841e-05	0.00150429
ENSG00000139428.12	MMAB	1295.6	0.462713	0.1285	3.4455e-05	0.00152966
ENSG00000163590.14	PPM1L	215.121	0.667946	0.192752	3.49558e-05	0.00154735
ENSG00000143061.18	IGSF3	3532.38	0.483999	0.135411	3.59597e-05	0.0015842
ENSG00000138435.16	CHRNA1	8488.65	-0.399455	0.10951	3.60903e-05	0.0015842
ENSG00000189184.12	PCDH18	29.3451	1.53319	0.45907	3.61647e-05	0.0015842
ENSG00000116774.12	OLFML3	3540.37	-0.63876	0.184449	3.62068e-05	0.0015842
ENSG00000130313.7	PGLS	1155.66	-0.545959	0.155436	3.63565e-05	0.00158617
ENSG00000184613.11	NELL2	785.804	0.509634	0.143922	3.6555e-05	0.00159025
ENSG00000136828.19	RALGPS1	220.136	0.641962	0.185686	3.73712e-05	0.0016211
ENSG00000198899.2	MT-ATP6	52743.1	-0.482323	0.135819	3.76139e-05	0.00162696
ENSG00000163683.12	SMIM14	81.1695	0.979964	0.291672	3.8721e-05	0.00166904
ENSG00000107731.12	UNC5B	951.838	0.609196	0.176003	3.88071e-05	0.00166904
ENSG00000184486.10	POU3F2	146.445	0.733498	0.215915	4.06842e-05	0.00174481
ENSG00000198624.13	CCDC69	99.405	0.815197	0.241746	4.12054e-05	0.00176217
ENSG00000135298.15	ADGRB3	44.8875	1.24911	0.378775	4.15888e-05	0.00177356
ENSG00000198796.7	ALPK2	634.442	-0.500844	0.142792	4.19541e-05	0.00177911
ENSG00000175564.13	UCP3	277.465	-0.586877	0.170766	4.38363e-05	0.00185321
ENSG00000172590.18	MRPL52	1950.12	-0.500898	0.143383	4.39463e-05	0.00185321
ENSG00000184232.9	OAF	97.6802	1.0201	0.307954	4.44636e-05	0.00186662
ENSG00000116396.15	KCNC4	44.124	1.17455	0.3567	4.45108e-05	0.00186662
ENSG00000179364.15	PACS2	1567.29	0.457258	0.129578	4.48147e-05	0.00187417
ENSG00000163884.4	KLF15	18.187	1.95284	0.59592	4.52149e-05	0.0018857
ENSG00000130997.16	POLN	156.335	-0.766398	0.228782	4.55114e-05	0.00189285
ENSG00000185792.10	NLRP9	14.827	2.20935	0.67271	4.68264e-05	0.0019422
ENSG00000008018.9	PSMB1	3610.89	-0.468597	0.13373	4.81727e-05	0.0019877
ENSG00000016391.11	CHDH	232.54	-0.604016	0.177617	4.82259e-05	0.0019877
ENSG00000138030.13	KHK	168.413	0.674763	0.200211	4.83171e-05	0.0019877
ENSG00000095370.20	SH2D3C	41.5587	1.28593	0.396324	4.92196e-05	0.00201934
ENSG00000217128.13	FNIP1	871.707	0.518626	0.150245	4.96036e-05	0.00202959
ENSG00000161057.13	PSMC2	4271.77	-0.404228	0.114032	5.10299e-05	0.00208232
ENSG00000188211.9	NCR3LG1	247.47	0.720604	0.216209	5.16808e-05	0.00210322
ENSG00000156510.13	HKDC1	213.317	0.700675	0.209867	5.18773e-05	0.00210555
ENSG00000197646.8	PDCD1LG2	708.033	-0.584051	0.172329	5.20714e-05	0.00210778
ENSG00000162511.8	LAPTM5	2512.83	-0.464508	0.133689	5.26797e-05	0.00212672
ENSG00000075891.23	PAX2	102.525	0.867877	0.264621	5.29727e-05	0.00213286
ENSG00000174059.17	CD34	412.492	-0.580095	0.171348	5.33876e-05	0.00214386
ENSG00000174721.10	FGFBP3	218.248	0.686189	0.205983	5.37104e-05	0.00215111
ENSG00000181449.4	SOX2	23.4577	1.63994	0.510461	5.49467e-05	0.00219482
ENSG00000183684.8	ALYREF	5794.6	-0.484111	0.140596	5.58652e-05	0.00222564
ENSG00000073417.15	PDE8A	640.697	0.463732	0.134356	5.77152e-05	0.00229331
ENSG00000011021.23	CLCN6	1541.61	0.419492	0.11999	5.82127e-05	0.00230702
ENSG00000172986.13	GXYLT2	300.662	0.587183	0.175015	5.89471e-05	0.00233003
ENSG00000196372.13	ASB13	198.336	0.648291	0.195234	5.93994e-05	0.00234179
ENSG00000033050.9	ABCF2	629.235	-0.518341	0.152774	5.97643e-05	0.00235006
ENSG00000142677.4	IL22RA1	23.7537	1.58324	0.495214	6.01539e-05	0.00235925
ENSG00000105185.12	PDCD5	2648.28	-0.425905	0.122764	6.15873e-05	0.00240922
ENSG00000148291.10	SURF2	640.613	-0.54109	0.161802	6.29283e-05	0.00245534
ENSG00000273143.2	DUSP5-DT	246.957	-0.659239	0.200089	6.32198e-05	0.00246037
ENSG00000136271.11	DDX56	3271.08	-0.430141	0.124506	6.40797e-05	0.00248744
ENSG00000246596.7		68.285	1.02131	0.318946	6.48343e-05	0.0025103
ENSG00000035141.8	FAM136A	2544.6	-0.423375	0.122576	6.5814e-05	0.00252999
ENSG00000141576.16	RNF157	30.8008	1.36561	0.43119	6.59125e-05	0.00252999
ENSG00000213366.13	GSTM2	16.1273	2.09101	0.653546	6.60113e-05	0.00252999
ENSG00000101294.18	HM13	8691.72	-0.43429	0.126867	7.04051e-05	0.00268399
ENSG00000110195.14	FOLR1	1039.69	-0.548945	0.165247	7.05607e-05	0.00268399
ENSG00000236975.2	LINC02814	48.7473	1.12126	0.355264	7.05614e-05	0.00268399
ENSG00000106665.16	CLIP2	1782.12	0.478535	0.141675	7.20488e-05	0.0027314
ENSG00000079459.13	FDFT1	5219.26	0.433905	0.126839	7.21685e-05	0.0027314
ENSG00000169710.9	FASN	21797.8	0.4704	0.138987	7.24311e-05	0.0027345
ENSG00000213741.11	RPS29	4319.73	-0.434954	0.127593	7.38147e-05	0.0027798
ENSG00000174749.6	FAM241A	267.024	0.606451	0.185069	7.41963e-05	0.00278724
ENSG00000177807.10	KCNJ10	67.5602	0.950138	0.300208	7.45813e-05	0.00279477
ENSG00000110619.18	CARS1	1081.16	-0.435059	0.128062	7.66364e-05	0.00286469
ENSG00000116852.15	KIF21B	46.6597	1.18291	0.377641	7.73806e-05	0.00288187
ENSG00000092068.21	SLC7A8	19.7112	1.71546	0.55128	7.87039e-05	0.00291655
ENSG00000224713.4		80.5691	0.92116	0.291649	7.87945e-05	0.00291655
ENSG00000137726.17	FXYD6	228.043	0.617126	0.190539	8.21739e-05	0.00303421
ENSG00000231389.8	HLA-DPA1	8.83395	4.08493	1.15862	8.22528e-05	NA
ENSG00000139970.18	RTN1	19.0993	1.91337	0.615612	8.23741e-05	0.00303421
ENSG00000136840.19	ST6GALNAC4	1386.91	-0.500684	0.151131	8.31577e-05	0.00304824
ENSG00000166863.13	TAC3	9.99582	3.27097	1.01192	8.47405e-05	NA
ENSG00000106244.13	PDAP1	6984.41	-0.416486	0.121463	8.48828e-05	0.00310025
ENSG00000198911.12	SREBF2	7198.85	0.362058	0.104612	8.51443e-05	0.00310025
ENSG00000108823.17	SGCA	1720.52	0.474101	0.142204	8.51909e-05	0.00310025
ENSG00000166856.3	GPR182	100.007	0.922848	0.294868	8.58751e-05	0.00311413
ENSG00000166833.23	NAV2	5500.04	0.51645	0.156773	8.62403e-05	0.00311413
ENSG00000185215.11	TNFAIP2	3847.25	-0.409776	0.12071	8.63689e-05	0.00311413
ENSG00000187068.3	C3orf70	334.274	0.548323	0.167783	8.67381e-05	0.00311413
ENSG00000186480.13	INSIG1	75.716	1.07109	0.34565	8.68992e-05	0.00311413
ENSG00000115128.7	SF3B6	2870.76	-0.446265	0.132972	8.69685e-05	0.00311413
ENSG00000277791.5	PSMB3	5844.36	-0.483022	0.146032	8.7012e-05	0.00311413
ENSG00000117395.13	EBNA1BP2	3863.2	-0.417794	0.123638	8.73311e-05	0.00311818
ENSG00000228873.1		16.4679	1.96473	0.637018	8.80775e-05	0.00313548
ENSG00000115884.11	SDC1	2252.15	0.450721	0.134667	8.823e-05	0.00313548
ENSG00000172809.13	RPL38	16519.5	-0.418274	0.12397	8.9341e-05	0.00316753
ENSG00000173821.20	RNF213	3432.25	0.534813	0.163682	9.06349e-05	0.00320589
ENSG00000106105.15	GARS1	3262.93	-0.380513	0.111459	9.09708e-05	0.00321027
ENSG00000082438.18	COBLL1	623.492	0.542476	0.166575	9.17419e-05	0.00322272
ENSG00000163395.17	IGFN1	916.543	1.3234	0.434723	9.17493e-05	0.00322272
ENSG00000287064.1		22.271	1.72234	0.564187	9.2263e-05	0.00323326
ENSG00000196159.14	FAT4	23.4617	1.66039	0.546672	9.35492e-05	0.00327076
ENSG00000131711.15	MAP1B	2400.04	0.618713	0.194054	9.81583e-05	0.00341613
ENSG00000172000.7	ZNF556	874.099	-0.424522	0.127316	0.000100184	0.00347862
ENSG00000157227.14	MMP14	9609.7	-0.473527	0.144303	0.000100559	0.00348366
ENSG00000100307.13	CBX7	122.308	0.742298	0.237648	0.000100803	0.00348416
ENSG00000164638.11	SLC29A4	707.557	0.570878	0.178056	0.000101179	0.00348918
ENSG00000148158.17	SNX30	1565.56	0.48766	0.149604	0.000104731	0.00360344
ENSG00000171368.12	TPPP	112.185	0.799954	0.258862	0.000105197	0.00361129
ENSG00000102996.5	MMP15	424.486	0.582429	0.183007	0.00010658	0.00365048
ENSG00000086061.16	DNAJA1	6338.75	-0.358895	0.105972	0.000108065	0.003693
ENSG00000088367.23	EPB41L1	883.932	0.455145	0.138852	0.000109644	0.00373851
ENSG00000163793.13	DNAJC5G	33.212	1.2765	0.424892	0.000111437	0.00379037
ENSG00000130589.16	HELZ2	1722.14	0.541036	0.169159	0.000111666	0.00379037
ENSG00000172456.18	FGGY	1123.61	-0.439117	0.133687	0.000111946	0.00379139
ENSG00000113068.10	PFDN1	1274.2	-0.536008	0.167871	0.000113213	0.00381903
ENSG00000154723.13	ATP5PF	1672.88	-0.497784	0.154409	0.000113267	0.00381903
ENSG00000187051.9	RPS19BP1	1217.19	-0.486821	0.150702	0.000113743	0.00382658
ENSG00000137642.13	SORL1	18.4496	1.74917	0.583171	0.000114134	0.00383119
ENSG00000204220.12	PFDN6	1063.78	-0.472176	0.145767	0.000116607	0.00390557
ENSG00000126267.11	COX6B1	3393.01	-0.469902	0.145101	0.000117164	0.00391556
ENSG00000117114.21	ADGRL2	343.91	0.620647	0.198375	0.000118666	0.00395702
ENSG00000053372.5	MRTO4	2767.33	-0.441831	0.13539	0.000119346	0.00397096
ENSG00000166265.13	CYYR1	909.09	0.450291	0.138181	0.000120137	0.0039885
ENSG00000168461.13	RAB31	981.356	0.407728	0.123449	0.000120583	0.00399454
ENSG00000233237.8	LINC00472	127.601	0.750792	0.245037	0.000121572	0.0040185
ENSG00000197147.15	LRRC8B	259.752	0.558982	0.177044	0.000122826	0.00405111
ENSG00000170961.7	HAS2	614.062	-0.483215	0.150428	0.000125095	0.00410683
ENSG00000134684.13	YARS1	3528.84	-0.35326	0.105077	0.000125304	0.00410683
ENSG00000142168.15	SOD1	9161.55	-0.408799	0.124349	0.000125329	0.00410683
ENSG00000100033.17	PRODH	20.997	1.85782	0.626252	0.000125806	0.00411222
ENSG00000229117.9	RPL41	16963.2	-0.459852	0.142481	0.000126335	0.00411222
ENSG00000165272.16	AQP3	1745.96	-0.444228	0.136941	0.000126583	0.00411222
ENSG00000112576.13	CCND3	5779.11	-0.425895	0.130529	0.000126887	0.00411222
ENSG00000123612.16	ACVR1C	47.5504	1.12521	0.378884	0.000126936	0.00411222
ENSG00000088179.9	PTPN4	462.988	0.515344	0.162106	0.000127251	0.00411222
ENSG00000118689.15	FOXO3	1940.58	0.487927	0.152446	0.000127632	0.00411222
ENSG00000108239.9	TBC1D12	505.483	0.505346	0.158519	0.000127667	0.00411222
ENSG00000099889.14	ARVCF	616.275	0.517459	0.163125	0.000128508	0.00413055
ENSG00000176692.8	FOXC2	254.798	0.683035	0.22275	0.000129274	0.0041422
ENSG00000152422.16	XRCC4	1004.74	-0.469362	0.146143	0.000129418	0.0041422
ENSG00000111049.4	MYF5	884.656	0.458899	0.141691	0.000130005	0.00414852
ENSG00000166949.17	SMAD3	1067.93	0.399276	0.121295	0.000130164	0.00414852
ENSG00000167693.17	NXN	378.019	0.551274	0.175408	0.000130672	0.00415596
ENSG00000010318.22	PHF7	331.024	0.510693	0.161015	0.000131748	0.00418142
ENSG00000164176.13	EDIL3	848.005	0.497996	0.15651	0.000132437	0.00419449
ENSG00000175592.9	FOSL1	2336.27	-0.455554	0.141919	0.000135951	0.00429678
ENSG00000136068.16	FLNB	2456.46	0.557582	0.178352	0.000136382	0.00430142
ENSG00000078328.23	RBFOX1	1112.89	-0.40744	0.12484	0.000137103	0.0043152
ENSG00000136144.12	RCBTB1	1137.77	0.432155	0.1334	0.000137664	0.00432379
ENSG00000196754.13	S100A2	5246.89	-0.428429	0.132655	0.000137948	0.00432379
ENSG00000144713.13	RPL32	11250.5	-0.429702	0.133124	0.000141512	0.00442633
ENSG00000127922.10	SEM1	2993.96	-0.434093	0.134802	0.000142084	0.00442668
ENSG00000142102.16	PGGHG	2215.73	0.530288	0.169006	0.000142108	0.00442668
ENSG00000123338.13	NCKAP1L	8.22467	3.42298	1.06732	0.000142355	NA
ENSG00000136944.19	LMX1B	1184.99	0.414011	0.127499	0.000142483	0.00442926
ENSG00000162636.16	FAM102B	1968.68	0.459473	0.14391	0.000144215	0.00447391
ENSG00000124145.6	SDC4	4356.66	-0.386852	0.118238	0.000144673	0.00447895
ENSG00000110900.16	TSPAN11	70.818	0.938244	0.317661	0.000145583	0.00449791
ENSG00000149639.15	SOGA1	5739.61	0.467502	0.147287	0.000148057	0.00456267
ENSG00000120438.12	TCP1	6702.13	-0.373724	0.113789	0.000148282	0.00456267
ENSG00000197728.11	RPS26	5140.11	-0.470256	0.148511	0.00014899	0.00457518
ENSG00000105472.14	CLEC11A	4.3591	5.30787	2.58936	0.000149066	NA
ENSG00000089220.5	PEBP1	4400.17	-0.37365	0.114097	0.000153277	0.00469728
ENSG00000104904.12	OAZ1	6150.31	-0.444554	0.139576	0.000154108	0.00470438
ENSG00000178878.13	APOLD1	219.824	0.60505	0.198071	0.00015413	0.00470438
ENSG00000112182.16	BACH2	61.3278	0.93557	0.319315	0.000154727	0.0047131
ENSG00000175175.6	PPM1E	404.356	0.564897	0.183913	0.000159528	0.00484958
ENSG00000223901.2		26.4048	1.48204	0.513662	0.000161242	0.00488237
ENSG00000116329.12	OPRD1	3775.49	0.397862	0.121793	0.000161251	0.00488237
ENSG00000161249.21	DMKN	6.73774	4.35335	1.48264	0.000161747	NA
ENSG00000136930.13	PSMB7	8017.73	-0.40731	0.128265	0.000162511	0.0049107
ENSG00000108175.19	ZMIZ1	2793.42	0.433294	0.136112	0.000163624	0.00493446
ENSG00000135069.14	PSAT1	3156.83	-0.377679	0.116545	0.00016849	0.00507113
ENSG00000205269.6	TMEM170B	945.163	0.476731	0.152547	0.000168947	0.00507479
ENSG00000213190.4	MLLT11	640.959	-0.49574	0.160365	0.000169387	0.00507793
ENSG00000254726.3	MEX3A	751.436	0.410383	0.128808	0.000177414	0.00530806
ENSG00000257093.7	DENND11	104.189	0.817801	0.279932	0.000178004	0.00531521
ENSG00000124172.10	ATP5F1E	2613.87	-0.412618	0.129866	0.000179963	0.00536311
ENSG00000087191.13	PSMC5	6571.85	-0.401774	0.126651	0.000181034	0.00538442
ENSG00000096384.20	HSP90AB1	55180.9	-0.342152	0.103075	0.000182086	0.0054051
ENSG00000150054.19	MPP7	1476.04	-0.421227	0.13327	0.000184237	0.00544426
ENSG00000108518.8	PFN1	35447.7	-0.471246	0.153024	0.00018426	0.00544426
ENSG00000145882.11	PCYOX1L	384.336	0.531147	0.174039	0.000184484	0.00544426
ENSG00000143314.12	MRPL24	1893.86	-0.441507	0.140992	0.000185598	0.00546648
ENSG00000165916.9	PSMC3	11202.3	-0.434033	0.13863	0.000189769	0.00557846
ENSG00000164938.14	TP53INP1	205.078	0.580868	0.193553	0.000193504	0.00566889
ENSG00000227051.7	C14orf132	376.318	0.512882	0.168156	0.000193594	0.00566889
ENSG00000108639.8	SYNGR2	1862.67	-0.464706	0.150712	0.000198678	0.00579149
ENSG00000183431.12	SF3A3	6359.87	-0.336285	0.103548	0.000199966	0.00579149
ENSG00000111348.9	ARHGDIB	79.2754	0.827672	0.287877	0.000200046	0.00579149
ENSG00000143119.14	CD53	26.5314	1.35418	0.482458	0.000200076	0.00579149
ENSG00000005020.13	SKAP2	341.769	0.532693	0.176571	0.000205866	0.00593886
ENSG00000128011.5	LRFN1	33.8617	1.24129	0.443237	0.000205952	0.00593886
ENSG00000174740.8	PABPC5	316.407	0.549459	0.18335	0.000208702	0.00598638
ENSG00000166986.15	MARS1	60658.8	-0.343186	0.104249	0.000208786	0.00598638
ENSG00000106415.13	GLCCI1	468.102	0.477739	0.155846	0.000210037	0.00600589
ENSG00000178896.9	EXOSC4	459.639	-0.510348	0.168912	0.000210544	0.00600589
ENSG00000125977.7	EIF2S2	6927.46	-0.343323	0.106166	0.000210656	0.00600589
ENSG00000221886.4	ZBED8	374.132	0.488225	0.160616	0.000215428	0.00613037
ENSG00000100078.4	PLA2G3	13.9522	1.93364	0.694728	0.000216235	0.00614179
ENSG00000082512.15	TRAF5	990.3	0.417867	0.134197	0.000218833	0.00620395
ENSG00000166398.14	GARRE1	384.744	0.530255	0.177052	0.000220869	0.00624477
ENSG00000166441.13	RPL27A	13773.8	-0.420175	0.13546	0.000221134	0.00624477
ENSG00000119227.8	PIGZ	23.0569	1.39803	0.503211	0.00022151	0.00624477
ENSG00000100554.12	ATP6V1D	1463.54	-0.38531	0.12272	0.000222192	0.00624836
ENSG00000179271.3	GADD45GIP1	1732.27	-0.467012	0.153483	0.000222463	0.00624836
ENSG00000106789.13	CORO2A	24.0296	1.43799	0.520588	0.000223059	0.00625351
ENSG00000114251.15	WNT5A	966.745	-0.414009	0.133509	0.000229172	0.006413
ENSG00000069011.16	PITX1	518.971	0.533895	0.179384	0.000230891	0.00644919
ENSG00000171903.17	CYP4F11	10.5457	2.34622	0.8343	0.000231411	NA
ENSG00000095303.17	PTGS1	79.934	0.871363	0.309495	0.000232113	0.00647138
ENSG00000129422.15	MTUS1	914.772	0.487229	0.161187	0.000235413	0.00655132
ENSG00000204941.14	PSG5	15.4684	1.75103	0.634269	0.000236741	0.00657619
ENSG00000148344.11	PTGES	12.0631	2.07675	0.749493	0.000238406	0.00661024
ENSG00000110318.15	CEP126	39.8936	1.08101	0.390715	0.00023884	0.00661024
ENSG00000018699.13	TTC27	1188.76	-0.375354	0.1196	0.00023968	0.00662137
ENSG00000163468.15	CCT3	8068.85	-0.379227	0.121142	0.00024217	0.00667797
ENSG00000172819.17	RARG	353.608	0.509729	0.171123	0.000244866	0.00672781
ENSG00000119655.11	NPC2	1233.89	0.456552	0.150324	0.000246134	0.00675039
ENSG00000099860.9	GADD45B	1418.42	-0.446754	0.14713	0.000246703	0.00675378
ENSG00000132386.11	SERPINF1	6373	-0.3952	0.127611	0.00024866	0.0067929
ENSG00000097096.10	SYDE2	620.083	0.487942	0.163001	0.00024903	0.0067929
ENSG00000100216.6	TOMM22	2240.9	-0.379941	0.121845	0.000250813	0.00682815
ENSG00000153066.13	TXNDC11	1011.91	-0.37342	0.119398	0.000251224	0.00682815
ENSG00000121957.15	GPSM2	2275.34	0.380187	0.121975	0.00025234	0.00683398
ENSG00000182899.17	RPL35A	7710.46	-0.395843	0.127859	0.000252341	0.00683398
ENSG00000121281.13	ADCY7	700.216	0.474555	0.157806	0.000253689	0.0068582
ENSG00000173457.11	PPP1R14B	24725.2	-0.493543	0.166714	0.000255382	0.00688432
ENSG00000135740.17	SLC9A5	274.786	0.525911	0.178059	0.000255564	0.00688432
ENSG00000146555.20	SDK1	1055.78	0.418035	0.136492	0.000256406	0.00689472
ENSG00000153291.16	SLC25A27	160.809	0.590861	0.204014	0.000259608	0.00696824
ENSG00000198938.2	MT-CO3	84164	-0.45601	0.151577	0.000260061	0.00696824
ENSG00000145569.6	OTULINL	131.408	0.714601	0.25312	0.000262133	0.00701136
ENSG00000073050.12	XRCC1	872.034	-0.445063	0.147511	0.000263842	0.00704463
ENSG00000285722.1		4.07601	5.11436	2.62519	0.00026556	NA
ENSG00000186310.10	NAP1L3	352.738	0.474955	0.159029	0.000267155	0.00712051
ENSG00000106948.17	AKNA	436.746	0.50598	0.170814	0.000268824	0.00715241
ENSG00000134827.8	TCN1	16.0638	1.80185	0.66813	0.000281054	0.00745162
ENSG00000162385.11	MAGOH	3038.83	-0.411742	0.135649	0.000281728	0.00745643
ENSG00000163638.13	ADAMTS9	180.506	0.643878	0.227141	0.000282793	0.00747157
ENSG00000106028.11	SSBP1	2912.08	-0.396457	0.129672	0.000285	0.00750652
ENSG00000197958.13	RPL12	22711.4	-0.458819	0.154045	0.00028544	0.00750652
ENSG00000189067.14	LITAF	774.678	0.402783	0.132092	0.000285604	0.00750652
ENSG00000137877.10	SPTBN5	630.65	-0.514967	0.176456	0.000287095	0.0075196
ENSG00000135363.12	LMO2	158.252	0.604614	0.212521	0.000291726	0.0076277
ENSG00000160094.15	ZNF362	700.19	0.436099	0.145538	0.000292424	0.00763277
ENSG00000137486.17	ARRB1	5586.86	0.420313	0.139301	0.000297873	0.00775399
ENSG00000172428.11	COPS9	1444.64	-0.484628	0.165189	0.000298093	0.00775399
ENSG00000197978.10	GOLGA6L9	136.666	0.618953	0.218997	0.000304462	0.00790419
ENSG00000254470.3	AP5B1	605.785	0.433372	0.144994	0.000304911	0.00790419
ENSG00000184271.18	POU6F1	354.361	0.469198	0.159571	0.000311586	0.00806341
ENSG00000130529.16	TRPM4	580.336	0.446666	0.150649	0.000314652	0.00812888
ENSG00000135624.17	CCT7	30448.2	-0.378411	0.120703	0.00031653	0.00816345
ENSG00000170906.16	NDUFA3	802.448	-0.445541	0.150808	0.00031983	0.00823453
ENSG00000076043.11	REXO2	813.528	-0.40989	0.136513	0.000325729	0.00837219
ENSG00000237846.1		56.4024	1.01278	0.381833	0.00032791	0.00841041
ENSG00000162654.9	GBP4	10.1983	2.43098	0.908434	0.000328102	NA
ENSG00000157833.13	GAREM2	17.6833	1.67968	0.6416	0.000328328	0.00841041
ENSG00000169918.10	OTUD7A	38.9408	1.02779	0.386467	0.000329155	0.00841537
ENSG00000099995.19	SF3A1	10084.1	-0.359962	0.117311	0.000329925	0.00841537
ENSG00000233718.9	MYCNOS	237.152	0.565128	0.199487	0.000331076	0.00841537
ENSG00000212864.4	RNF208	357.815	-0.678445	0.246746	0.000331126	0.00841537
ENSG00000090975.14	PITPNM2	51.4393	0.939207	0.351587	0.000331443	0.00841537
ENSG00000146733.14	PSPH	1005.56	-0.413919	0.138775	0.000331857	0.00841537
ENSG00000157193.18	LRP8	1772.97	0.432468	0.145976	0.000333161	0.00843432
ENSG00000186377.8	CYP4X1	9.14004	2.52256	0.928954	0.000335496	NA
ENSG00000143947.15	RPS27A	13679.9	-0.44872	0.154299	0.000337659	0.00853393
ENSG00000176386.9	CDC26	761.229	-0.429103	0.145137	0.000340265	0.00858546
ENSG00000004779.10	NDUFAB1	1416.66	-0.439969	0.149671	0.00034236	0.00862394
ENSG00000176438.13	SYNE3	2845.91	0.39961	0.133588	0.000348175	0.00875586
ENSG00000204681.11	GABBR1	784.176	0.463241	0.159188	0.000352422	0.00884795
ENSG00000132535.22	DLG4	504.018	0.439997	0.149968	0.000353332	0.00885612
ENSG00000175166.17	PSMD2	12159.1	-0.32374	0.104403	0.000356401	0.00891828
ENSG00000196975.16	ANXA4	305.081	0.475981	0.164945	0.000360591	0.00900707
ENSG00000156261.13	CCT8	11662.9	-0.339968	0.109029	0.000361696	0.00900707
ENSG00000132196.16	HSD17B7	486.465	0.532968	0.188417	0.000361734	0.00900707
ENSG00000162738.7	VANGL2	694.971	0.414214	0.140101	0.000364066	0.00905024
ENSG00000196743.9	GM2A	468.27	0.437729	0.149762	0.000367883	0.00913014
ENSG00000176658.17	MYO1D	2142.54	0.361032	0.11853	0.000369659	0.00915918
ENSG00000183723.13	CMTM4	1867.82	0.397551	0.133726	0.000375981	0.00929242
ENSG00000145819.18	ARHGAP26	391.654	0.458153	0.158454	0.000376839	0.00929242
ENSG00000118263.15	KLF7	356.784	0.45937	0.158953	0.000377441	0.00929242
ENSG00000127824.15	TUBA4A	5913.67	-0.429005	0.146904	0.000377491	0.00929242
ENSG00000109756.10	RAPGEF2	812.799	0.490894	0.172046	0.000379363	0.00930867
ENSG00000173530.6	TNFRSF10D	23.5308	-1.2866	0.499316	0.000379381	0.00930867
ENSG00000172403.11	SYNPO2	127.523	-0.729336	0.271898	0.000382222	0.00936319
ENSG00000112208.11	BAG2	704.706	-0.403328	0.136804	0.000387317	0.00946337
ENSG00000154380.19	ENAH	8266.08	0.38089	0.127686	0.000388158	0.00946337
ENSG00000185813.11	PCYT2	1789.53	0.393486	0.132736	0.000388641	0.00946337
ENSG00000165617.15	DACT1	356.943	0.46159	0.1607	0.000388811	0.00946337
ENSG00000136169.17	SETDB2	329.429	0.479211	0.167722	0.000389737	0.00947067
ENSG00000204386.12	NEU1	565.115	0.48946	0.172487	0.000395	0.00956821
ENSG00000185760.18	KCNQ5	39.0594	-0.99424	0.383369	0.000395015	0.00956821
ENSG00000114902.14	SPCS1	1343.52	-0.418218	0.143381	0.000396125	0.00957978
ENSG00000239377.1	ZNF775-AS1	236.442	0.649401	0.239651	0.000398704	0.00962676
ENSG00000071242.12	RPS6KA2	667.287	0.388608	0.131234	0.000401311	0.00967429
ENSG00000185627.19	PSMD13	4356.41	-0.379829	0.128142	0.000403362	0.00970826
ENSG00000108561.8	C1QBP	5116.18	-0.407305	0.140383	0.000405374	0.00974121
ENSG00000174705.13	SH3PXD2B	1170.57	0.433613	0.149265	0.000406437	0.00975126
ENSG00000148735.16	PLEKHS1	165.537	0.575132	0.209093	0.000411266	0.00985152
ENSG00000074071.15	MRPS34	1725.29	-0.429367	0.150974	0.000413085	0.00987944
ENSG00000136002.20	ARHGEF4	174.259	0.546426	0.197339	0.0004163	0.00994063
ENSG00000181061.14	HIGD1A	781.017	-0.477104	0.16857	0.000417806	0.00996089
ENSG00000111229.16	ARPC3	1326.44	-0.40278	0.137708	0.000421764	0.0100171
ENSG00000176463.14	SLCO3A1	404.18	0.427423	0.147832	0.000421873	0.0100171
ENSG00000188559.16	RALGAPA2	974.809	0.482945	0.171074	0.000423336	0.0100192
ENSG00000159377.11	PSMB4	4796.81	-0.421895	0.145873	0.000423561	0.0100192
ENSG00000166750.10	SLFN5	986.522	0.491393	0.174686	0.000425336	0.0100434
ENSG00000111962.8	UST	237.443	0.527749	0.190026	0.000425911	0.0100434
ENSG00000163466.16	ARPC2	5566.44	-0.347441	0.114738	0.000427574	0.0100669
ENSG00000167107.13	ACSF2	584.117	0.413142	0.142121	0.0004285	0.0100731
ENSG00000108797.12	CNTNAP1	456.187	0.496762	0.177215	0.000430159	0.0100964
ENSG00000166226.13	CCT2	12401.1	-0.329797	0.107239	0.000430913	0.0100984
ENSG00000177700.6	POLR2L	2554.48	-0.430301	0.150145	0.000436629	0.0102166
ENSG00000113558.19	SKP1	2671.59	-0.418988	0.144554	0.000437513	0.0102215
ENSG00000148677.7	ANKRD1	3630.94	-0.524868	0.190165	0.000442589	0.0103241
ENSG00000123095.6	BHLHE41	242.017	0.523225	0.189248	0.000444477	0.0103522
ENSG00000108671.11	PSMD11	6160.54	-0.32049	0.105638	0.000447	0.0103887
ENSG00000104290.11	FZD3	510.16	0.474712	0.167945	0.000447417	0.0103887
ENSG00000075914.13	EXOSC7	725.754	-0.403885	0.139314	0.000449337	0.0104006
ENSG00000126067.12	PSMB2	5764.32	-0.370844	0.127854	0.000449992	0.0104006
ENSG00000171425.10	ZNF581	363.989	-0.488134	0.174947	0.000453154	0.010445
ENSG00000181856.15	SLC2A4	25.5204	1.23463	0.492286	0.00045329	0.010445
ENSG00000071282.12	LMCD1	1002.63	-0.387459	0.132861	0.000455627	0.0104829
ENSG00000143256.5	PFDN2	2050.84	-0.418894	0.14595	0.000457946	0.0105203
ENSG00000186918.14	ZNF395	697.649	0.398977	0.137411	0.000461306	0.010557
ENSG00000166250.12	CLMP	117.696	0.679677	0.257118	0.00046146	0.010557
ENSG00000186642.16	PDE2A	44.7844	1.12375	0.448784	0.000461981	0.010557
ENSG00000158966.16	CACHD1	541.618	0.469647	0.16728	0.000462333	0.010557
ENSG00000154127.10	UBASH3B	398.105	0.472499	0.168472	0.000463352	0.0105643
ENSG00000115484.15	CCT4	6257.89	-0.327773	0.108498	0.000467521	0.0106433
ENSG00000183011.14	NAA38	1293.43	-0.424505	0.148964	0.000476583	0.0108171
ENSG00000115194.11	SLC30A3	2132.01	0.415266	0.144918	0.000478062	0.0108344
ENSG00000163636.11	PSMD6	2748.06	-0.340111	0.114254	0.000480948	0.0108835
ENSG00000125827.9	TMX4	1947.64	0.382565	0.131404	0.000482564	0.0109038
ENSG00000085117.12	CD82	7439.69	-0.40521	0.141247	0.000486024	0.0109656
ENSG00000088833.18	NSFL1C	3257.66	-0.388334	0.134476	0.000487288	0.0109777
ENSG00000102103.18	PQBP1	3639.08	-0.428146	0.150584	0.00048806	0.0109788
ENSG00000081377.17	CDC14B	877.918	0.376217	0.129008	0.00048895	0.0109825
ENSG00000003436.16	TFPI	623.561	-0.417242	0.146615	0.000498591	0.0111818
ENSG00000105383.15	CD33	61.3181	0.867064	0.34321	0.000499904	0.0111818
ENSG00000168653.11	NDUFS5	6862.25	-0.414394	0.146583	0.000500037	0.0111818
ENSG00000119242.9	CCDC92	92.0453	0.663339	0.253417	0.000504561	0.0112545
ENSG00000134153.10	EMC7	1137.15	-0.395229	0.137534	0.000504776	0.0112545
ENSG00000140988.16	RPS2	74641.7	-0.419013	0.147831	0.000508297	0.0113163
ENSG00000214514.8	KRT42P	39.9824	0.999275	0.399723	0.000509896	0.0113325
ENSG00000160563.14	MED27	1791.07	-0.390957	0.135936	0.000510518	0.0113325
ENSG00000144369.14	FAM171B	373.001	0.502074	0.183435	0.000512685	0.0113639
ENSG00000124562.10	SNRPC	1979.63	-0.44601	0.159509	0.00051384	0.0113729
ENSG00000166147.15	FBN1	2295.05	0.43843	0.155975	0.000517572	0.0114146
ENSG00000108592.17	FTSJ3	5839.67	-0.310012	0.103092	0.000517928	0.0114146
ENSG00000149806.11	FAU	1971.88	-0.424162	0.150164	0.00051826	0.0114146
ENSG00000171314.9	PGAM1	7169.05	-0.36831	0.12678	0.000518742	0.0114146
ENSG00000154646.9	TMPRSS15	5.76908	3.96229	1.58053	0.000521635	NA
ENSG00000175866.16	BAIAP2	733.565	0.424337	0.15057	0.000526189	0.0115617
ENSG00000198840.2	MT-ND3	19818.6	-0.423764	0.15051	0.000528266	0.0115905
ENSG00000126882.13	FAM78A	429.637	0.437582	0.156559	0.000536617	0.0117405
ENSG00000159753.15	CARMIL2	130.627	0.634047	0.243112	0.000536654	0.0117405
ENSG00000138119.17	MYOF	1677.68	-0.41476	0.146951	0.000538347	0.0117605
ENSG00000229152.2	ANKRD10-IT1	129.655	0.650219	0.250161	0.000541328	0.0117823
ENSG00000134569.10	LRP4	1116.94	0.44012	0.156996	0.000541374	0.0117823
ENSG00000109519.13	GRPEL1	2641.76	-0.35117	0.120201	0.000542382	0.0117823
ENSG00000198732.11	SMOC1	599.305	0.381665	0.132841	0.000542457	0.0117823
ENSG00000177182.11	CLVS1	23.5951	1.38218	0.573838	0.000550023	0.0119295
ENSG00000168014.18	C2CD3	5967.14	-0.326259	0.11025	0.000551661	0.0119479
ENSG00000243709.1	LEFTY1	85.1979	0.749039	0.295593	0.000557198	0.012047
ENSG00000100138.15	SNU13	2619.63	-0.387247	0.134797	0.000557828	0.012047
ENSG00000063761.16	ADCK1	76.7239	0.713512	0.279929	0.00055911	0.0120575
ENSG00000047634.15	SCML1	754.27	0.427833	0.152988	0.000560627	0.012073
ENSG00000018610.15	STEEP1	635.682	-0.40811	0.145001	0.000565679	0.0121645
ENSG00000074527.13	NTN4	113.97	0.68252	0.266764	0.000570105	0.0122396
ENSG00000242485.6	MRPL20	1418.46	-0.398101	0.140344	0.000570787	0.0122396
ENSG00000163755.9	HPS3	729.988	0.399246	0.141662	0.000574616	0.0123043
ENSG00000126950.8	TMEM35A	33.3161	1.10263	0.456042	0.000579288	0.0123851
ENSG00000133773.12	CCDC59	843.124	-0.382078	0.134274	0.000580026	0.0123851
ENSG00000185298.13	CCDC137	2474.64	-0.352831	0.121989	0.000582833	0.0124275
ENSG00000198886.2	MT-ND4	81825.8	-0.34882	0.118923	0.000583772	0.01243
ENSG00000135502.19	SLC26A10	248.706	0.489602	0.181065	0.000584753	0.0124334
ENSG00000123572.17	NRK	872.731	0.481095	0.177346	0.000585778	0.0124377
ENSG00000170921.16	TANC2	2026.61	0.461911	0.169125	0.000591677	0.0125454
ENSG00000177283.8	FZD8	1085.66	0.456902	0.167032	0.00059342	0.0125647
ENSG00000174327.7	SLC16A13	205.306	0.568995	0.217317	0.000596649	0.0126155
ENSG00000130775.16	THEMIS2	231.19	0.562148	0.214191	0.000598318	0.0126331
ENSG00000173660.12	UQCRH	4582.36	-0.400551	0.142821	0.000599966	0.0126503
ENSG00000160796.18	NBEAL2	283.037	0.482571	0.178628	0.000601877	0.0126729
ENSG00000253352.10	TUG1	2727.65	0.478353	0.176922	0.00060502	0.0127214
ENSG00000100296.14	THOC5	1466.37	-0.354663	0.123291	0.000606184	0.0127282
ENSG00000159905.15	ZNF221	75.2993	0.729589	0.290349	0.000608272	0.0127543
ENSG00000189159.16	JPT1	9153.09	-0.38202	0.134587	0.000611691	0.0128013
ENSG00000196531.14	NACA	8534.48	-0.364183	0.127453	0.000612202	0.0128013
ENSG00000075624.17	ACTB	147598	-0.349451	0.121288	0.000614412	0.0128298
ENSG00000006712.15	PAF1	2815.28	-0.364531	0.127765	0.00061892	0.0129061
ENSG00000075461.6	CACNG4	226.744	0.51413	0.193762	0.000620484	0.0129209
ENSG00000145220.14	LYAR	1319.33	-0.353525	0.123429	0.000623269	0.0129611
ENSG00000104679.12	R3HCC1	1363.08	-0.392592	0.14011	0.00062855	0.013053
ENSG00000185567.7	AHNAK2	1232.31	0.515335	0.194462	0.000632655	0.0131149
ENSG00000106153.13	CHCHD2	5823.4	-0.388175	0.137251	0.000633267	0.0131149
ENSG00000198712.1	MT-CO2	73720.9	-0.40008	0.143671	0.000636702	0.0131681
ENSG00000198626.18	RYR2	17.5746	1.44424	0.609692	0.000640352	0.0132255
ENSG00000175899.15	A2M	6.59603	3.42766	1.26165	0.000646331	NA
ENSG00000189410.12	SH2D5	285.662	0.463513	0.171765	0.000648474	0.013375
ENSG00000117592.9	PRDX6	5382.87	-0.372474	0.132333	0.000650392	0.0133963
ENSG00000131378.14	RFTN1	2036.07	-0.346472	0.120925	0.000651873	0.0134042
ENSG00000162426.16	SLC45A1	286.842	0.458162	0.169539	0.000652687	0.0134042
ENSG00000111110.12	PPM1H	678.626	0.450058	0.16633	0.000653429	0.0134042
ENSG00000221926.13	TRIM16	1935.46	-0.425144	0.155524	0.000655537	0.0134121
ENSG00000145494.12	NDUFS6	3996.5	-0.404144	0.146315	0.00065559	0.0134121
ENSG00000167664.9	TMIGD2	103.724	-0.67017	0.26757	0.000657978	0.0134235
ENSG00000113407.14	TARS1	7643.39	-0.302188	0.102594	0.000658805	0.0134235
ENSG00000109819.9	PPARGC1A	33.9582	1.05945	0.444781	0.000662188	0.0134743
ENSG00000008086.13	CDKL5	321.376	0.542144	0.208217	0.000664964	0.0135081
ENSG00000042753.12	AP2S1	3221.57	-0.42416	0.155102	0.000665635	0.0135081
ENSG00000146731.11	CCT6A	10450.3	-0.310317	0.105984	0.000668294	0.0135439
ENSG00000156411.10	ATP5MJ	1740.92	-0.419846	0.153446	0.000675835	0.0136784
ENSG00000092010.15	PSME1	3269.3	-0.394695	0.142557	0.000685402	0.0138535
ENSG00000188342.12	GTF2F2	950.912	-0.412862	0.150625	0.000687856	0.0138846
ENSG00000090273.14	NUDC	7070.01	-0.362245	0.128354	0.000689936	0.013908
ENSG00000151468.11	CCDC3	283.441	0.458038	0.170954	0.000691599	0.013923
ENSG00000007080.11	CCDC124	4443.37	-0.443967	0.165436	0.000695877	0.0139905
ENSG00000087302.9	RTRAF	3145.81	-0.334338	0.116644	0.000700825	0.0140465
ENSG00000163913.14	IFT122	580.028	0.379828	0.136163	0.000701117	0.0140465
ENSG00000178104.20	PDE4DIP	966.03	0.383619	0.137791	0.000701443	0.0140465
ENSG00000172062.17	SMN1	301.014	-0.452551	0.169141	0.00070896	0.0141644
ENSG00000100804.19	PSMB5	3739.51	-0.362879	0.12941	0.000709204	0.0141644
ENSG00000130255.13	RPL36	6911.36	-0.409929	0.149986	0.000714463	0.0142108
ENSG00000008735.14	MAPK8IP2	768.635	0.437158	0.161976	0.000714628	0.0142108
ENSG00000117472.10	TSPAN1	27.5651	-1.12971	0.48322	0.000715082	0.0142108
ENSG00000260496.3		81.9567	0.710663	0.2899	0.000715279	0.0142108
ENSG00000179772.8	FOXS1	749.001	0.507376	0.194668	0.000716259	0.0142116
ENSG00000122778.10	KIAA1549	1024.27	0.408783	0.149451	0.000717958	0.0142267
ENSG00000140931.20	CMTM3	3745.73	-0.358769	0.127966	0.000720117	0.0142508
ENSG00000105048.18	TNNT1	13795	-0.37134	0.133835	0.000724364	0.0142807
ENSG00000088280.20	ASAP3	350.3	0.432206	0.160201	0.000724459	0.0142807
ENSG00000068650.19	ATP11A	1012.16	0.422976	0.155794	0.000726948	0.0142963
ENSG00000167528.13	ZNF641	629.181	0.393471	0.143218	0.000727766	0.0142963
ENSG00000042445.14	RETSAT	1953.9	-0.440821	0.164677	0.000728083	0.0142963
ENSG00000162520.15	SYNC	135.972	0.553006	0.216109	0.000729974	0.0143149
ENSG00000015133.20	CCDC88C	103.027	0.661021	0.267038	0.000732029	0.0143366
ENSG00000141161.12	UNC45B	28.1716	-1.12326	0.485323	0.000734537	0.0143647
ENSG00000248869.7	LINC02511	102.607	-0.641617	0.258375	0.000735361	0.0143647
ENSG00000137801.11	THBS1	7374.52	-0.427232	0.155417	0.000749093	0.0146141
ENSG00000182534.14	MXRA7	7168.53	-0.322237	0.112448	0.000752127	0.0146519
ENSG00000176903.5	PNMA1	2988.79	-0.348532	0.123707	0.000752967	0.0146519
ENSG00000154274.15	C4orf19	94.4283	0.666597	0.271556	0.000758233	0.0147165
ENSG00000070759.17	TESK2	62.5872	0.746713	0.309358	0.000761947	0.0147697
ENSG00000135940.7	COX5B	1784.02	-0.382501	0.139024	0.000764185	0.0147717
ENSG00000153094.24	BCL2L11	707.098	-0.372074	0.134357	0.000764327	0.0147717
ENSG00000128881.18	TTBK2	628.304	0.413407	0.152714	0.000764978	0.0147717
ENSG00000143013.13	LMO4	2296.34	0.353838	0.126258	0.000769511	0.0148403
ENSG00000005059.16	MCUB	1505.53	-0.353432	0.126346	0.000775347	0.0149247
ENSG00000184500.16	PROS1	325.028	0.457675	0.17335	0.00077586	0.0149247
ENSG00000164463.12	CREBRF	63.6244	0.773169	0.323433	0.000781418	0.0150074
ENSG00000143147.15	GPR161	1163.2	0.360215	0.129315	0.000782142	0.0150074
ENSG00000164405.11	UQCRQ	1044.71	-0.402949	0.148723	0.000784201	0.0150279
ENSG00000086967.10	MYBPC2	556.788	0.495821	0.19216	0.00080106	0.0153315
ENSG00000111640.15	GAPDH	60485.8	-0.353508	0.123585	0.00080572	0.0154013
ENSG00000138430.16	OLA1	4361.82	-0.339008	0.120135	0.000812022	0.0155021
ENSG00000177600.9	RPLP2	15553.3	-0.393301	0.144821	0.000813692	0.0155145
ENSG00000136574.19	GATA4	77.0462	0.681527	0.282381	0.000820662	0.0156277
ENSG00000101306.11	MYLK2	474.663	0.451994	0.172275	0.000822889	0.0156504
ENSG00000141985.9	SH3GL1	8924.25	-0.402967	0.15067	0.000826993	0.0157087
ENSG00000271605.6	MILR1	192.763	-0.52603	0.207744	0.000828268	0.0157132
ENSG00000130724.10	CHMP2A	1322.87	-0.382349	0.140458	0.000831418	0.0157532
ENSG00000115268.10	RPS15	22324.3	-0.420669	0.157844	0.000832504	0.0157541
ENSG00000147231.14	RADX	439.902	0.447544	0.170574	0.000840853	0.0158922
ENSG00000168439.17	STIP1	13385.7	-0.333356	0.117703	0.000845437	0.0159589
ENSG00000133639.6	BTG1	705.276	-0.391129	0.144848	0.000846669	0.0159623
ENSG00000117118.10	SDHB	1797.54	-0.395392	0.14686	0.000850168	0.0160042
ENSG00000139146.14	SINHCAF	680.263	0.415818	0.155217	0.000851007	0.0160042
ENSG00000025708.14	TYMP	99.5208	0.730095	0.308073	0.000854389	0.0160479
ENSG00000139567.13	ACVRL1	12.4237	1.74556	0.783251	0.000857669	0.0160826
ENSG00000174233.12	ADCY6	1492.53	0.419605	0.158257	0.000859124	0.0160826
ENSG00000105393.16	BABAM1	614.193	-0.449947	0.1726	0.000859425	0.0160826
ENSG00000115241.11	PPM1G	12824.5	-0.333767	0.118277	0.00086113	0.0160946
ENSG00000272933.1	TRIM8-DT	590.173	-0.476278	0.185432	0.000866266	0.0161707
ENSG00000136542.9	GALNT5	16.5456	1.44758	0.649375	0.000871968	0.0162434
ENSG00000101457.13	DNTTIP1	1641.6	-0.396104	0.149925	0.000872306	0.0162434
ENSG00000138604.10	GLCE	1220.6	0.349656	0.126404	0.000875169	0.0162569
ENSG00000072954.7	TMEM38A	218.206	0.536527	0.214289	0.000875182	0.0162569
ENSG00000081026.19	MAGI3	1447.04	0.39026	0.144658	0.000878389	0.0162965
ENSG00000148700.15	ADD3	2603.95	0.387907	0.143871	0.00088466	0.0163927
ENSG00000150627.16	WDR17	169.623	0.65265	0.272197	0.000892567	0.0164915
ENSG00000116288.13	PARK7	8496.67	-0.354496	0.12896	0.000892738	0.0164915
ENSG00000287453.1		31.1004	1.05481	0.469486	0.000893637	0.0164915
ENSG00000004142.12	POLDIP2	6344.73	-0.34691	0.124275	0.000894346	0.0164915
ENSG00000153558.16	FBXL2	133.8	0.57654	0.234771	0.000898815	0.0165537
ENSG00000101846.9	STS	312.17	0.484434	0.189938	0.00090124	0.0165782
ENSG00000175048.17	ZDHHC14	187.025	0.531161	0.213065	0.000904101	0.0166107
ENSG00000198570.7	RD3	98.3116	0.72327	0.308206	0.000909295	0.0166858
ENSG00000164949.8	GEM	331.648	0.466613	0.18176	0.000910549	0.0166886
ENSG00000198771.11	RCSD1	82.1915	-0.651591	0.272759	0.000912156	0.0166979
ENSG00000149485.19	FADS1	7617.43	0.314163	0.11123	0.000915947	0.016747
ENSG00000100504.17	PYGL	1294.82	-0.359687	0.132162	0.000919725	0.0167757
ENSG00000100911.16	PSME2	3014.13	-0.391034	0.146449	0.000919731	0.0167757
ENSG00000177108.5	ZDHHC22	528.864	0.403787	0.152458	0.000930494	0.0169516
ENSG00000273551.1		13.4028	1.58584	0.720502	0.000939301	0.0170821
ENSG00000167088.11	SNRPD1	2664.71	-0.366684	0.135533	0.00093998	0.0170821
ENSG00000107937.19	GTPBP4	3288.78	-0.301212	0.10658	0.000941047	0.0170821
ENSG00000089597.18	GANAB	15411.4	-0.300483	0.105651	0.000949164	0.0172089
ENSG00000170175.11	CHRNB1	3551.33	-0.320428	0.114708	0.000952094	0.0172413
ENSG00000136167.15	LCP1	13.5615	1.77332	0.818533	0.000956058	0.0172767
ENSG00000135842.17	NIBAN1	1068.52	0.395032	0.148769	0.00095633	0.0172767
ENSG00000120937.9	NPPB	621.079	0.574452	0.236624	0.000957942	0.0172852
ENSG00000157657.15	ZNF618	2051.53	0.36488	0.134903	0.000962431	0.0173126
ENSG00000109099.16	PMP22	1360.65	0.355632	0.132167	0.00096297	0.0173126
ENSG00000101182.15	PSMA7	15389.7	-0.379679	0.142057	0.000963289	0.0173126
ENSG00000175294.6	CATSPER1	282.711	-0.44514	0.173284	0.000964033	0.0173126
ENSG00000187098.18	MITF	172.032	0.506897	0.203247	0.000971427	0.0174247
ENSG00000105855.10	ITGB8	256.487	0.530091	0.214933	0.00097364	0.0174437
ENSG00000013275.8	PSMC4	5761.1	-0.381148	0.143013	0.000975685	0.0174597
ENSG00000084731.15	KIF3C	1614.83	0.379452	0.142185	0.000990453	0.0176436
ENSG00000105993.15	DNAJB6	4140.15	-0.318942	0.114714	0.000990595	0.0176436
ENSG00000057704.13	TMCC3	35.6191	0.989568	0.445551	0.000990858	0.0176436
ENSG00000184922.15	FMNL1	1663.05	-0.387289	0.146134	0.000991412	0.0176436
ENSG00000179833.4	SERTAD2	2052.51	0.373716	0.139533	0.000991787	0.0176436
ENSG00000092421.17	SEMA6A	1208.13	0.338787	0.123539	0.000996021	0.0176981
ENSG00000048052.24	HDAC9	366.248	0.439472	0.171157	0.00100583	0.0178217
ENSG00000125445.11	MRPS7	3682.31	-0.368047	0.137478	0.00100607	0.0178217
ENSG00000182134.17	TDRKH	234.637	0.471969	0.186957	0.00100651	0.0178217
ENSG00000101265.16	RASSF2	326.973	0.429555	0.166581	0.00101487	0.0179355
ENSG00000178449.9	COX14	200.419	-0.48585	0.194973	0.00101637	0.0179355
ENSG00000160097.20	FNDC5	2438.84	-0.340887	0.125044	0.00101748	0.0179355
ENSG00000204628.12	RACK1	20412	-0.377039	0.142216	0.00101768	0.0179355
ENSG00000176678.6	FOXL1	191.24	0.499032	0.201019	0.00101982	0.0179524
ENSG00000185608.9	MRPL40	1440.89	-0.34878	0.128728	0.00102147	0.0179549
ENSG00000162191.14	UBXN1	2922.87	-0.369879	0.138062	0.00102234	0.0179549
ENSG00000163995.21	ABLIM2	218.805	0.476013	0.189514	0.00102406	0.0179644
ENSG00000065361.17	ERBB3	494.294	0.390904	0.148306	0.00103044	0.0180554
ENSG00000111639.8	MRPL51	3280.51	-0.386185	0.147608	0.00103736	0.0181557
ENSG00000168894.10	RNF181	2210.86	-0.368958	0.138639	0.00105294	0.0183867
ENSG00000224877.4	NDUFAF8	1906.99	-0.393306	0.150306	0.00105299	0.0183867
ENSG00000225921.7	NOL7	2592.84	-0.340948	0.125496	0.00105854	0.0184622
ENSG00000105251.11	SHD	8556.88	-0.435843	0.171367	0.00106961	0.0186339
ENSG00000106031.9	HOXA13	61.9599	0.737204	0.326193	0.00108756	0.0189248
ENSG00000179104.9	TMTC2	48.6653	0.790602	0.353381	0.00109203	0.0189808
ENSG00000163832.16	ELP6	918.03	-0.353439	0.132156	0.00110236	0.0191383
ENSG00000120217.14	CD274	324.926	-0.533301	0.22148	0.00110555	0.0191717
ENSG00000179057.14	IGSF22	195.907	0.590622	0.250448	0.0011109	0.0192425
ENSG00000105426.18	PTPRS	2433.72	0.37261	0.141219	0.00111467	0.0192856
ENSG00000113645.15	WWC1	95.3898	0.597173	0.254138	0.00112019	0.0193592
ENSG00000183508.5	TENT5C	13.7487	1.52203	0.719601	0.00112647	0.0194455
ENSG00000172270.22	BSG	19933.9	-0.376817	0.143749	0.00112912	0.019469
ENSG00000185269.12	NOTUM	275.062	0.577081	0.245006	0.00113279	0.01951
ENSG00000167004.14	PDIA3	8698.39	-0.319337	0.114981	0.00113667	0.0195545
ENSG00000240583.14	AQP1	293.909	-0.489803	0.203954	0.00114506	0.0196766
ENSG00000135046.14	ANXA1	7393.33	-0.360081	0.136091	0.00114884	0.019697
ENSG00000128849.11	CGNL1	589.603	0.374641	0.142709	0.00114885	0.019697
ENSG00000205683.12	DPF3	329.237	-0.420954	0.16564	0.0011507	0.0197065
ENSG00000165092.13	ALDH1A1	62.7982	0.985553	0.464205	0.00115778	0.0197832
ENSG00000052795.13	FNIP2	564.272	0.443541	0.176829	0.0011578	0.0197832
ENSG00000167535.8	CACNB3	936.31	0.390322	0.150504	0.00115914	0.0197838
ENSG00000136810.13	TXN	6421.87	-0.359141	0.136282	0.00116324	0.0198314
ENSG00000099822.3	HCN2	139.342	-0.626077	0.272828	0.00117102	0.0199416
ENSG00000115902.11	SLC1A4	682.544	0.353339	0.133169	0.00117401	0.0199701
ENSG00000182957.16	SPATA13	628.302	0.375293	0.143941	0.00117706	0.0199995
ENSG00000227057.10	WDR46	1768.42	-0.362154	0.137573	0.0011912	0.0201943
ENSG00000241852.11	C8orf58	283.821	-0.441807	0.17702	0.00119352	0.0202054
ENSG00000128596.17	CCDC136	322.412	0.41442	0.162997	0.00119452	0.0202054
ENSG00000167723.15	TRPV3	2040.84	-0.349652	0.132731	0.00120714	0.0203961
ENSG00000072506.14	HSD17B10	4807.7	-0.384183	0.147139	0.00121309	0.020451
ENSG00000168872.17	DDX19A	234.187	-0.452438	0.182949	0.00121769	0.0205056
ENSG00000269761.1		3.32532	0.0577364	0.184078	0.00122468	NA
ENSG00000105669.14	COPE	2162.94	-0.425049	0.170044	0.00122513	0.0206081
ENSG00000155111.15	CDK19	928.126	0.36438	0.139203	0.00123039	0.0206465
ENSG00000107984.10	DKK1	378.685	-0.513597	0.214688	0.00123141	0.0206465
ENSG00000107949.17	BCCIP	2021.55	-0.333316	0.124649	0.00123151	0.0206465
ENSG00000111875.8	ASF1A	338.582	-0.41009	0.162066	0.00124143	0.0207899
ENSG00000204991.11	SPIRE2	905.778	0.379855	0.14698	0.00124411	0.0208117
ENSG00000066379.15	POLR1H	169.288	-0.517553	0.21776	0.00124706	0.020838
ENSG00000215790.8	SLC35E2A	142.602	0.540242	0.229382	0.00125191	0.0208946
ENSG00000145623.13	OSMR	97.6217	0.608184	0.26566	0.0012532	0.0208946
ENSG00000256053.9	COA8	293.295	-0.459804	0.187846	0.00125944	0.0209755
ENSG00000249242.8	TMEM150C	23.8677	1.17041	0.565314	0.00126706	0.0210792
ENSG00000184730.12	APOBR	23.9482	1.13825	0.551988	0.00127351	0.0211422
ENSG00000140948.13	ZCCHC14	841.425	0.396942	0.155875	0.00127364	0.0211422
ENSG00000087301.9	TXNDC16	554.143	0.4023	0.158837	0.00128317	0.021277
ENSG00000121297.8	TSHZ3	3704.33	0.341346	0.128581	0.00128798	0.0213334
ENSG00000112578.10	BYSL	1134.05	-0.341824	0.129549	0.00129344	0.0213868
ENSG00000103742.12	IGDCC4	764.085	0.394778	0.155366	0.00129403	0.0213868
ENSG00000204856.12	FAM216A	367.308	-0.425377	0.171145	0.00130564	0.0215552
ENSG00000101187.16	SLCO4A1	265.864	0.477115	0.197901	0.00131087	0.0216018
ENSG00000130340.17	SNX9	1516.42	0.305392	0.112481	0.00131132	0.0216018
ENSG00000156096.14	UGT2B4	207.601	-0.519501	0.220706	0.00131698	0.0216715
ENSG00000173272.16	MZT2A	2367.28	-0.439038	0.176976	0.00132936	0.0218514
ENSG00000105607.13	GCDH	586.534	-0.398929	0.158226	0.00133683	0.0219505
ENSG00000067141.17	NEO1	1908.87	0.340972	0.12957	0.00134348	0.0220357
ENSG00000185721.13	DRG1	3209.39	-0.314983	0.117683	0.00135065	0.0221293
ENSG00000204301.6	NOTCH4	6.94492	2.47305	1.14882	0.00135129	NA
ENSG00000002549.13	LAP3	1743.39	-0.312301	0.116323	0.00135398	0.0221599
ENSG00000084623.12	EIF3I	6121.9	-0.325916	0.121396	0.00136076	0.0222062
ENSG00000073331.18	ALPK1	229.229	0.438703	0.178888	0.00136099	0.0222062
ENSG00000138363.15	ATIC	2881.6	-0.311795	0.116462	0.00136121	0.0222062
ENSG00000205559.5	CHKB-DT	214.907	0.464139	0.192088	0.00136868	0.022304
ENSG00000106852.16	LHX6	816.46	0.388251	0.153668	0.00139227	0.0226641
ENSG00000100347.15	SAMM50	1470.9	-0.372604	0.146151	0.00139858	0.0227214
ENSG00000111669.15	TPI1	19011.5	-0.348954	0.134437	0.0013988	0.0227214
ENSG00000121552.4	CSTA	3.11647	0.0584328	0.184371	0.00139981	NA
ENSG00000132694.19	ARHGEF11	1276.34	0.318306	0.119509	0.00140451	0.0227899
ENSG00000197756.10	RPL37A	21734.7	-0.330614	0.125304	0.0014084	0.0228284
ENSG00000100632.11	ERH	3534.13	-0.329808	0.12531	0.00141357	0.0228878
ENSG00000213626.13	LBH	5212.85	0.314139	0.117736	0.00143285	0.0230906
ENSG00000162813.18	BPNT1	1114.33	-0.351422	0.136094	0.00143361	0.0230906
ENSG00000135127.12	BICDL1	98.352	0.662091	0.302939	0.0014338	0.0230906
ENSG00000099910.17	KLHL22	791.591	0.344755	0.132604	0.00143383	0.0230906
ENSG00000224361.1		40.7156	0.824602	0.393822	0.00143532	0.0230906
ENSG00000239672.8	NME1	1138.65	-0.437485	0.180623	0.0014364	0.0230906
ENSG00000130487.9	KLHDC7B	53.6525	0.877223	0.426779	0.00143678	0.0230906
ENSG00000023608.5	SNAPC1	325.431	-0.473573	0.199533	0.00143844	0.0230928
ENSG00000241685.10	ARPC1A	273.813	-0.458164	0.19131	0.00144422	0.0231611
ENSG00000159184.8	HOXB13	120.333	0.545994	0.238885	0.00144766	0.0231916
ENSG00000059691.12	GATB	563.761	-0.372542	0.146872	0.0014527	0.0232479
ENSG00000119138.5	KLF9	219.222	0.470771	0.19811	0.00145771	0.0233034
ENSG00000130332.15	LSM7	3803.74	-0.388428	0.156322	0.0014668	0.0234154
ENSG00000140319.11	SRP14	5064.15	-0.355449	0.139003	0.00146781	0.0234154
ENSG00000139354.11	GAS2L3	1145.51	0.380924	0.151194	0.0014751	0.0235069
ENSG00000105372.8	RPS19	18184.5	-0.370167	0.1452	0.0014798	0.0235571
ENSG00000165730.16	STOX1	21.7789	1.20421	0.60926	0.00148276	0.0235793
ENSG00000162745.11	OLFML2B	3142.54	-0.363416	0.144703	0.0014856	0.023584
ENSG00000146122.17	DAAM2	945.562	-0.325674	0.123981	0.00148696	0.023584
ENSG00000158467.17	AHCYL2	440.982	0.4142	0.168544	0.00148773	0.023584
ENSG00000165629.20	ATP5F1C	3861.81	-0.31	0.116762	0.00149274	0.0236387
ENSG00000241527.1	CA15P1	18.4121	1.23428	0.619948	0.00149983	0.023711
ENSG00000179981.11	TSHZ1	543.306	0.402744	0.162922	0.00150044	0.023711
ENSG00000278540.5	ACACA	1383.65	0.437422	0.181251	0.00151006	0.0238047
ENSG00000268362.6		47.5638	0.788401	0.37704	0.00151156	0.0238047
ENSG00000021762.20	OSBPL5	951.073	0.378657	0.150594	0.00151241	0.0238047
ENSG00000166165.14	CKB	1628.93	-0.420792	0.172767	0.00151266	0.0238047
ENSG00000224260.6		10.503	1.70386	0.86175	0.00151716	NA
ENSG00000156508.19	EEF1A1	291483	-0.29712	0.10842	0.00152133	0.0239163
ENSG00000078269.15	SYNJ2	2308.57	0.35519	0.13894	0.00152322	0.0239211
ENSG00000099795.7	NDUFB7	1737.3	-0.402072	0.163398	0.00153173	0.0240299
ENSG00000160862.13	AZGP1	2.98621	0.058384	0.184318	0.00153233	NA
ENSG00000142627.13	EPHA2	7093.87	-0.428691	0.175902	0.00153786	0.0240762
ENSG00000123364.5	HOXC13	167.966	0.537958	0.23715	0.0015434	0.0241106
ENSG00000174744.14	BRMS1	2335.62	-0.357882	0.140919	0.0015452	0.0241106
ENSG00000034152.19	MAP2K3	3887.94	-0.321915	0.122814	0.00154571	0.0241106
ENSG00000170860.4	LSM3	2214.63	-0.371374	0.14773	0.00154643	0.0241106
ENSG00000023734.11	STRAP	6184.73	-0.323052	0.122007	0.00156558	0.0243398
ENSG00000183496.6	MEX3B	1307.63	0.3876	0.155828	0.00156595	0.0243398
ENSG00000126457.22	PRMT1	12675.1	-0.384428	0.153386	0.00156926	0.0243487
ENSG00000137100.16	DCTN3	964.893	-0.352564	0.138509	0.00156974	0.0243487
ENSG00000116729.14	WLS	2471.51	0.289702	0.107817	0.00157348	0.0243682
ENSG00000169567.13	HINT1	5677.83	-0.331685	0.12788	0.00157524	0.0243682
ENSG00000183978.8	COA3	2247.73	-0.383584	0.154384	0.00157583	0.0243682
ENSG00000068615.20	REEP1	310.946	0.43859	0.183306	0.00157987	0.0244057
ENSG00000011422.12	PLAUR	628.515	-0.407356	0.167831	0.00158159	0.0244074
ENSG00000175334.8	BANF1	6130.68	-0.367622	0.146727	0.00158749	0.0244735
ENSG00000164976.9	MYORG	628.476	0.410189	0.168329	0.00159022	0.0244907
ENSG00000067992.17	PDK3	1044.07	0.404596	0.167512	0.00160324	0.0246661
ENSG00000114686.9	MRPL3	2392.18	-0.305831	0.116001	0.00160698	0.0246878
ENSG00000168002.12	POLR2G	1968.99	-0.338711	0.131965	0.00160791	0.0246878
ENSG00000100060.18	MFNG	395.268	-0.412084	0.170854	0.00160963	0.0246891
ENSG00000096060.15	FKBP5	1094.53	0.312868	0.119254	0.00161946	0.0248148
ENSG00000197170.10	PSMD12	5079.33	-0.308031	0.117142	0.00162636	0.0248711
ENSG00000126217.21	MCF2L	553.535	0.436592	0.18299	0.00162642	0.0248711
ENSG00000198933.10	TBKBP1	994.003	0.41135	0.168368	0.00163605	0.0249931
ENSG00000163479.14	SSR2	1415.53	-0.38364	0.157066	0.00164423	0.0250676
ENSG00000182512.5	GLRX5	6945.65	-0.374031	0.150249	0.00164424	0.0250676
ENSG00000167881.15	SRP68	7535.93	-0.288105	0.107259	0.00164688	0.0250826
ENSG00000125356.7	NDUFA1	1845.62	-0.319701	0.123123	0.00165191	0.025134
ENSG00000164604.14	GPR85	62.0613	0.771549	0.378179	0.00166474	0.0252783
ENSG00000115468.13	EFHD1	937.425	0.376979	0.152233	0.00166819	0.0253054
ENSG00000107957.17	SH3PXD2A	979.063	0.392017	0.159872	0.00167084	0.0253201
ENSG00000142676.14	RPL11	20728.4	-0.331914	0.129082	0.00167789	0.0254016
ENSG00000065427.15	KARS1	2926.03	-0.294416	0.11117	0.00167957	0.0254016
ENSG00000108010.12	GLRX3	3064.87	-0.318083	0.122606	0.00168187	0.0254063
ENSG00000170515.14	PA2G4	5814.48	-0.323364	0.127667	0.00168324	0.0254063
ENSG00000135390.21	ATP5MC2	4486.6	-0.369326	0.1487	0.00168906	0.0254689
ENSG00000163293.12	NIPAL1	22.94	1.17285	0.620351	0.00169086	0.0254706
ENSG00000148225.16	WDR31	59.9212	0.700442	0.335835	0.00169303	0.025478
ENSG00000161981.11	SNRNP25	1421.4	-0.359875	0.143876	0.00169716	0.0254894
ENSG00000213619.11	NDUFS3	2016.35	-0.321787	0.124655	0.00170319	0.0255545
ENSG00000113141.19	IK	2924.93	-0.295931	0.112209	0.00170522	0.0255598
ENSG00000165637.14	VDAC2	3174.96	-0.344265	0.136095	0.00171516	0.0256832
ENSG00000145741.17	BTF3	13554.6	-0.323579	0.126744	0.00173389	0.0259381
ENSG00000165072.10	MAMDC2	718.679	-0.330306	0.129238	0.00174671	0.0261041
ENSG00000130762.15	ARHGEF16	100.273	0.618174	0.291569	0.00176055	0.0262591
ENSG00000197769.6	MAP1LC3C	70.0625	-0.696405	0.337695	0.00176268	0.0262649
ENSG00000053254.16	FOXN3	3923.72	0.406081	0.169049	0.0017655	0.0262716
ENSG00000128272.18	ATF4	7626.9	-0.313214	0.121064	0.0017666	0.0262716
ENSG00000130348.11	QRSL1	663.674	-0.332385	0.130753	0.00177283	0.0263384
ENSG00000211677.2	IGLC2	3720.33	-0.404075	0.168802	0.00177845	0.0263824
ENSG00000180447.7	GAS1	13400.9	0.437293	0.186399	0.00177928	0.0263824
ENSG00000106263.19	EIF3B	14772.4	-0.284227	0.107243	0.00179145	0.0265369
ENSG00000185133.14	INPP5J	99.4416	0.632923	0.30157	0.00180429	0.026701
ENSG00000140450.9	ARRDC4	36.4738	0.874932	0.446179	0.00180837	0.0267352
ENSG00000110047.18	EHD1	12096.5	-0.362637	0.14723	0.00182605	0.0269704
ENSG00000213981.8		185.81	0.504083	0.225484	0.00183572	0.0270832
ENSG00000254535.4	PABPC4L	359.04	0.42173	0.178731	0.00183839	0.0270832
ENSG00000154582.18	ELOC	1916.99	-0.352914	0.142015	0.00183906	0.0270832
ENSG00000113657.13	DPYSL3	7479.24	0.306318	0.118251	0.00185465	0.0272862
ENSG00000041988.16	THAP3	471.162	-0.354385	0.142424	0.00186863	0.0274465
ENSG00000204356.14	NELFE	2322.59	-0.363937	0.148187	0.00186917	0.0274465
ENSG00000012124.17	CD22	5.60138	3.0543	1.37131	0.00187239	NA
ENSG00000165194.15	PCDH19	25.946	1.02657	0.54389	0.00187331	0.0274624
ENSG00000162614.19	NEXN	3545.23	-0.302295	0.116623	0.00187388	0.0274624
ENSG00000123700.5	KCNJ2	409.765	0.419608	0.178257	0.00187872	0.0275067
ENSG00000164236.12	ANKRD33B	675.587	0.404419	0.169926	0.00188132	0.0275181
ENSG00000093217.11	XYLB	351.661	0.384425	0.159027	0.00188602	0.0275363
ENSG00000154277.13	UCHL1	9728.71	-0.312165	0.121499	0.0018862	0.0275363
ENSG00000111328.7	CDK2AP1	3033.88	-0.328854	0.130214	0.00189003	0.0275466
ENSG00000143106.13	PSMA5	7544.04	-0.335006	0.133344	0.00189086	0.0275466
ENSG00000172586.8	CHCHD1	947.516	-0.359105	0.146248	0.00189236	0.0275466
ENSG00000188385.13	JAKMIP3	2.85844	0.0562765	0.183219	0.00189404	NA
ENSG00000090659.18	CD209	2.9119	0.055483	0.182843	0.00190141	NA
ENSG00000068438.15	FTSJ1	4670.39	-0.317069	0.124333	0.00190672	0.027729
ENSG00000164532.11	TBX20	50.4033	0.848567	0.440477	0.00191081	0.0277618
ENSG00000167074.15	TEF	255.009	0.41162	0.174609	0.00191978	0.0278541
ENSG00000253368.4	TRNP1	43.7159	0.879882	0.460416	0.00192158	0.0278541
ENSG00000147082.18	CCNB3	86.1827	0.578888	0.272044	0.00192269	0.0278541
ENSG00000198258.11	UBL5	4289.95	-0.371859	0.153347	0.00192505	0.0278618
ENSG00000165359.16	INTS6L	397.409	0.417138	0.177733	0.00193228	0.0279303
ENSG00000262179.3	MYMX	2242.32	-0.342387	0.13795	0.00193348	0.0279303
ENSG00000113361.13	CDH6	10.0044	1.6789	0.920829	0.00193779	NA
ENSG00000166432.16	ZMAT1	6.50724	2.38725	1.19363	0.00194519	NA
ENSG00000177191.3	B3GNT8	54.8319	-0.702116	0.350302	0.00194561	0.0280788
ENSG00000155366.17	RHOC	3305.01	-0.395267	0.166373	0.00195019	0.0281181
ENSG00000162576.17	MXRA8	484.636	0.44882	0.196467	0.00196237	0.0282668
ENSG00000048162.22	NOP16	477.583	-0.373707	0.154729	0.00196496	0.0282771
ENSG00000088836.14	SLC4A11	1282.78	-0.382046	0.159511	0.00197258	0.028359
ENSG00000169926.11	KLF13	308.342	0.430421	0.186115	0.0019744	0.028359
ENSG00000022277.13	RTF2	3286.45	-0.293167	0.113009	0.00197654	0.0283629
ENSG00000161798.7	AQP5	56.4364	-0.816353	0.427575	0.00198848	0.0285072
ENSG00000120327.7	PCDHB14	160.598	0.484957	0.218241	0.00200715	0.0287476
ENSG00000090621.15	PABPC4	9215.34	-0.264968	0.100327	0.00201486	0.0287981
ENSG00000175274.19	TP53I11	1726.65	0.316594	0.124935	0.00201517	0.0287981
ENSG00000126088.14	UROD	1872.44	-0.333503	0.133681	0.00201652	0.0287981
ENSG00000218336.9	TENM3	1154.7	0.353252	0.14401	0.00201828	0.0287981
ENSG00000138326.21	RPS24	11370.6	-0.31408	0.122223	0.00202654	0.0288887
ENSG00000160124.9	MIX23	845.089	-0.370298	0.153458	0.00202928	0.0289005
ENSG00000082515.18	MRPL22	1472.7	-0.355424	0.145734	0.00203857	0.0289511
ENSG00000241749.4	RPSAP52	90.4748	0.572825	0.272234	0.00203938	0.0289511
ENSG00000124942.14	AHNAK	6868.37	0.450881	0.199115	0.0020395	0.0289511
ENSG00000100519.12	PSMC6	3416.28	-0.299328	0.11682	0.00204176	0.0289511
ENSG00000236609.4	ZNF853	399.411	0.406107	0.173542	0.00204239	0.0289511
ENSG00000165240.22	ATP7A	681.411	0.4451	0.195905	0.00205775	0.0291415
ENSG00000174669.12	SLC29A2	123.472	0.546946	0.257473	0.00206163	0.0291691
ENSG00000112306.8	RPS12	8861.03	-0.36613	0.151667	0.0020804	0.0293798
ENSG00000120254.16	MTHFD1L	1760.41	-0.285932	0.110594	0.00209522	0.0295146
ENSG00000064652.11	SNX24	651.476	-0.347078	0.141769	0.00209555	0.0295146
ENSG00000170855.4	TRIAP1	831.691	-0.336409	0.136158	0.00209579	0.0295146
ENSG00000214944.10	ARHGEF28	330.185	0.414436	0.178995	0.00210371	0.0295986
ENSG00000161647.19	MPP3	799.8	0.335059	0.135398	0.00211453	0.0296995
ENSG00000107223.13	EDF1	8920.22	-0.365059	0.151852	0.00211481	0.0296995
ENSG00000162415.7	ZSWIM5	22.0672	1.0576	0.584559	0.00212144	0.029765
ENSG00000105171.10	POP4	1523.07	-0.308617	0.122072	0.00212558	0.0297956
ENSG00000198300.14	PEG3	1098.34	0.896452	0.490457	0.00212927	0.0298197
ENSG00000241468.8	ATP5MF	548.318	-0.40675	0.175607	0.00213651	0.0298933
ENSG00000213047.13	DENND1B	128.981	0.543927	0.257582	0.00214551	0.029963
ENSG00000160633.13	SAFB	7505.26	-0.285436	0.110513	0.00214678	0.029963
ENSG00000104408.11	EIF3E	6714.43	-0.287209	0.111367	0.00214743	0.029963
ENSG00000172183.16	ISG20	92.1595	-0.57821	0.280747	0.00215944	0.0301029
ENSG00000140548.10	ZNF710	565.208	0.385834	0.163638	0.00216178	0.0301078
ENSG00000110442.12	COMMD9	1064.27	-0.354814	0.146854	0.00216719	0.0301554
ENSG00000137692.12	DCUN1D5	1463.79	-0.324684	0.130769	0.00217171	0.030179
ENSG00000105401.9	CDC37	6675.83	-0.355525	0.147025	0.00217287	0.030179
ENSG00000173546.7	CSPG4	1963.03	0.331692	0.134283	0.00217835	0.0302274
ENSG00000164182.12	NDUFAF2	1332.42	-0.32544	0.131296	0.00218742	0.0303254
ENSG00000186951.17	PPARA	977.551	0.384597	0.163268	0.00219049	0.0303402
ENSG00000136490.9	LIMD2	5735.94	-0.417541	0.183628	0.00219792	0.0304152
ENSG00000157613.11	CREB3L1	1136.56	-0.354906	0.146973	0.00221842	0.030671
ENSG00000071073.13	MGAT4A	7.04569	2.16146	1.16123	0.00222251	NA
ENSG00000250519.7		106.298	-0.595041	0.293751	0.00222568	0.0307432
ENSG00000135439.12	AGAP2	11707.3	0.315996	0.126755	0.00224684	0.0310072
ENSG00000235106.10	BRD3OS	748.944	-0.331304	0.134786	0.00225006	0.0310234
ENSG00000183520.12	UTP11	3022.58	-0.299313	0.118199	0.00225582	0.0310745
ENSG00000227063.5	RPL41P1	1681.97	-0.412023	0.180491	0.00226067	0.0311129
ENSG00000171858.18	RPS21	12268.7	-0.357605	0.150892	0.00226479	0.0311241
ENSG00000261794.2	GOLGA8H	88.2116	0.559918	0.270759	0.00226624	0.0311241
ENSG00000278845.5	MRPL45	964.35	-0.31444	0.126227	0.00227193	0.0311547
ENSG00000137547.9	MRPL15	806.244	-0.335551	0.137512	0.00228301	0.0312782
ENSG00000147403.18	RPL10	20099.2	-0.344195	0.142618	0.00230211	0.0315114
ENSG00000180879.14	SSR4	3715.42	-0.357524	0.152726	0.00231257	0.0315885
ENSG00000103363.16	ELOB	4345.86	-0.382482	0.164685	0.00231358	0.0315885
ENSG00000113763.12	UNC5A	10.8744	1.59583	0.950083	0.002314	0.0315885
ENSG00000175463.12	TBC1D10C	55.716	0.794998	0.429841	0.00235508	0.0321047
ENSG00000125743.11	SNRPD2	4812.54	-0.362683	0.154105	0.0023567	0.0321047
ENSG00000172757.13	CFL1	13126.5	-0.370131	0.156776	0.00235818	0.0321047
ENSG00000177666.17	PNPLA2	1764.98	-0.375003	0.160616	0.00237918	0.0323325
ENSG00000076513.17	ANKRD13A	2300.87	-0.294583	0.117165	0.00238956	0.0324345
ENSG00000176946.13	THAP4	1517	-0.343758	0.143171	0.00239259	0.0324345
ENSG00000054654.20	SYNE2	2640.37	0.463978	0.213715	0.00239371	0.0324345
ENSG00000105671.12	DDX49	1852.45	-0.380992	0.164266	0.00239525	0.0324345
ENSG00000184840.12	TMED9	4405.39	-0.301729	0.120741	0.00240722	0.0325674
ENSG00000170915.9	PAQR8	77.2568	0.60938	0.308355	0.00241577	0.0326539
ENSG00000124541.7	RRP36	1482.89	-0.309418	0.124932	0.00242662	0.0327713
ENSG00000141030.13	COPS3	3846.2	-0.321543	0.131403	0.00242991	0.0327864
ENSG00000138623.10	SEMA7A	964.457	-0.469936	0.218788	0.00243317	0.0328012
ENSG00000111961.19	SASH1	955.327	0.378533	0.162944	0.00244469	0.0329271
ENSG00000170577.8	SIX2	2922.28	-0.351291	0.14847	0.0024522	0.0329989
ENSG00000105058.12	FAM32A	1895.95	-0.305717	0.123313	0.00245569	0.0330166
ENSG00000143942.5	CHAC2	516.207	-0.346064	0.145061	0.00246443	0.0331047
ENSG00000129235.11	TXNDC17	978.903	-0.359781	0.152935	0.0024736	0.0331985
ENSG00000181467.5	RAP2B	2001.73	-0.290501	0.115572	0.00248562	0.0333303
ENSG00000114796.16	KLHL24	302.75	0.417991	0.186987	0.00249112	0.0333744
ENSG00000224080.1	UBE2FP1	71.1352	-0.59588	0.302745	0.00250863	0.0335616
ENSG00000106537.8	TSPAN13	12.3745	1.41633	0.852313	0.00250953	0.0335616
ENSG00000144847.13	IGSF11	2.77832	0.0520119	0.181197	0.00251135	NA
ENSG00000108861.9	DUSP3	4549.26	0.270748	0.10574	0.00252613	0.0337538
ENSG00000091527.17	CDV3	6274.14	-0.2894	0.115616	0.00252999	0.0337755
ENSG00000078814.18	MYH7B	231.003	-0.446912	0.206231	0.00253993	0.0338784
ENSG00000182901.18	RGS7	126.173	0.495685	0.236489	0.00254822	0.033959
ENSG00000224063.6	CALCRL-AS1	44.9173	-0.717744	0.388952	0.0025634	0.0341313
ENSG00000223601.3	EBLN1	4.09887	3.10792	1.78467	0.00256483	NA
ENSG00000164100.9	NDST3	19.1821	1.10956	0.666266	0.00256652	0.0341428
ENSG00000134248.14	LAMTOR5	1639.27	-0.336653	0.140849	0.00257423	0.0342154
ENSG00000231976.8	FAM238B	2.93951	0.0493686	0.18008	0.00257902	NA
ENSG00000174547.13	MRPL11	1893.54	-0.372721	0.161702	0.0025837	0.0342847
ENSG00000126947.13	ARMCX1	3287.68	0.266394	0.102901	0.00258398	0.0342847
ENSG00000110717.13	NDUFS8	3016.38	-0.372372	0.161032	0.00258933	0.0343257
ENSG00000101365.21	IDH3B	2522.65	-0.320032	0.13237	0.00260037	0.0344418
ENSG00000171863.15	RPS7	16848	-0.351491	0.149963	0.00261522	0.0346082
ENSG00000130748.7	TMEM160	911.009	-0.407977	0.183278	0.0026243	0.0346507
ENSG00000171311.13	EXOSC1	768.243	-0.327777	0.136424	0.00262601	0.0346507
ENSG00000262814.8	MRPL12	257.775	-0.451592	0.210767	0.0026263	0.0346507
ENSG00000132676.16	DAP3	1844.16	-0.316949	0.130696	0.00262758	0.0346507
ENSG00000143977.14	SNRPG	5510.5	-0.331374	0.138667	0.00263136	0.0346703
ENSG00000011347.10	SYT7	38.5007	0.789346	0.442497	0.00264556	0.0348271
ENSG00000175602.4	CCDC85B	3665.46	-0.41626	0.193088	0.002652	0.0348816
ENSG00000223553.6	SMPD4P1	8.70037	1.64459	0.977905	0.00266436	NA
ENSG00000188042.8	ARL4C	3165.83	0.306382	0.124955	0.00266572	0.0350276
ENSG00000144868.14	TMEM108	587.325	-0.348649	0.147689	0.00266774	0.0350276
ENSG00000066923.18	STAG3	75.7789	0.585402	0.299367	0.00267093	0.0350389
ENSG00000121073.15	SLC35B1	1881.81	-0.309989	0.127224	0.00267322	0.0350389
ENSG00000141526.18	SLC16A3	409.407	-0.396634	0.177013	0.00268219	0.035126
ENSG00000138639.18	ARHGAP24	417.996	0.376281	0.164597	0.00268647	0.0351517
ENSG00000124228.15	DDX27	2981.55	-0.268005	0.105744	0.00269179	0.0351908
ENSG00000140538.17	NTRK3	136.737	-0.472193	0.224997	0.00269993	0.0352668
ENSG00000170892.13	TSEN34	1158.53	-0.386631	0.170398	0.00270314	0.0352783
ENSG00000198171.13	DDRGK1	1277.16	-0.34879	0.149229	0.00272548	0.0355392
ENSG00000108298.12	RPL19	23466.5	-0.320292	0.133261	0.00273732	0.0356552
ENSG00000197776.8	KLHDC1	61.2593	0.636784	0.33855	0.00273909	0.0356552
ENSG00000135333.15	EPHA7	1566.83	-0.311538	0.128455	0.00274328	0.0356792
ENSG00000160539.6	PLPP7	32.176	0.84733	0.491515	0.00274603	0.0356843
ENSG00000137831.15	UACA	3469.88	0.310644	0.128447	0.00276373	0.0358835
ENSG00000119866.22	BCL11A	81.1665	0.577563	0.296867	0.00276921	0.0359238
ENSG00000116990.11	MYCL	1033.01	0.336379	0.142409	0.00278125	0.0360491
ENSG00000146950.13	SHROOM2	848.232	-0.367768	0.16098	0.00279312	0.0361411
ENSG00000116141.17	MARK1	838.332	0.316986	0.131739	0.00280081	0.0362096
ENSG00000160271.16	RALGDS	116.362	0.518649	0.257327	0.00280496	0.0362124
ENSG00000196950.14	SLC39A10	323.512	0.371631	0.16316	0.00280767	0.0362124
ENSG00000168090.10	COPS6	6448.67	-0.346472	0.149391	0.00281056	0.0362124
ENSG00000213593.10	TMX2	1754.28	-0.321188	0.134242	0.00281059	0.0362124
ENSG00000117479.15	SLC19A2	777.968	0.337517	0.14332	0.00281907	0.0362907
ENSG00000197345.13	MRPL21	1479.69	-0.338255	0.147424	0.00282332	0.0363146
ENSG00000099800.8	TIMM13	2999.36	-0.389397	0.174817	0.00282696	0.0363305
ENSG00000085733.16	CTTN	5079.26	0.270306	0.108399	0.0028397	0.0364485
ENSG00000187049.11	TMEM216	277.117	-0.4329	0.202077	0.00284096	0.0364485
ENSG00000115946.8	PNO1	1097.77	-0.331911	0.140366	0.00284774	0.0365045
ENSG00000125354.24	SEPTIN6	1738.5	0.281813	0.113388	0.00285307	0.036542
ENSG00000182916.8	TCEAL7	601.896	0.345832	0.14863	0.00286912	0.0367165
ENSG00000100084.14	HIRA	470.908	-0.348549	0.150488	0.00287377	0.0367406
ENSG00000139946.10	PELI2	16.4905	1.2084	0.769198	0.00287724	0.0367406
ENSG00000146233.8	CYP39A1	14.3415	1.18326	0.732573	0.00287865	0.0367406
ENSG00000168505.7	GBX2	317.817	-0.440006	0.204373	0.00288174	0.0367406
ENSG00000174939.11	ASPHD1	79.1715	0.568784	0.29471	0.00288536	0.0367406
ENSG00000244560.7		43.0581	0.741218	0.419015	0.00288557	0.0367406
ENSG00000092199.19	HNRNPC	18607.1	-0.277506	0.109608	0.00289326	0.0368076
ENSG00000189343.7	RPS2P46	262.365	-0.421538	0.195529	0.0028959	0.0368103
ENSG00000113522.14	RAD50	105.255	0.512318	0.25538	0.00290773	0.0369296
ENSG00000112695.13	COX7A2	2087.34	-0.349535	0.151522	0.00291069	0.0369362
ENSG00000090534.20	THPO	72.6547	0.636257	0.345775	0.00292363	0.0370693
ENSG00000167112.10	TRUB2	1443.9	-0.316123	0.132675	0.00295944	0.0374294
ENSG00000102181.21	CD99L2	1426.95	0.289256	0.117826	0.00296425	0.0374589
ENSG00000166402.9	TUB	52.3288	0.66423	0.365328	0.00296778	0.0374723
ENSG00000026025.16	VIM	41514.5	-0.315612	0.131175	0.00297294	0.0375061
ENSG00000167315.18	ACAA2	2667.05	-0.30755	0.128006	0.00297837	0.0375434
ENSG00000137507.11	LRRC32	10.5565	1.58444	1.03055	0.00298748	0.0376112
ENSG00000100591.8	AHSA1	3862.27	-0.296825	0.122798	0.00298872	0.0376112
ENSG00000109971.14	HSPA8	39244.3	-0.299647	0.123369	0.00299253	0.0376279
ENSG00000159403.18	C1R	83.0198	0.555071	0.287721	0.00299909	0.037679
ENSG00000146066.3	HIGD2A	500.864	-0.391796	0.178214	0.00300532	0.037726
ENSG00000108883.13	EFTUD2	8238.48	-0.257478	0.102281	0.00301537	0.0378208
ENSG00000115350.12	POLE4	1717	-0.365695	0.162229	0.00302187	0.037848
ENSG00000099624.8	ATP5F1D	3410.9	-0.408747	0.189649	0.00302254	0.037848
ENSG00000146411.6	SLC2A12	57.4832	0.673632	0.377176	0.00302759	0.0378799
ENSG00000258101.2		12.7607	1.30162	0.857811	0.00304594	0.0380713
ENSG00000008988.11	RPS20	7529.16	-0.32275	0.137141	0.00304792	0.0380713
ENSG00000120279.7	MYCT1	6.44947	2.2697	1.33284	0.0030521	NA
ENSG00000159199.14	ATP5MC1	4343.76	-0.349822	0.153259	0.00306014	0.0381925
ENSG00000175110.14	MRPS22	765.262	-0.312232	0.131244	0.00306336	0.0382012
ENSG00000187840.5	EIF4EBP1	4141.9	-0.364662	0.162209	0.00306783	0.0382047
ENSG00000198522.14	GPN1	1508.51	-0.314841	0.13267	0.00306885	0.0382047
ENSG00000262877.5		235.437	0.428497	0.202185	0.00307121	0.0382047
ENSG00000274211.6	SOCS7	619.313	0.427936	0.201953	0.00308565	0.0383528
ENSG00000100142.16	POLR2F	2107.61	-0.363607	0.162435	0.00310685	0.0385846
ENSG00000104979.9	C19orf53	3267.56	-0.366492	0.163939	0.00313585	0.0388862
ENSG00000146007.11	ZMAT2	1742.99	-0.300507	0.125311	0.00313628	0.0388862
ENSG00000100605.17	ITPK1	1355.68	0.374321	0.16821	0.00314644	0.0389803
ENSG00000114988.12	LMAN2L	970.664	-0.298364	0.124187	0.00315763	0.0390551
ENSG00000165502.7	RPL36AL	4422.59	-0.320849	0.136801	0.00316438	0.0391066
ENSG00000122378.14	PRXL2A	1821.38	0.2913	0.119989	0.00316834	0.0391236
ENSG00000166257.10	SCN3B	351.543	0.390633	0.178884	0.00318321	0.0392752
ENSG00000116489.13	CAPZA1	5571.8	-0.291873	0.120379	0.00318728	0.0392933
ENSG00000173334.4	TRIB1	134.798	-0.460832	0.226169	0.0031967	0.0393775
ENSG00000196155.13	PLEKHG4	54.2202	0.660243	0.374005	0.00320184	0.0394086
ENSG00000166341.9	DCHS1	87.8649	0.534243	0.277608	0.00321296	0.0394897
ENSG00000180198.17	RCC1	5340.97	-0.281372	0.115292	0.00321572	0.0394897
ENSG00000261143.1	ADAMTS7P3	87.4669	-0.573944	0.309905	0.00321625	0.0394897
ENSG00000188846.14	RPL14	15582	-0.314976	0.134017	0.0032295	0.0396203
ENSG00000162735.19	PEX19	537.221	-0.332048	0.144367	0.0032395	0.0397
ENSG00000144426.19	NBEAL1	371.132	0.48477	0.243514	0.00324124	0.0397
ENSG00000164122.9	ASB5	2218.04	-0.2955	0.123296	0.00326433	0.0399182
ENSG00000266714.10	MYO15B	132.339	0.489335	0.247395	0.00327481	0.040014
ENSG00000137312.15	FLOT1	5364.79	-0.32346	0.139227	0.00328595	0.040098
ENSG00000174485.16	DENND4A	560.601	0.381578	0.174425	0.00328698	0.040098
ENSG00000146054.18	TRIM7	418.287	-0.387493	0.178576	0.00329776	0.0401971
ENSG00000099783.12	HNRNPM	15484.3	-0.283258	0.114659	0.00330726	0.0402719
ENSG00000166477.13	LEO1	1342.43	-0.280449	0.115324	0.00330922	0.0402719
ENSG00000158019.21	BABAM2	760.916	-0.357996	0.160467	0.00333003	0.0404923
ENSG00000161980.6	POLR3K	1328.72	-0.343556	0.151758	0.00333268	0.0404923
ENSG00000130726.12	TRIM28	30692	-0.316866	0.135712	0.00333683	0.0405102
ENSG00000233276.8	GPX1	7041.05	-0.369707	0.172597	0.00333974	0.0405131
ENSG00000236829.9		61.5974	0.628597	0.355421	0.0033435	0.0405263
ENSG00000234713.3		2.8201	0.0465898	0.178906	0.00334777	NA
ENSG00000114383.10	TUSC2	962.386	-0.355884	0.159403	0.00335193	0.0405859
ENSG00000109534.17	GAR1	1652.19	-0.282256	0.116551	0.00335378	0.0405859
ENSG00000075426.12	FOSL2	8697.93	0.318234	0.136634	0.00336848	0.0407132
ENSG00000134001.15	EIF2S1	3778.78	-0.260993	0.105375	0.0033746	0.0407401
ENSG00000159640.17	ACE	49.8922	0.696888	0.411912	0.00337966	0.0407687
ENSG00000006327.14	TNFRSF12A	13011	-0.359132	0.162236	0.00339391	0.040908
ENSG00000150753.12	CCT5	7725.77	-0.262804	0.106396	0.0034124	0.0410981
ENSG00000271659.1		38.081	0.754367	0.46004	0.00342506	0.0412178
ENSG00000133665.13	DYDC2	3.81863	2.96391	1.85677	0.00343132	NA
ENSG00000125656.11	CLPP	3294.42	-0.350052	0.156613	0.00343394	0.0412919
ENSG00000117228.11	GBP1	1130.69	-0.339813	0.150378	0.00344343	0.0413451
ENSG00000128656.15	CHN1	1329.69	-0.293516	0.123285	0.00344384	0.0413451
ENSG00000112394.18	SLC16A10	343.365	0.356074	0.160059	0.00345578	0.0414109
ENSG00000215105.4	TTC3P1	216.814	0.447794	0.220958	0.00345638	0.0414109
ENSG00000107020.10	PLGRKT	239.712	-0.438214	0.214997	0.00345752	0.0414109
ENSG00000151465.14	CDC123	2133.09	-0.288119	0.120874	0.00347628	0.0416027
ENSG00000197653.16	DNAH10	21.0943	0.940453	0.616932	0.00348238	0.0416428
ENSG00000144445.17	KANSL1L	360.876	0.363463	0.164945	0.00348786	0.0416638
ENSG00000155660.11	PDIA4	8053.81	-0.270841	0.110954	0.00348964	0.0416638
ENSG00000171861.11	MRM3	364.463	-0.365704	0.16694	0.00349829	0.0417341
ENSG00000137959.17	IFI44L	7.02553	1.78835	1.18055	0.00351395	NA
ENSG00000174748.22	RPL15	20175.2	-0.302758	0.126049	0.00351447	0.0418022
ENSG00000086504.18	MRPL28	2920.03	-0.347533	0.155875	0.00352156	0.0418022
ENSG00000074582.15	BCS1L	1278.27	-0.311538	0.133897	0.00352336	0.0418022
ENSG00000079950.14	STX7	1166.04	0.28339	0.117697	0.00352355	0.0418022
ENSG00000124641.16	MED20	355.287	-0.359638	0.163354	0.00352757	0.0418022
ENSG00000184381.20	PLA2G6	250.875	0.381389	0.176955	0.00353011	0.0418022
ENSG00000060138.13	YBX3	10124.7	-0.285496	0.119188	0.00353356	0.0418022
ENSG00000134901.13	POGLUT2	904.505	-0.298964	0.12688	0.0035338	0.0418022
ENSG00000166902.5	MRPL16	1119.82	-0.305968	0.130972	0.00353427	0.0418022
ENSG00000198856.13	OSTC	2023.04	-0.29787	0.126265	0.00353437	0.0418022
ENSG00000124782.21	RREB1	1779.17	0.3586	0.162463	0.00353714	0.0418023
ENSG00000006744.19	ELAC2	5623.88	-0.267447	0.10968	0.00354063	0.041811
ENSG00000122026.11	RPL21	12478.7	-0.315763	0.139386	0.00355261	0.0418976
ENSG00000196597.13	ZNF782	234.288	0.37682	0.174133	0.00355351	0.0418976
ENSG00000166199.13	ALKBH3	485.518	-0.342904	0.153198	0.00356613	0.041981
ENSG00000197594.14	ENPP1	997.524	0.31447	0.135993	0.00359143	0.0422067
ENSG00000205744.10	DENND1C	5.08375	2.70735	1.51428	0.00359256	NA
ENSG00000129824.16	RPS4Y1	1755.64	-0.343883	0.154043	0.00359366	0.0422067
ENSG00000168701.19	TMEM208	977.711	-0.382959	0.178271	0.00360909	0.0423399
ENSG00000171222.11	SCAND1	3042.87	-0.365809	0.168832	0.0036106	0.0423399
ENSG00000089009.16	RPL6	30206.8	-0.291702	0.12279	0.00362237	0.0424451
ENSG00000001630.18	CYP51A1	63.7545	0.614988	0.354042	0.00362677	0.0424638
ENSG00000182107.7	TMEM30B	136.649	0.469403	0.239576	0.00364278	0.0425988
ENSG00000188010.16	MORN2	240.118	-0.388012	0.18287	0.00364393	0.0425988
ENSG00000178952.11	TUFM	7531.19	-0.308704	0.13321	0.00366197	0.0427766
ENSG00000107551.21	RASSF4	12900.8	-0.293951	0.125343	0.00366569	0.0427872
ENSG00000170445.16	HARS1	2528.88	-0.264872	0.108957	0.0036816	0.0428745
ENSG00000065054.14	SLC9A3R2	1061.39	-0.387032	0.182493	0.00368272	0.0428745
ENSG00000067221.14	STOML1	400.703	-0.409691	0.198508	0.00368379	0.0428745
ENSG00000106400.12	ZNHIT1	1437.13	-0.350057	0.158802	0.00368559	0.0428745
ENSG00000166794.6	PPIB	1832.82	-0.284626	0.120072	0.00369155	0.0428745
ENSG00000159352.16	PSMD4	4448.29	-0.306396	0.132183	0.00369556	0.0428745
ENSG00000183172.9	SMDT1	592.667	-0.377643	0.176702	0.00369653	0.0428745
ENSG00000102144.15	PGK1	14759	-0.2654	0.109272	0.00369828	0.0428745
ENSG00000063180.9	CA11	43.7362	0.665626	0.398098	0.00369867	0.0428745
ENSG00000223725.6		9.77363	1.44532	1.03268	0.00370737	NA
ENSG00000235194.9	PPP1R3E	605.346	0.3332	0.148111	0.00371549	0.0430004
ENSG00000182253.15	SYNM	730.237	0.316827	0.138234	0.00371564	0.0430004
ENSG00000125148.7	MT2A	7153.86	-0.328847	0.145868	0.00371805	0.0430004
ENSG00000178035.13	IMPDH2	5584.33	-0.279881	0.117281	0.00372147	0.0430072
ENSG00000125835.20	SNRPB	6669.7	-0.382976	0.180428	0.00372933	0.043065
ENSG00000140009.19	ESR2	42.8197	0.677224	0.407832	0.00373261	0.0430664
ENSG00000158856.19	DMTN	57.8412	0.60009	0.34401	0.00373513	0.0430664
ENSG00000113140.11	SPARC	23659.2	-0.266312	0.110376	0.00374277	0.0431216
ENSG00000213853.10	EMP2	1054.02	0.286273	0.120774	0.00374699	0.0431373
ENSG00000116752.6	BCAS2	2190.43	-0.262343	0.108047	0.00375723	0.0431974
ENSG00000183207.14	RUVBL2	5318.85	-0.328845	0.147266	0.00375791	0.0431974
ENSG00000117450.15	PRDX1	8567.89	-0.280674	0.117712	0.00377312	0.0433394
ENSG00000127946.17	HIP1	2253.86	0.313137	0.136568	0.00378029	0.0433888
ENSG00000165606.10	DRGX	842.608	-0.309675	0.134798	0.00379568	0.0435325
ENSG00000120068.7	HOXB8	282.429	0.39897	0.192003	0.00380875	0.0436408
ENSG00000196419.13	XRCC6	14542.3	-0.258717	0.106134	0.0038109	0.0436408
ENSG00000178982.10	EIF3K	2466.58	-0.314964	0.138057	0.00381648	0.0436718
ENSG00000228300.14	FAM174C	1143.87	-0.402419	0.194833	0.00382309	0.0437143
ENSG00000131373.15	HACL1	474.941	-0.330081	0.147448	0.00383947	0.0438685
ENSG00000005884.18	ITGA3	5803.29	-0.29085	0.123548	0.00387299	0.0441908
ENSG00000166897.16	ELFN2	125.932	-0.484623	0.25584	0.00387352	0.0441908
ENSG00000171791.14	BCL2	178.449	0.446685	0.227017	0.00388261	0.0442432
ENSG00000134602.16	STK26	1745.94	0.298843	0.128691	0.00388396	0.0442432
ENSG00000237190.4	CDKN2AIPNL	1181.91	-0.315065	0.138617	0.00389072	0.0442869
ENSG00000133265.11	HSPBP1	2815.42	-0.357579	0.166223	0.00390312	0.0443946
ENSG00000165688.12	PMPCA	3661.31	-0.289619	0.124373	0.00391783	0.0445286
ENSG00000284395.2	PERCC1	13.3841	1.12226	0.822255	0.00392712	0.0446006
ENSG00000205629.12	LCMT1	617.939	-0.333164	0.150109	0.00394125	0.0447178
ENSG00000136457.10	CHAD	14.7247	1.1856	0.875228	0.00394431	0.0447178
ENSG00000176340.4	COX8A	711.996	-0.363023	0.169475	0.0039473	0.0447178
ENSG00000168575.10	SLC20A2	1400.25	-0.272918	0.114504	0.00394925	0.0447178
ENSG00000152234.16	ATP5F1A	9814	-0.26986	0.110799	0.00395703	0.0447724
ENSG00000164674.17	SYTL3	210.153	0.469116	0.245386	0.00397539	0.0449466
ENSG00000152684.11	PELO	1035.04	-0.287105	0.122665	0.00398845	0.0450519
ENSG00000073282.14	TP63	24.1121	0.865166	0.602236	0.00399066	0.0450519
ENSG00000218582.2	GAPDHP63	8.18748	-0.131029	0.249891	0.00399535	NA
ENSG00000103335.22	PIEZO1	3461.25	0.330465	0.146843	0.00400087	0.0451335
ENSG00000136950.13	ARPC5L	2901.04	-0.276241	0.116148	0.00400661	0.0451646
ENSG00000186854.11	TRABD2A	114.941	0.479199	0.253231	0.00401419	0.0452164
ENSG00000166831.9	RBPMS2	5.33081	2.1983	1.42473	0.00403706	NA
ENSG00000080947.15	CROCCP3	236.427	0.399084	0.194254	0.00403935	0.045466
ENSG00000113460.13	BRIX1	1572.63	-0.323153	0.144814	0.00404467	0.0454921
ENSG00000100027.17	YPEL1	172.451	0.422549	0.21142	0.00404927	0.0455099
ENSG00000118705.17	RPN2	10000.3	-0.263143	0.10813	0.00405821	0.0455765
ENSG00000165349.12	SLC7A3	235.171	0.389631	0.188238	0.00407922	0.0457785
ENSG00000120868.14	APAF1	895.336	0.347338	0.159918	0.00408877	0.0458079
ENSG00000129566.13	TEP1	1248.81	0.336507	0.152715	0.00408972	0.0458079
ENSG00000240771.8	ARHGEF25	2916.69	0.299274	0.130168	0.00409091	0.0458079
ENSG00000171467.16	ZNF318	1846.93	0.323339	0.144797	0.00409669	0.0458388
ENSG00000091732.17	ZC3HC1	718.017	-0.310909	0.137483	0.00410383	0.0458847
ENSG00000014138.9	POLA2	452.246	-0.357553	0.167342	0.0041114	0.0459242
ENSG00000197603.16	CPLANE1	1031.77	0.367522	0.173609	0.0041158	0.0459242
ENSG00000100567.13	PSMA3	3279.34	-0.289319	0.1247	0.00411646	0.0459242
ENSG00000113552.16	GNPDA1	1989.44	0.2922	0.126288	0.0041195	0.0459242
ENSG00000157020.18	SEC13	2925.32	-0.292008	0.126894	0.00413109	0.0460195
ENSG00000100100.13	PIK3IP1	90.5154	0.549031	0.313144	0.00413731	0.0460235
ENSG00000173915.16	ATP5MK	1745.05	-0.326604	0.147467	0.00413753	0.0460235
ENSG00000265354.4	TIMM23	1925	-0.29391	0.12755	0.00414659	0.0460905
ENSG00000087258.16	GNAO1	801.823	0.290739	0.125657	0.00418284	0.0464593
ENSG00000131876.18	SNRPA1	2197.02	-0.284528	0.122842	0.00418894	0.0464719
ENSG00000231500.7	RPS18	20815.2	-0.311851	0.138516	0.00419048	0.0464719
ENSG00000288701.1	PRRC2B	13966.1	0.337906	0.154566	0.00419318	0.0464719
ENSG00000172508.11	CARNS1	56.3806	0.61038	0.368894	0.00419723	0.0464828
ENSG00000105974.13	CAV1	2014.76	-0.274462	0.117366	0.00420928	0.046582
ENSG00000171206.15	TRIM8	6056.77	-0.363039	0.171432	0.00421249	0.0465836
ENSG00000125962.16	ARMCX5	1312	-0.293437	0.12747	0.00421922	0.0466239
ENSG00000188015.10	S100A3	299.096	-0.414466	0.208655	0.00423769	0.0467597
ENSG00000100852.14	ARHGAP5	966.756	0.416277	0.209119	0.00424895	0.0468499
ENSG00000169436.17	COL22A1	3.67549	0.0688805	0.190008	0.00426217	NA
ENSG00000197296.6	FITM2	559.29	0.301829	0.132679	0.00426606	0.0469596
ENSG00000101665.10	SMAD7	1282.71	0.321759	0.144847	0.00427156	0.0469596
ENSG00000177485.7	ZBTB33	976.167	0.315153	0.140856	0.00427329	0.0469596
ENSG00000166439.6	RNF169	1153.45	0.387725	0.188509	0.00427507	0.0469596
ENSG00000103507.14	BCKDK	2338.36	-0.306998	0.136473	0.0042774	0.0469596
ENSG00000224861.1	YBX1P1	437.44	-0.365083	0.17381	0.00427752	0.0469596
ENSG00000084234.18	APLP2	4220.44	0.249539	0.103426	0.00429068	0.04707
ENSG00000116649.10	SRM	4909.14	-0.33527	0.154643	0.00430471	0.0471897
ENSG00000158220.14	ESYT3	115.089	-0.462746	0.246835	0.00434175	0.0475613
ENSG00000225398.3	PGM5P4	103.586	0.61779	0.386124	0.00435303	0.0476504
ENSG00000110955.9	ATP5F1B	17817.9	-0.258116	0.107244	0.00436987	0.0478001
ENSG00000053438.11	NNAT	289.659	0.450877	0.237937	0.00439827	0.0480761
ENSG00000112237.13	CCNC	852.561	-0.338389	0.156981	0.00440618	0.0480863
ENSG00000109475.17	RPL34	7246.14	-0.30346	0.134749	0.00440818	0.0480863
ENSG00000179314.16	WSCD1	4991.67	0.311107	0.139207	0.00440874	0.0480863
ENSG00000163888.4	CAMK2N2	1477.79	-0.39993	0.200357	0.00441232	0.0480907
ENSG00000196655.12	TRAPPC4	271.736	-0.394057	0.195741	0.00441611	0.0480975
ENSG00000168243.11	GNG4	330.116	0.372767	0.180221	0.00442303	0.0481359
ENSG00000148411.8	NACC2	1882.15	0.317317	0.143638	0.00442791	0.0481359
ENSG00000130147.16	SH3BP4	938.623	0.293778	0.128686	0.00442918	0.0481359
ENSG00000125726.11	CD70	2.63964	0.0445134	0.178052	0.00443252	NA
ENSG00000198873.12	GRK5	190.512	0.387399	0.19077	0.00445583	0.0483562
ENSG00000070269.14	TMEM260	490.413	0.34518	0.161543	0.00446351	0.0484047
ENSG00000166171.13	DPCD	368.853	-0.352067	0.166745	0.00449144	0.0486396
ENSG00000105197.11	TIMM50	3663.34	-0.294664	0.129936	0.00449159	0.0486396
ENSG00000166343.10	MSS51	144.6	-0.445285	0.236096	0.00449794	0.0486735
ENSG00000184281.15	TSSC4	1839.02	-0.325998	0.149439	0.00450588	0.0487246
ENSG00000112964.14	GHR	24.4118	0.969167	0.771792	0.00455245	0.0491931
ENSG00000022840.17	RNF10	2571.88	-0.265608	0.113322	0.00455949	0.0492341
ENSG00000122741.16	DCAF10	631.718	0.293119	0.129141	0.00456683	0.0492781
ENSG00000172500.13	FIBP	1643.9	-0.322995	0.148162	0.00457926	0.0493771
ENSG00000075391.18	RASAL2	577.165	0.330761	0.153008	0.00458608	0.0494154
ENSG00000181222.19	POLR2A	8003.96	0.328856	0.151631	0.00459177	0.0494415
ENSG00000267279.3		259.237	-0.373453	0.18266	0.00461448	0.0496383
ENSG00000078699.22	CBFA2T2	1964.99	0.293137	0.12933	0.00461732	0.0496383
ENSG00000162437.15	RAVER2	1493.48	0.315594	0.141619	0.00461988	0.0496383
ENSG00000178084.2	HTR3C	3.62745	0.0672121	0.189023	0.0046253	NA
ENSG00000184831.14	APOO	591.059	-0.331637	0.153605	0.00464886	0.0499142
ENSG00000099804.9	CDC34	2952.15	-0.345362	0.164814	0.0046783	0.0501947
ENSG00000184254.17	ALDH1A3	41.708	0.66246	0.440925	0.0046918	0.050304
ENSG00000224099.2		2.47436	0.0453875	0.178356	0.00471175	NA
ENSG00000131351.15	HAUS8	1194.32	-0.303923	0.136824	0.00472912	0.0506681
ENSG00000011114.15	BTBD7	328.612	0.432025	0.227846	0.00474857	0.0508293
ENSG00000179299.17	NSUN7	22.4681	0.817204	0.615684	0.00475087	0.0508293
ENSG00000158106.14	RHPN1	18.786	0.958909	0.804395	0.004764	0.0509085
ENSG00000233611.4	GBX2-AS1	20.0716	-0.889217	0.703172	0.004765	0.0509085
ENSG00000181817.6	LSM10	983.436	-0.345264	0.16429	0.00477085	0.050935
ENSG00000178057.15	NDUFAF3	676.108	-0.318638	0.146593	0.00477875	0.0509634
ENSG00000173517.11	PEAK1	1125.18	0.386851	0.193062	0.00478403	0.0509634
ENSG00000055118.17	KCNH2	111.648	0.504412	0.290844	0.00478462	0.0509634
ENSG00000115255.12	REEP6	171.488	0.475418	0.26521	0.00478697	0.0509634
ENSG00000196407.12	THEM5	4.80894	2.50709	1.60531	0.00479289	NA
ENSG00000165283.16	STOML2	3067.88	-0.317894	0.14613	0.00480239	0.0510916
ENSG00000136143.16	SUCLA2	1327.8	-0.276413	0.120595	0.00483756	0.0514296
ENSG00000173692.14	PSMD1	5240.97	-0.256476	0.109274	0.00485016	0.0515274
ENSG00000229474.8	PATL2	26.2424	0.772684	0.564829	0.00485677	0.0515614
ENSG00000143621.17	ILF2	8660.82	-0.266552	0.11502	0.00487674	0.0517372
ENSG00000100625.9	SIX4	2297	0.277094	0.122056	0.00488276	0.0517648
ENSG00000149926.14	TLCD3B	151.698	0.431438	0.229292	0.00489132	0.0517774
ENSG00000058085.15	LAMC2	164.328	-0.397426	0.20314	0.0048956	0.0517774
ENSG00000147123.12	NDUFB11	4352.4	-0.322566	0.148849	0.00489564	0.0517774
ENSG00000130725.8	UBE2M	4095.64	-0.330896	0.155507	0.00489764	0.0517774
ENSG00000065978.19	YBX1	74928.3	-0.285524	0.126447	0.00490247	0.0517923
ENSG00000263567.1		10.2244	1.19034	1.0436	0.00490791	NA
ENSG00000106211.10	HSPB1	24764.3	-0.349842	0.169371	0.00490917	0.051827
ENSG00000156162.16	DPY19L4	972.934	0.311216	0.142349	0.00493237	0.0520173
ENSG00000041357.16	PSMA4	6705.39	-0.282655	0.12472	0.00493583	0.0520173
ENSG00000128563.13	PRKRIP1	847.833	-0.312103	0.143448	0.0049375	0.0520173
ENSG00000230964.1		39.8583	0.648448	0.435834	0.00496155	0.0521985
ENSG00000119326.15	CTNNAL1	3581.22	-0.267542	0.11578	0.00496159	0.0521985
ENSG00000100353.18	EIF3D	6908.21	-0.260494	0.111873	0.00496515	0.0521996
ENSG00000117877.11	POLR1G	265.72	-0.350813	0.169619	0.00497274	0.0522431
ENSG00000134419.15	RPS15A	671.09	-0.322339	0.150356	0.00499041	0.0523924
ENSG00000117614.10	SYF2	1146.37	-0.274721	0.120516	0.0050016	0.0524735
ENSG00000100220.12	RTCB	3730.77	-0.264957	0.114671	0.00501655	0.0525938
ENSG00000127884.5	ECHS1	3961.33	-0.306347	0.140082	0.00502743	0.0526715
ENSG00000153898.13	MCOLN2	62.3461	0.551829	0.33967	0.00503417	0.0527056
ENSG00000144381.18	HSPD1	16296.8	-0.266658	0.11368	0.00504717	0.0528052
ENSG00000156928.5	MALSU1	846.771	-0.302833	0.138072	0.00505254	0.0528249
ENSG00000148290.10	SURF1	1055.13	-0.326576	0.153594	0.00505753	0.0528405
ENSG00000138379.5	MSTN	1006.46	-0.372384	0.187564	0.00507303	0.052921
ENSG00000070018.9	LRP6	637.228	0.44303	0.242346	0.00507558	0.052921
ENSG00000101391.21	CDK5RAP1	1952.82	-0.262264	0.113372	0.00507572	0.052921
ENSG00000104093.14	DMXL2	546.595	0.444889	0.242604	0.00508021	0.0529314
ENSG00000169427.8	KCNK9	2.34155	0.0460041	0.178557	0.00508521	NA
ENSG00000123983.15	ACSL3	3509.57	0.271981	0.118957	0.0050877	0.052973
ENSG00000167118.11	URM1	4756.17	-0.317671	0.148068	0.00511249	0.0531945
ENSG00000056558.11	TRAF1	655.704	-0.34447	0.166478	0.00511859	0.0532213
ENSG00000148303.17	RPL7A	41341.3	-0.302407	0.137655	0.00512367	0.0532376
ENSG00000130204.13	TOMM40	7949.52	-0.316718	0.147834	0.00517072	0.0536897
ENSG00000099250.18	NRP1	734.992	0.326902	0.154077	0.00518607	0.0538122
ENSG00000150779.12	TIMM8B	1222.19	-0.320816	0.150795	0.00519533	0.0538713
ENSG00000175066.16	GK5	774.904	0.29437	0.133123	0.00521039	0.0539568
ENSG00000136942.15	RPL35	41161.7	-0.318416	0.153584	0.00521121	0.0539568
ENSG00000187607.16	ZNF286A	554.19	-0.30356	0.139484	0.00521427	0.0539568
ENSG00000042286.15	AIFM2	342.051	-0.340512	0.164367	0.00522718	0.0540507
ENSG00000113580.15	NR3C1	1494.36	0.316798	0.147787	0.00523048	0.0540507
ENSG00000167136.7	ENDOG	658.062	-0.404329	0.212863	0.00523768	0.0540881
ENSG00000049656.14	CLPTM1L	3866.77	-0.261499	0.113466	0.00524456	0.0541223
ENSG00000167085.14	PHB1	6502.33	-0.275583	0.122304	0.00527068	0.0543548
ENSG00000136842.14	TMOD1	156.953	0.399834	0.209018	0.0052897	0.0545138
ENSG00000122406.14	RPL5	38835	-0.294589	0.129648	0.0053014	0.0545972
ENSG00000145934.17	TENM2	291.469	0.458604	0.259148	0.00530771	0.054625
ENSG00000004660.15	CAMKK1	1010.29	0.325157	0.153716	0.00531419	0.0546385
ENSG00000146376.11	ARHGAP18	445.118	-0.337963	0.162957	0.00531624	0.0546385
ENSG00000114391.13	RPL24	11914.3	-0.321144	0.149749	0.00535944	0.0550451
ENSG00000144320.14	LNPK	869.241	0.298183	0.136411	0.00537237	0.0551406
ENSG00000131475.7	VPS25	3030.76	-0.289653	0.131303	0.0053843	0.0552255
ENSG00000255931.2		401.439	0.322378	0.152692	0.0054068	0.0553885
ENSG00000158941.17	CCAR2	3595.09	-0.267896	0.118052	0.00540821	0.0553885
ENSG00000100319.13	ZMAT5	540.101	-0.326833	0.155975	0.00541116	0.0553885
ENSG00000216866.5	RPS2P55	88.5787	-0.530401	0.332118	0.00541672	0.0553957
ENSG00000188706.13	ZDHHC9	1512.92	0.271151	0.119789	0.00541974	0.0553957
ENSG00000136521.13	NDUFB5	470.377	-0.333912	0.161125	0.00542284	0.0553957
ENSG00000069509.6	FUNDC1	564.364	-0.303519	0.140403	0.00542787	0.0554097
ENSG00000215021.10	PHB2	9972.42	-0.299176	0.137645	0.00543225	0.055417
ENSG00000105618.14	PRPF31	745.554	-0.344106	0.168681	0.00546015	0.0556267
ENSG00000089127.15	OAS1	18.7679	0.948807	0.934515	0.00546473	0.0556359
ENSG00000185088.14	RPS27L	2347.32	-0.303034	0.140672	0.00547576	0.0556733
ENSG00000249592.7	PCGF3-AS1	88.7128	0.518528	0.319397	0.00548008	0.0556798
ENSG00000133216.17	EPHB2	2152.74	0.282932	0.127275	0.00548429	0.0556852
ENSG00000161016.18	RPL8	31518.4	-0.313409	0.146885	0.00549494	0.0557298
ENSG00000085662.14	AKR1B1	3637.8	-0.294317	0.134717	0.00549903	0.0557298
ENSG00000226174.7	TEX22	60.1619	0.548475	0.351757	0.00549973	0.0557298
ENSG00000080546.14	SESN1	342.256	0.321218	0.152358	0.00550732	0.0557605
ENSG00000213025.2	COX20P1	194.666	-0.397569	0.210214	0.00551012	0.0557605
ENSG00000168259.17	DNAJC7	2292.29	-0.262076	0.115058	0.00552016	0.0558248
ENSG00000124733.5	MEA1	2072.76	-0.307017	0.14479	0.00554012	0.0559892
ENSG00000175792.12	RUVBL1	3053.74	-0.278277	0.124936	0.00556207	0.0561735
ENSG00000236824.2	BCYRN1	53.0742	0.603231	0.420187	0.00558632	0.0563809
ENSG00000178741.12	COX5A	2687.62	-0.298724	0.138204	0.0055942	0.0564114
ENSG00000177679.16	SRRM3	242.817	0.354146	0.176707	0.00559789	0.0564114
ENSG00000143614.10	GATAD2B	183.728	0.43573	0.242868	0.00560096	0.0564114
ENSG00000104980.8	TIMM44	2568.3	-0.312955	0.147659	0.00560426	0.0564114
ENSG00000186767.7	SPIN4	1574.43	0.293781	0.134574	0.00562948	0.0566237
ENSG00000127952.17	STYXL1	612.912	-0.314715	0.149067	0.00563282	0.0566237
ENSG00000156030.14	MIDEAS	6524.52	0.337111	0.164513	0.00565694	0.0567934
ENSG00000104205.16	SGK3	104.911	0.455492	0.261931	0.00566477	0.0568102
ENSG00000104723.21	TUSC3	2741.32	-0.279536	0.125296	0.00566639	0.0568102
ENSG00000119013.10	NDUFB3	875.214	-0.312156	0.148008	0.00568445	0.0569536
ENSG00000153044.10	CENPH	1691.48	-0.285526	0.130059	0.00569653	0.0570117
ENSG00000162641.20	AKNAD1	37.5683	-0.641789	0.470402	0.00569778	0.0570117
ENSG00000162775.17	RBM15	1225.85	0.309604	0.14564	0.00570428	0.0570391
ENSG00000205542.11	TMSB4X	43474	-0.336799	0.165115	0.00571199	0.0570729
ENSG00000173267.14	SNCG	123.03	-0.430355	0.240586	0.00571521	0.0570729
ENSG00000187522.16	HSPA14	987.759	-0.316066	0.150509	0.00571925	0.0570756
ENSG00000117298.16	ECE1	4891.15	0.272445	0.121351	0.0057283	0.0571177
ENSG00000173905.9	GOLIM4	2584.47	0.302699	0.14099	0.00573101	0.0571177
ENSG00000131236.18	CAP1	8964.71	-0.231818	0.0991746	0.00576234	0.0573922
ENSG00000116459.11	ATP5PB	6291.69	-0.288132	0.132925	0.00577132	0.0574438
ENSG00000177189.14	RPS6KA3	3613.71	0.314065	0.149576	0.00578409	0.0575238
ENSG00000186260.17	MRTFB	898.213	0.359352	0.182204	0.00578696	0.0575238
ENSG00000164919.11	COX6C	1053.53	-0.314477	0.149791	0.00579726	0.0575334
ENSG00000141759.15	TXNL4A	2913.71	-0.297247	0.138725	0.00579823	0.0575334
ENSG00000181163.14	NPM1	26037.1	-0.263014	0.114141	0.00579933	0.0575334
ENSG00000138650.9	PCDH10	7.15333	1.36974	1.49113	0.00583209	NA
ENSG00000143368.10	SF3B4	4153.81	-0.302351	0.143972	0.00584514	0.0579499
ENSG00000184792.16	OSBP2	37.1952	0.701775	0.565123	0.00586225	0.0580077
ENSG00000138134.12	STAMBPL1	413.448	-0.345955	0.172878	0.0058644	0.0580077
ENSG00000186638.17	KIF24	308.314	0.334114	0.163754	0.00586629	0.0580077
ENSG00000140740.11	UQCRC2	3752.63	-0.245746	0.106977	0.00588065	0.0581118
ENSG00000204054.14	LINC00963	84.7405	0.493126	0.303285	0.00589476	0.0582132
ENSG00000085760.15	MTIF2	1594	-0.258563	0.11426	0.00590788	0.0583047
ENSG00000077549.19	CAPZB	6781.6	-0.268945	0.118933	0.00591386	0.0583257
ENSG00000115233.12	PSMD14	3188.31	-0.265111	0.118194	0.00591911	0.0583291
ENSG00000117143.14	UAP1	2441.55	-0.259852	0.115147	0.0059306	0.0583291
ENSG00000088899.16	LZTS3	400.965	0.352661	0.178077	0.00593107	0.0583291
ENSG00000149196.17	HIKESHI	911.843	-0.308374	0.146474	0.00593138	0.0583291
ENSG00000160072.20	ATAD3B	2036.67	-0.325208	0.158576	0.00593347	0.0583291
ENSG00000197747.9	S100A10	2081.15	-0.303033	0.143154	0.00593998	0.0583552
ENSG00000167674.15	HDGFL2	4485.3	-0.284347	0.130712	0.0059474	0.0583902
ENSG00000198692.10	EIF1AY	772.44	-0.311534	0.148877	0.0059955	0.0588243
ENSG00000100196.11	KDELR3	159.88	0.391859	0.209881	0.00600159	0.0588459
ENSG00000175315.3	CST6	37.3433	-0.657188	0.509929	0.00601478	0.0589232
ENSG00000150995.21	ITPR1	131.301	0.45243	0.26461	0.00601726	0.0589232
ENSG00000163291.14	PAQR3	1023.26	0.314634	0.150806	0.0060261	0.0589717
ENSG00000125691.14	RPL23	20479.9	-0.274924	0.124596	0.00603713	0.0589869
ENSG00000156502.14	SUPV3L1	798.927	-0.288113	0.133286	0.00603828	0.0589869
ENSG00000081059.20	TCF7	32.1328	0.693725	0.561553	0.00603935	0.0589869
ENSG00000151500.15	THYN1	568.509	-0.31377	0.150898	0.00606411	0.0591643
ENSG00000221869.5	CEBPD	292.44	-0.407619	0.225441	0.00606532	0.0591643
ENSG00000070495.15	JMJD6	1911.18	-0.271884	0.123123	0.0060751	0.0591925
ENSG00000248527.1	MTATP6P1	2339.34	-0.306274	0.145702	0.00608008	0.0591925
ENSG00000078295.17	ADCY2	56.8075	0.585709	0.418825	0.00608185	0.0591925
ENSG00000159433.12	STARD9	742.149	0.362895	0.187219	0.00608386	0.0591925
ENSG00000169230.10	PRELID1	6095.34	-0.362695	0.190991	0.00609299	0.0592161
ENSG00000135930.15	EIF4E2	2680.21	-0.255602	0.113253	0.0060941	0.0592161
ENSG00000123560.14	PLP1	5.04184	1.89379	1.74312	0.0061112	NA
ENSG00000276710.4	CSPG4P10	160.083	0.428739	0.243786	0.00612918	0.0595187
ENSG00000100678.19	SLC8A3	57.5991	0.575827	0.406164	0.00614217	0.059521
ENSG00000183186.8	C2CD4C	29.1585	0.674083	0.540016	0.00614619	0.059521
ENSG00000241553.13	ARPC4	1207.24	-0.326282	0.159939	0.00615318	0.059521
ENSG00000142798.20	HSPG2	24890.7	0.330699	0.167103	0.0061547	0.059521
ENSG00000196683.12	TOMM7	1571.58	-0.288198	0.133893	0.00615577	0.059521
ENSG00000010270.14	STARD3NL	1640.12	-0.276937	0.126551	0.0061585	0.059521
ENSG00000162688.17	AGL	155.978	0.427765	0.243272	0.00615855	0.059521
ENSG00000171016.13	PYGO1	702.123	0.329021	0.160192	0.00616087	0.059521
ENSG00000169499.15	PLEKHA2	1165.37	0.269883	0.121992	0.00617839	0.0596522
ENSG00000145982.13	FARS2	425.262	-0.325303	0.159864	0.0061848	0.059676
ENSG00000170439.8	METTL7B	121.563	-0.426595	0.244213	0.00618993	0.0596875
ENSG00000127191.18	TRAF2	2519.06	-0.280085	0.129893	0.00621853	0.059915
ENSG00000134815.19	DHX34	1060	-0.298953	0.14168	0.00622165	0.059915
ENSG00000166860.3	ZBTB39	5542.65	0.278102	0.127551	0.0062254	0.059915
ENSG00000130175.10	PRKCSH	10373.6	-0.281709	0.129779	0.0062375	0.0599933
ENSG00000100410.8	PHF5A	985.007	-0.296732	0.140008	0.00624542	0.0600314
ENSG00000169247.14	SH3TC2	746.442	0.331594	0.164421	0.00625185	0.0600551
ENSG00000102309.15	PIN4	1418.26	-0.275323	0.125971	0.00625796	0.0600756
ENSG00000102003.12	SYP	105.484	0.459145	0.275822	0.00626564	0.0600977
ENSG00000143222.12	UFC1	724.465	-0.310902	0.150023	0.0062682	0.0600977
ENSG00000165424.7	ZCCHC24	883.065	0.283337	0.131009	0.00627592	0.0601336
ENSG00000151474.23	FRMD4A	1265.07	0.328194	0.162201	0.00629067	0.0602368
ENSG00000174177.13	CTU2	400.466	-0.398535	0.220274	0.0063102	0.0603628
ENSG00000174132.9	FAM174A	411.607	-0.323783	0.159568	0.0063136	0.0603628
ENSG00000229132.2	EIF4A1P10	56.1651	-0.578315	0.422483	0.00632102	0.0603628
ENSG00000124802.12	EEF1E1	147.061	-0.412667	0.233078	0.0063222	0.0603628
ENSG00000075142.14	SRI	2284.47	-0.289039	0.137406	0.00633014	0.0603628
ENSG00000132970.14	WASF3	627.164	0.292631	0.13742	0.00633017	0.0603628
ENSG00000101474.12	APMAP	11011.4	-0.250205	0.110733	0.00633925	0.0603628
ENSG00000159079.19	CFAP298	202.249	-0.363697	0.190575	0.0063453	0.0603628
ENSG00000101473.17	ACOT8	421.525	-0.325307	0.160889	0.00634607	0.0603628
ENSG00000088448.14	ANKRD10	1955.41	0.292269	0.137425	0.00634768	0.0603628
ENSG00000166912.17	MTMR10	281.36	0.38531	0.208267	0.00636189	0.0604382
ENSG00000104131.13	EIF3J	2968.78	-0.243998	0.10743	0.00637138	0.0604382
ENSG00000128709.13	HOXD9	800.459	0.335	0.166294	0.00637509	0.0604382
ENSG00000204217.16	BMPR2	1704.5	0.331741	0.165709	0.00637914	0.0604382
ENSG00000197283.18	SYNGAP1	93.0658	0.472164	0.291529	0.00637956	0.0604382
ENSG00000116221.15	MRPL37	5767.27	-0.282861	0.131426	0.00638583	0.0604597
ENSG00000159788.20	RGS12	1391.74	0.271445	0.124084	0.006417	0.0607168
ENSG00000165280.18	VCP	7945.57	-0.232523	0.100654	0.00642681	0.0607717
ENSG00000008083.14	JARID2	765.02	0.283559	0.131881	0.00644218	0.0608503
ENSG00000162545.6	CAMK2N1	719.896	0.279806	0.12947	0.0064541	0.0608503
ENSG00000162490.7	DRAXIN	103.138	0.478647	0.299222	0.00645438	0.0608503
ENSG00000166886.13	NAB2	9128.96	0.326725	0.162121	0.00645643	0.0608503
ENSG00000196704.14	AMZ2	4176.69	-0.261675	0.117003	0.0064596	0.0608503
ENSG00000196449.4	YRDC	877.688	-0.292383	0.13802	0.0064622	0.0608503
ENSG00000166595.12	CIAO2B	2632.54	-0.329524	0.165502	0.00646326	0.0608503
ENSG00000166848.7	TERF2IP	840.105	-0.271843	0.124562	0.00647405	0.0608709
ENSG00000169718.18	DUS1L	4041.57	-0.317839	0.156007	0.00647751	0.0608709
ENSG00000139343.11	SNRPF	2946.17	-0.286606	0.134158	0.0064924	0.060973
ENSG00000234409.7	CCDC188	66.401	0.535287	0.366564	0.00650698	0.0610626
ENSG00000239789.6	MRPS17	166.198	-0.414986	0.237396	0.00651325	0.0610626
ENSG00000214253.9	FIS1	1160.21	-0.276887	0.127673	0.00651612	0.0610626
ENSG00000070404.10	FSTL3	770.311	0.331839	0.164576	0.00651808	0.0610626
ENSG00000135903.20	PAX3	631.424	0.313802	0.153108	0.00652446	0.0610846
ENSG00000160570.14	DEDD2	586.818	-0.361756	0.19085	0.00654084	0.0612001
ENSG00000184602.6	SNN	752.95	0.283107	0.131972	0.00654501	0.0612013
ENSG00000076555.16	ACACB	449.93	0.342671	0.174957	0.00656471	0.0613304
ENSG00000185669.6	SNAI3	31.4486	0.665485	0.572861	0.00656692	0.0613304
ENSG00000197977.4	ELOVL2	1541.15	0.282501	0.131586	0.00657672	0.0613841
ENSG00000196814.15	MVB12B	1547.37	0.275268	0.127039	0.0065882	0.0614533
ENSG00000110881.12	ASIC1	1111.7	0.258934	0.11674	0.00660781	0.0615983
ENSG00000173418.12	NAA20	3047.45	-0.275499	0.127534	0.00663341	0.0617989
ENSG00000179603.18	GRM8	70.3747	0.514124	0.34396	0.00665167	0.0619309
ENSG00000115687.14	PASK	2079.44	0.287776	0.135517	0.00666403	0.0620079
ENSG00000283930.1	PLD5P1	27.775	0.716098	0.675921	0.0066792	0.0621108
ENSG00000155269.12	GPR78	193.82	0.374974	0.202218	0.00669426	0.0621756
ENSG00000147684.10	NDUFB9	1289.72	-0.312855	0.153778	0.00669438	0.0621756
ENSG00000164346.10	NSA2	3257.73	-0.265357	0.120632	0.0067084	0.0622676
ENSG00000162517.13	PEF1	1192.19	-0.284674	0.133993	0.0067142	0.0622833
ENSG00000088854.13	DNAAF9	507.784	0.321669	0.159883	0.00672281	0.0623249
ENSG00000088986.11	DYNLL1	4589.99	-0.301578	0.145531	0.0067488	0.0624894
ENSG00000137628.18	DDX60	332.69	0.354058	0.185427	0.00676119	0.0625658
ENSG00000183579.16	ZNRF3	1150.65	0.27513	0.127628	0.00678316	0.0627308
ENSG00000123349.15	PFDN5	67.774	-0.486839	0.317704	0.00680216	0.0628291
ENSG00000152495.11	CAMK4	112.982	0.49629	0.328091	0.00680987	0.0628291
ENSG00000179218.15	CALR	24103.2	-0.262536	0.117342	0.00681274	0.0628291
ENSG00000122779.18	TRIM24	1270.42	0.261499	0.11903	0.00681352	0.0628291
ENSG00000108100.18	CCNY	4800.91	-0.23605	0.103604	0.00681455	0.0628291
ENSG00000174516.15	PELI3	445.458	0.369863	0.199403	0.00682938	0.0629091
ENSG00000139579.13	NABP2	2620.88	-0.25915	0.117948	0.0068355	0.0629091
ENSG00000112624.13	BICRAL	190.378	0.38272	0.210414	0.0068375	0.0629091
ENSG00000275074.2	NUDT18	225.173	0.359376	0.190512	0.00684634	0.0629091
ENSG00000100348.10	TXN2	1954.9	-0.280808	0.131955	0.0068493	0.0629091
ENSG00000179083.7	FAM133A	12.338	0.15606	0.286252	0.00685051	0.0629091
ENSG00000138606.20	SHF	2025.49	-0.33075	0.167609	0.0068523	0.0629091
ENSG00000175879.9	HOXD8	199.993	0.355155	0.18735	0.00688047	0.0630689
ENSG00000135722.9	FBXL8	264.678	0.365277	0.195768	0.00688222	0.0630689
ENSG00000153012.12	LGI2	6.90272	0.107955	0.220876	0.00689286	NA
ENSG00000169857.9	AVEN	465.431	-0.322385	0.161944	0.006898	0.0631325
ENSG00000125398.8	SOX9	5534.03	0.261344	0.119219	0.00690215	0.0631325
ENSG00000187210.14	GCNT1	232.273	0.347657	0.181414	0.00690457	0.0631325
ENSG00000153132.13	CLGN	27.1417	0.67439	0.623249	0.00691098	0.0631325
ENSG00000158352.18	SHROOM4	713.778	0.350246	0.183544	0.00691576	0.0631325
ENSG00000108389.10	MTMR4	1674.08	0.261262	0.11925	0.00691776	0.0631325
ENSG00000090530.10	P3H2	214.769	0.370704	0.200911	0.00691835	0.0631325
ENSG00000175467.15	SART1	4278.75	-0.276581	0.129426	0.00693242	0.0632229
ENSG00000004478.8	FKBP4	7092.52	-0.24579	0.109922	0.00695048	0.0633494
ENSG00000171227.7	TMEM37	24.6715	0.713411	0.72207	0.00695956	0.063394
ENSG00000163902.12	RPN1	6584.38	-0.238562	0.105675	0.00698683	0.0636041
ENSG00000130592.17	LSP1	179.868	-0.436149	0.26563	0.00699339	0.0636255
ENSG00000225855.7	RUSC1-AS1	62.77	0.52323	0.36625	0.00701054	0.0637433
ENSG00000130707.18	ASS1	526.201	0.31251	0.154785	0.00701529	0.0637482
ENSG00000165416.15	SUGT1	1642.09	-0.27327	0.12755	0.00702608	0.0638079
ENSG00000145592.14	RPL37	18936.1	-0.271489	0.125778	0.00703127	0.0638168
ENSG00000103978.16	TMEM87A	616.021	-0.301435	0.14716	0.00704566	0.0639091
ENSG00000198113.3	TOR4A	3025.9	-0.318248	0.159711	0.00705485	0.0639541
ENSG00000153721.19	CNKSR3	306.978	-0.313478	0.156055	0.00707468	0.0640684
ENSG00000006625.18	GGCT	617.598	-0.318167	0.15973	0.00707592	0.0640684
ENSG00000105255.11	FSD1	1557.36	-0.346114	0.182472	0.0070945	0.0641855
ENSG00000065526.12	SPEN	3437.78	0.294256	0.141091	0.00709734	0.0641855
ENSG00000154237.13	LRRK1	311.071	0.371011	0.202902	0.00710386	0.0642062
ENSG00000100097.12	LGALS1	33746.6	-0.312525	0.155809	0.00711907	0.0642919
ENSG00000182810.7	DDX28	424.067	-0.314445	0.157281	0.00712184	0.0642919
ENSG00000168334.9	XIRP1	565.26	-0.291737	0.140741	0.00713123	0.0643383
ENSG00000185946.16	RNPC3	647.472	0.32072	0.161556	0.00713738	0.0643555
ENSG00000163354.15	DCST2	15.8759	0.772809	1.05888	0.00715623	0.064487
ENSG00000173653.8	RCE1	813.238	-0.320131	0.161839	0.00717534	0.0645629
ENSG00000186376.15	ZNF75D	209.588	0.364273	0.197029	0.00717647	0.0645629
ENSG00000104522.16	GFUS	665.943	-0.330691	0.170086	0.00717744	0.0645629
ENSG00000215030.5	RPL13P12	255.814	-0.38616	0.218585	0.00722837	0.0649542
ENSG00000095485.18	CWF19L1	758.274	-0.275296	0.129718	0.00722952	0.0649542
ENSG00000046889.19	PREX2	155.775	0.450749	0.284224	0.00723584	0.0649723
ENSG00000031698.13	SARS1	8249.28	-0.245968	0.110044	0.00725268	0.065085
ENSG00000181610.13	MRPS23	1986.14	-0.282257	0.134657	0.00727365	0.0651743
ENSG00000168280.18	KIF5C	35.2447	0.607615	0.517665	0.00727556	0.0651743
ENSG00000131781.13	FMO5	13.7738	0.755716	1.90168	0.00728557	0.0652254
ENSG00000128699.14	ORMDL1	1181.19	-0.282988	0.135182	0.00729123	0.0652304
ENSG00000145626.12	UGT3A1	1571.07	0.24567	0.110702	0.00730101	0.0652304
ENSG00000160194.18	NDUFV3	1113.2	-0.277952	0.131926	0.0073017	0.0652304
ENSG00000130176.8	CNN1	56.4036	0.50342	0.349675	0.00730363	0.0652304
ENSG00000174917.9	MICOS13	2247.03	-0.32732	0.168597	0.00730766	0.0652304
ENSG00000198918.8	RPL39	11199.1	-0.310336	0.15417	0.00731809	0.0652849
ENSG00000138385.16	SSB	3363.3	-0.241559	0.108432	0.00732783	0.0653333
ENSG00000134996.12	OSTF1	1082.36	-0.270751	0.127257	0.0073356	0.0653641
ENSG00000175826.12	CTDNEP1	466.4	-0.395129	0.228648	0.00734178	0.0653807
ENSG00000175756.14	AURKAIP1	4820.7	-0.324994	0.168462	0.00734911	0.0654076
ENSG00000134809.9	TIMM10	2698.28	-0.318488	0.162171	0.00735701	0.0654393
ENSG00000086598.11	TMED2	4814.79	-0.234026	0.104191	0.00736282	0.0654526
ENSG00000188833.10	ENTPD8	12.5413	0.754657	2.34958	0.00737726	0.0655378
ENSG00000155760.3	FZD7	1314.08	0.344323	0.182081	0.00738107	0.0655378
ENSG00000089006.17	SNX5	4543.86	-0.256234	0.118025	0.00738884	0.0655684
ENSG00000114850.7	SSR3	5219.39	-0.25465	0.117137	0.00741449	0.0657502
ENSG00000131143.10	COX4I1	3755.96	-0.295341	0.147684	0.00742217	0.0657502
ENSG00000175416.16	CLTB	2585.68	-0.326537	0.168416	0.00742236	0.0657502
ENSG00000186468.13	RPS23	2556.2	-0.246433	0.111889	0.00745182	0.0659104
ENSG00000005075.16	POLR2J	2262.09	-0.328634	0.170285	0.00745313	0.0659104
ENSG00000090266.13	NDUFB2	737.676	-0.285717	0.137724	0.00745358	0.0659104
ENSG00000129562.11	DAD1	3289.82	-0.268126	0.125832	0.00745786	0.0659104
ENSG00000154065.17	ANKRD29	15.9541	0.746001	1.04858	0.00746694	0.0659521
ENSG00000167617.3	CDC42EP5	44.0889	0.546973	0.420079	0.0074724	0.0659619
ENSG00000160214.13	RRP1	2187.95	-0.27914	0.132548	0.00748194	0.0659757
ENSG00000147457.14	CHMP7	1625.29	-0.245382	0.111258	0.00748535	0.0659757
ENSG00000285804.2		19.8878	0.732889	1.26514	0.00748704	0.0659757
ENSG00000283433.1	RNA5SP532	7.46696	0.0974567	0.210623	0.00749311	NA
ENSG00000132591.12	ERAL1	2730.53	-0.286789	0.138622	0.00749856	0.0660388
ENSG00000140464.20	PML	2300.01	-0.268436	0.126433	0.00750947	0.0660822
ENSG00000100106.22	TRIOBP	2667.05	0.267133	0.124919	0.00751222	0.0660822
ENSG00000154102.11	C16orf74	3.40034	0.0563954	0.183009	0.00752197	NA
ENSG00000176261.16	ZBTB8OS	636.503	-0.287675	0.139502	0.0075368	0.066215
ENSG00000102897.10	LYRM1	411.869	-0.309999	0.156015	0.00753817	0.066215
ENSG00000129255.16	MPDU1	1287.68	-0.300611	0.148244	0.00754044	0.066215
ENSG00000106803.10	SEC61B	3033.74	-0.280304	0.134434	0.00755038	0.0662639
ENSG00000164402.14	SEPTIN8	2973.73	0.236198	0.105725	0.00758195	0.0665024
ENSG00000138685.17	FGF2	456.567	0.325903	0.168419	0.00759196	0.0665204
ENSG00000154930.15	ACSS1	316.259	0.320551	0.164742	0.00759279	0.0665204
ENSG00000162851.8	TFB2M	832.807	-0.273126	0.129486	0.00760925	0.066626
ENSG00000159388.6	BTG2	1577.19	0.275186	0.130649	0.00763597	0.0668214
ENSG00000163001.12	CFAP36	666.393	-0.294759	0.145085	0.00764618	0.066872
ENSG00000110700.7	RPS13	12356.7	-0.285155	0.139896	0.00766	0.0669543
ENSG00000115221.12	ITGB6	427.271	-0.31342	0.159275	0.00767974	0.0670656
ENSG00000273769.5	L1CAM-AS1	159.606	0.501255	0.359453	0.0076816	0.0670656
ENSG00000047936.11	ROS1	17.3626	0.714224	1.03284	0.00769197	0.0671174
ENSG00000197111.16	PCBP2	3905.55	-0.288839	0.141124	0.00770825	0.0671924
ENSG00000054965.11	FAM168A	5039.28	0.261203	0.121569	0.00770944	0.0671924
ENSG00000183549.10	ACSM5	5.67956	0.0781274	0.195668	0.00772308	NA
ENSG00000152192.8	POU4F1	1451.08	0.278974	0.134281	0.00772382	0.067279
ENSG00000101444.13	AHCY	8105.86	-0.250202	0.112873	0.00775307	0.0674561
ENSG00000102738.8	MRPS31	664.898	-0.285063	0.138524	0.00776458	0.0675175
ENSG00000026508.21	CD44	3211.53	-0.255113	0.118229	0.00777394	0.0675523
ENSG00000130731.16	METTL26	1191.14	-0.344126	0.186519	0.00777788	0.0675523
ENSG00000077348.10	EXOSC5	1050.29	-0.315969	0.161476	0.00778415	0.0675523
ENSG00000132768.14	DPH2	1814.68	-0.267003	0.126189	0.00778643	0.0675523
ENSG00000152926.16	ZNF117	209.997	0.373108	0.210477	0.00779724	0.0676074
ENSG00000271781.1		48.9942	-0.5379	0.424572	0.00780977	0.0676773
ENSG00000113312.12	TTC1	2130.88	-0.256213	0.119161	0.0078225	0.0677487
ENSG00000171860.5	C3AR1	108.959	-0.43836	0.281108	0.00786622	0.0680884
ENSG00000164934.14	DCAF13	2160.14	-0.24577	0.112739	0.00787859	0.0681229
ENSG00000125458.7	NT5C	485.856	-0.346357	0.18667	0.00788043	0.0681229
ENSG00000134909.19	ARHGAP32	548.496	0.323246	0.167758	0.00788425	0.0681229
ENSG00000162881.7	OXER1	100.428	-0.446598	0.292743	0.00788853	0.0681229
ENSG00000133056.14	PIK3C2B	623.101	0.320652	0.165978	0.00789269	0.0681229
ENSG00000084073.10	ZMPSTE24	1972.72	-0.24906	0.115027	0.0079385	0.0684792
ENSG00000160049.12	DFFA	2245.03	-0.243558	0.111605	0.00797677	0.0687012
ENSG00000254030.1	IGLC5	28.0694	-0.623678	0.67883	0.00797829	0.0687012
ENSG00000285820.1		23.0869	0.656182	0.845762	0.0079824	0.0687012
ENSG00000163485.17	ADORA1	4488.98	-0.286654	0.140787	0.00799937	0.0688082
ENSG00000048707.15	VPS13D	973.423	0.337537	0.18054	0.00802302	0.0689724
ENSG00000164610.10	RP9	495.18	-0.318846	0.165632	0.00803311	0.06902
ENSG00000100968.14	NFATC4	366.35	0.368077	0.208354	0.00804056	0.0690448
ENSG00000174197.18	MGA	1039.81	0.33381	0.177584	0.00805581	0.0690796
ENSG00000101150.18	TPD52L2	2708.68	-0.246184	0.114011	0.00805777	0.0690796
ENSG00000072849.11	DERL2	1413.76	-0.254821	0.119347	0.00806168	0.0690796
ENSG00000145050.19	MANF	2689.36	-0.279846	0.135922	0.00806286	0.0690796
ENSG00000275700.6	AATF	3569.85	-0.23317	0.1056	0.00811427	0.0694252
ENSG00000128708.13	HAT1	2710.73	-0.241718	0.110907	0.008116	0.0694252
ENSG00000196510.14	ANAPC7	1401.12	-0.272608	0.131175	0.00811828	0.0694252
ENSG00000092051.18	JPH4	58.9368	0.524232	0.416783	0.00812303	0.0694252
ENSG00000137266.15	SLC22A23	349.489	0.359563	0.200962	0.00812858	0.0694252
ENSG00000138413.14	IDH1	1575.31	0.280001	0.136018	0.00813979	0.0694252
ENSG00000162430.18	SELENON	5293	0.245869	0.113288	0.00814429	0.0694252
ENSG00000149923.14	PPP4C	5152.35	-0.2772	0.135082	0.00814717	0.0694252
ENSG00000158869.11	FCER1G	30.953	-0.583182	0.548037	0.00814846	0.0694252
ENSG00000243335.10	KCTD7	406.203	0.288004	0.142063	0.0081543	0.0694252
ENSG00000103495.15	MAZ	2755.93	-0.357063	0.203549	0.00815579	0.0694252
ENSG00000186564.6	FOXD2	260.093	0.38569	0.227139	0.00815987	0.0694252
ENSG00000151458.12	ANKRD50	613.709	0.325118	0.170987	0.00816281	0.0694252
ENSG00000205978.6	NYNRIN	9.66959	0.121869	0.235548	0.00819305	NA
ENSG00000158458.21	NRG2	2.27055	0.039471	0.176191	0.00819322	NA
ENSG00000168288.13	MMADHC	1875.06	-0.272144	0.131091	0.00820594	0.0697528
ENSG00000063177.13	RPL18	16942	-0.299348	0.15606	0.00822105	0.069842
ENSG00000099992.16	TBC1D10A	488.992	-0.303078	0.154021	0.00822626	0.069847
ENSG00000248333.9	CDK11B	2569.12	-0.264903	0.126583	0.00823153	0.0698526
ENSG00000090376.11	IRAK3	302.169	0.33679	0.181184	0.0082381	0.0698674
ENSG00000007520.4	TSR3	1963.93	-0.33332	0.178255	0.0082425	0.0698674
ENSG00000130635.16	COL5A1	15993.3	0.283038	0.140639	0.00824712	0.0698675
ENSG00000115541.11	HSPE1	454.042	-0.295607	0.148482	0.00826691	0.069969
ENSG00000133316.16	WDR74	1245.02	-0.289701	0.144177	0.00826835	0.069969
ENSG00000104299.15	INTS9	601.627	-0.277094	0.134635	0.00827344	0.0699729
ENSG00000174915.12	PTDSS2	1205.12	-0.267719	0.127893	0.00830455	0.0701785
ENSG00000099817.12	POLR2E	8637.05	-0.301571	0.153375	0.00830701	0.0701785
ENSG00000086065.14	CHMP5	1190.99	-0.266142	0.127508	0.00833148	0.0703123
ENSG00000160813.7	PPP1R35	252.651	-0.433465	0.285347	0.00833214	0.0703123
ENSG00000152078.10	TLCD4	1980.96	0.286334	0.141556	0.00836605	0.0705335
ENSG00000100276.10	RASL10A	183.424	-0.381001	0.224783	0.00836767	0.0705335
ENSG00000256258.1		3.26089	0.0559299	0.182733	0.00837424	NA
ENSG00000071082.11	RPL31	17317.2	-0.274842	0.1331	0.00837512	0.070557
ENSG00000103319.12	EEF2K	570.066	0.304839	0.155943	0.00838967	0.0706285
ENSG00000106554.13	CHCHD3	3860.19	-0.249967	0.116789	0.00839294	0.0706285
ENSG00000120860.11	WASHC3	488.197	-0.301929	0.154079	0.00842618	0.0708688
ENSG00000249459.11	ZNF286B	160.837	-0.377213	0.221539	0.00845411	0.071058
ENSG00000100983.12	GSS	3059.2	-0.247574	0.115353	0.00845806	0.071058
ENSG00000163945.19	UVSSA	1129.31	0.265334	0.127024	0.00847016	0.0711202
ENSG00000138798.13	EGF	16.3545	0.234677	0.503453	0.00852122	0.0715093
ENSG00000248323.8	LUCAT1	142.408	-0.39005	0.235782	0.00852912	0.071536
ENSG00000152147.11	GEMIN6	642.815	-0.284648	0.141369	0.00854229	0.0716067
ENSG00000144034.16	TPRKB	2387.8	-0.274794	0.134437	0.00855238	0.0716516
ENSG00000198498.10	TMA16	738.778	-0.261657	0.124955	0.00855914	0.0716686
ENSG00000131469.15	RPL27	30417	-0.30866	0.159944	0.00858841	0.0718739
ENSG00000136045.12	PWP1	1386.36	-0.248324	0.116411	0.00859829	0.0718772
ENSG00000114115.10	RBP1	573.719	-0.293109	0.14807	0.00860666	0.0719074
ENSG00000117691.10	NENF	2018.81	-0.301454	0.15478	0.0086228	0.0720025
ENSG00000177156.11	TALDO1	4145.52	-0.262737	0.126064	0.0086488	0.0721798
ENSG00000102554.14	KLF5	1458.85	0.285634	0.142302	0.00866911	0.0722659
ENSG00000130711.5	PRDM12	2068.6	0.317464	0.167575	0.00867344	0.0722659
ENSG00000118513.20	MYB	210.067	0.334055	0.181732	0.00868215	0.0722964
ENSG00000183597.16	TANGO2	437.941	0.316739	0.166287	0.00868665	0.0722964
ENSG00000169760.18	NLGN1	1155.01	0.281364	0.139293	0.00869829	0.0723535
ENSG00000143367.17	TUFT1	1800.14	-0.251857	0.119092	0.00871436	0.07243
ENSG00000126768.13	TIMM17B	2989.54	-0.329854	0.179409	0.00872457	0.0724477
ENSG00000118181.11	RPS25	8239.71	-0.271385	0.132495	0.00872875	0.0724477
ENSG00000114942.14	EEF1B2	7885.27	-0.291083	0.146244	0.00874838	0.0725708
ENSG00000169994.20	MYO7B	180.599	-0.37372	0.221139	0.00877742	0.0727719
ENSG00000023191.17	RNH1	5369.6	-0.284412	0.144329	0.00880066	0.0729245
ENSG00000162910.19	MRPL55	724.775	-0.333327	0.182906	0.00880713	0.0729271
ENSG00000168685.15	IL7R	38.3885	0.538618	0.483374	0.0088106	0.0729271
ENSG00000180817.12	PPA1	3011.91	-0.249383	0.11716	0.00883431	0.073053
ENSG00000176749.9	CDK5R1	985.147	-0.248027	0.116849	0.00885119	0.0731032
ENSG00000156697.13	UTP14A	1083.72	-0.255092	0.121665	0.00892891	0.0737049
ENSG00000147604.14	RPL7	23570.2	-0.256629	0.12132	0.00893539	0.0737182
ENSG00000183648.11	NDUFB1	1378.83	-0.266756	0.130617	0.00894483	0.0737431
ENSG00000068120.15	COASY	5626.74	-0.254812	0.120007	0.00894815	0.0737431
ENSG00000213462.5	ERV3-1	151.012	0.435078	0.296298	0.00901214	0.0742301
ENSG00000214026.11	MRPL23	1544.44	-0.306716	0.160715	0.00902394	0.0742868
ENSG00000143374.18	TARS2	1085.59	-0.25166	0.119709	0.00903317	0.0743224
ENSG00000187091.14	PLCD1	114.991	0.438413	0.303812	0.00904747	0.0743996
ENSG00000111670.16	GNPTAB	1560.22	0.29194	0.148637	0.00906229	0.074481
ENSG00000133739.16	LRRCC1	632.318	0.278427	0.138491	0.00907375	0.0745347
ENSG00000129071.10	MBD4	439.132	0.294883	0.151214	0.00909824	0.0746551
ENSG00000130312.7	MRPL34	1254.08	-0.314146	0.165274	0.00909827	0.0746551
ENSG00000141076.18	UTP4	2256.48	-0.240043	0.112721	0.00911948	0.0747677
ENSG00000104825.17	NFKBIB	809.561	-0.334802	0.185928	0.00912187	0.0747677
ENSG00000140443.15	IGF1R	2572.93	0.278372	0.13852	0.0091302	0.0747955
ENSG00000122884.13	P4HA1	995.829	-0.261629	0.126414	0.00916944	0.0750763
ENSG00000094841.14	UPRT	728.419	-0.266317	0.130382	0.00918995	0.0751689
ENSG00000167862.10	MRPL58	1108.61	-0.297369	0.153622	0.00919067	0.0751689
ENSG00000174099.12	MSRB3	1215.09	0.263465	0.128343	0.00920746	0.0752655
ENSG00000104823.9	ECH1	1361.49	-0.303624	0.159581	0.00921329	0.0752725
ENSG00000213585.11	VDAC1	6815.54	-0.236886	0.110411	0.00923595	0.075417
ENSG00000169758.13	TMEM266	26.9978	0.575309	0.754376	0.00926489	0.0756125
ENSG00000198663.17	C6orf89	1483.07	0.239767	0.113974	0.00930778	0.0759216
ENSG00000225376.6	TMEM246-AS1	13.0986	0.157215	0.28549	0.00931959	0.075977
ENSG00000275833.1		14.7047	0.148676	0.271735	0.00935132	0.0761947
ENSG00000179348.13	GATA2	961.743	0.284245	0.144085	0.00937368	0.0762889
ENSG00000197380.11	DACT3	95.2641	0.43043	0.2968	0.0093753	0.0762889
ENSG00000091164.13	TXNL1	1286	-0.255958	0.123534	0.00937801	0.0762889
ENSG00000240682.10	ISY1	660.918	-0.30133	0.159013	0.00938497	0.0763045
ENSG00000127837.10	AAMP	3346.38	-0.265024	0.130168	0.00941843	0.0765355
ENSG00000154310.17	TNIK	774.618	0.307538	0.162018	0.00946439	0.0768379
ENSG00000117707.16	PROX1	951.585	0.293329	0.151385	0.00947073	0.0768379
ENSG00000183605.17	SFXN4	882.619	-0.270626	0.134419	0.00947087	0.0768379
ENSG00000171483.13	SSX6P	10.2539	0.128485	0.243058	0.0095	NA
ENSG00000185664.15	PMEL	106.854	0.39225	0.248586	0.00954115	0.0773523
ENSG00000053501.14	USE1	412.631	-0.345059	0.198987	0.00955365	0.0773523
ENSG00000154839.10	SKA1	294.052	0.330708	0.184087	0.00955406	0.0773523
ENSG00000149100.13	EIF3M	6099.31	-0.242413	0.114774	0.00955471	0.0773523
ENSG00000152240.13	HAUS1	1304.69	-0.267776	0.132334	0.00958116	0.0775064
ENSG00000248445.5	SEMA6A-AS1	26.7455	0.563086	0.793728	0.00959411	0.0775179
ENSG00000113594.10	LIFR	1128.77	0.335426	0.188806	0.00959565	0.0775179
ENSG00000088832.18	FKBP1A	5011.08	-0.249917	0.120149	0.00961476	0.0775918
ENSG00000189046.11	ALKBH2	653.683	-0.298584	0.156861	0.00961505	0.0775918
ENSG00000008256.16	CYTH3	4514.33	0.223153	0.102409	0.00962507	0.0776313
ENSG00000124374.9	PAIP2B	663.445	0.292379	0.149943	0.00963655	0.0776825
ENSG00000213722.10	DDAH2	1697.24	-0.285721	0.149	0.00964773	0.0777312
ENSG00000135521.9	LTV1	734.926	-0.267867	0.1332	0.00969973	0.0781086
ENSG00000163682.17	RPL9	22303.2	-0.262406	0.128222	0.00971155	0.0781622
ENSG00000110958.16	PTGES3	11323.8	-0.242804	0.11485	0.00973106	0.0782777
ENSG00000152076.19	CCDC74B	8.57734	0.117091	0.229577	0.00973304	NA
ENSG00000138246.17	DNAJC13	1115.77	0.314583	0.170397	0.00974519	0.0783497
ENSG00000204272.13	NBDY	857.409	-0.275644	0.139381	0.00983758	0.0790505
ENSG00000169249.14	ZRSR2	755.05	-0.266062	0.132365	0.00987253	0.0792892
ENSG00000047644.20	WWC3	742.212	0.268353	0.133853	0.00988823	0.0793732
ENSG00000184076.13	UQCR10	399.624	-0.303138	0.161992	0.00991181	0.0794964
ENSG00000181722.17	ZBTB20	87.7713	0.467566	0.371419	0.00991575	0.0794964
ENSG00000121851.13	POLR3GL	171.248	-0.369962	0.227733	0.0099214	0.0794964
ENSG00000187260.16	WDR86	56.4717	0.485532	0.413569	0.00992458	0.0794964
ENSG00000162976.13	SLC66A3	262.206	0.312707	0.169984	0.0099348	0.0795362
ENSG00000241666.2		25.0838	-0.53892	0.739999	0.00994553	0.07958
ENSG00000154719.14	MRPL39	1511.02	-0.273312	0.138117	0.00995316	0.079599
ENSG00000171298.13	GAA	6340.14	0.308327	0.166271	0.0099633	0.079638
ENSG00000177981.11	ASB8	698.07	-0.270271	0.135842	0.0099811	0.0797382
ENSG00000143727.16	ACP1	5493.8	-0.238357	0.113599	0.00999635	0.0798179
ENSG00000125870.11	SNRPB2	2421.76	-0.250477	0.121665	0.0100155	0.0798969
ENSG00000102030.16	NAA10	1140.63	-0.298803	0.160955	0.0100168	0.0798969
ENSG00000138764.15	CCNG2	707.308	0.260209	0.128977	0.0100255	0.0799243
ENSG00000172172.8	MRPL13	1097.73	-0.300473	0.1606	0.0100479	0.0800607
ENSG00000111481.10	COPZ1	2995.41	-0.23913	0.11386	0.0100639	0.0801455
ENSG00000158526.8	TSR2	3095.63	-0.241666	0.115778	0.0100777	0.0802138
ENSG00000171960.12	PPIH	623.095	-0.295489	0.156229	0.0100853	0.0802321
ENSG00000288838.1		16.4976	0.187432	0.344805	0.0101008	0.0803129
ENSG00000155115.7	GTF3C6	1697.79	-0.26065	0.129186	0.0101145	0.0803797
ENSG00000135525.19	MAP7	98.8823	0.416358	0.288522	0.0101402	0.0805419
ENSG00000104969.11	SGTA	7345.28	-0.282319	0.144634	0.0101502	0.0805792
ENSG00000108984.15	MAP2K6	2.10859	0.0380145	0.175695	0.0101514	NA
ENSG00000126822.18	PLEKHG3	1235.09	0.253877	0.124107	0.0101649	0.0806131
ENSG00000110422.12	HIPK3	2432.52	0.284663	0.147396	0.0101652	0.0806131
ENSG00000119121.22	TRPM6	4.46893	0.0757809	0.193876	0.0101731	NA
ENSG00000148730.7	EIF4EBP2	4726.57	0.238259	0.113051	0.0101791	0.0806811
ENSG00000184924.6	PTRHD1	396.353	-0.30166	0.162369	0.010189	0.0807174
ENSG00000177989.14	ODF3B	216.227	0.428524	0.311286	0.0102115	0.0808173
ENSG00000164199.18	ADGRV1	62.8362	0.487266	0.433069	0.0102158	0.0808173
ENSG00000115211.17	EIF2B4	1826.19	-0.252318	0.12353	0.0102229	0.0808173
ENSG00000174567.8	GOLT1A	7.39247	-0.0993183	0.211763	0.0102311	NA
ENSG00000169733.12	RFNG	837.934	-0.327173	0.186099	0.0102654	0.0810701
ENSG00000233913.7	RPL10P9	93.8804	-0.421175	0.30198	0.0102656	0.0810701
ENSG00000224934.6	GOT1-DT	53.2665	0.484806	0.43413	0.010271	0.0810703
ENSG00000270061.1		9.64013	0.121897	0.23476	0.0102992	NA
ENSG00000158292.7	GPR153	4889.98	-0.289223	0.151885	0.0103003	0.0812589
ENSG00000168899.5	VAMP5	45.7265	-0.502648	0.504457	0.0103064	0.0812653
ENSG00000042088.14	TDP1	2209.8	-0.230752	0.10908	0.0103335	0.0814019
ENSG00000141698.17	NT5C3B	5336.66	-0.263641	0.13252	0.0103345	0.0814019
ENSG00000168916.16	ZNF608	275.773	0.3309	0.189245	0.010385	0.081714
ENSG00000061938.21	TNK2	4505.75	-0.311472	0.170918	0.0104015	0.0817682
ENSG00000182004.13	SNRPE	5891.29	-0.270432	0.137236	0.0104026	0.0817682
ENSG00000258611.2	YBX2P2	9.9241	0.115069	0.227093	0.0104316	NA
ENSG00000110063.10	DCPS	981.929	-0.261569	0.131092	0.0104516	0.0821101
ENSG00000184990.13	SIVA1	3577.34	-0.273705	0.140146	0.0104579	0.0821102
ENSG00000165152.9	PGAP4	261.32	0.311186	0.17119	0.0104624	0.0821102
ENSG00000127129.10	EDN2	153.465	-0.394952	0.266826	0.0104816	0.0822183
ENSG00000138111.14	MFSD13A	109.95	0.381395	0.246783	0.0104915	0.0822532
ENSG00000102401.20	ARMCX3	2370.68	0.230468	0.108876	0.010533	0.082536
ENSG00000117713.21	ARID1A	7163.96	0.309941	0.170526	0.0105448	0.0825524
ENSG00000130811.12	EIF3G	5635.03	-0.303037	0.164607	0.0105464	0.0825524
ENSG00000165138.18	ANKS6	5352.96	0.222009	0.104867	0.0105515	0.0825524
ENSG00000224543.4	SNRPGP15	62.3908	-0.473719	0.423311	0.0105625	0.0825952
ENSG00000181804.15	SLC9A9	15.7608	0.190253	0.350205	0.0105679	0.0825952
ENSG00000097021.20	ACOT7	5493.09	-0.276209	0.144505	0.0105763	0.0826028
ENSG00000118762.8	PKD2	886.146	0.274059	0.140477	0.0105797	0.0826028
ENSG00000137193.14	PIM1	765.9	0.269505	0.137125	0.0105855	0.0826049
ENSG00000196972.9	SMIM10L2B	76.5553	0.425142	0.313283	0.0106327	0.0828911
ENSG00000269858.6	EGLN2	234.415	0.325469	0.185383	0.0106331	0.0828911
ENSG00000187231.14	SESTD1	1219.99	0.271121	0.138481	0.0106552	0.0829213
ENSG00000162630.6	B3GALT2	21.177	-0.444782	1.34525	0.010657	0.0829213
ENSG00000062485.19	CS	6588.94	-0.235679	0.112872	0.0106629	0.0829213
ENSG00000130595.19	TNNT3	10.9157	-0.125634	0.238999	0.0106633	0.0829213
ENSG00000108774.15	RAB5C	1676.84	-0.284605	0.149666	0.0106644	0.0829213
ENSG00000243130.8	PSG11	20.9276	0.439887	1.4769	0.0107015	0.0831673
ENSG00000185482.8	STAC3	54659	-0.243004	0.12507	0.0107104	0.0831937
ENSG00000138795.10	LEF1	385.574	0.2914	0.15526	0.0107387	0.0832896
ENSG00000173726.11	TOMM20	4134.18	-0.221699	0.104296	0.0107392	0.0832896
ENSG00000250312.8	ZNF718	146.979	0.361214	0.224681	0.0108017	0.0837314
ENSG00000072110.16	ACTN1	20423.3	-0.227958	0.105803	0.0108365	0.0839581
ENSG00000235374.2	SSR4P1	125.86	0.399831	0.2771	0.0108636	0.0841246
ENSG00000081721.12	DUSP12	700.737	-0.269139	0.137919	0.0108743	0.0841648
ENSG00000177954.14	RPS27	14017.4	-0.240647	0.119506	0.0109074	0.0843774
ENSG00000186665.10	C17orf58	493.301	-0.269679	0.138532	0.0109693	0.0847999
ENSG00000165959.12	CLMN	905.561	0.278824	0.145614	0.0109732	0.0847999
ENSG00000167113.11	COQ4	2161.43	-0.253802	0.126768	0.0110331	0.0852191
ENSG00000213654.10	GPSM3	46.3362	-0.478442	0.48324	0.0110417	0.0852421
ENSG00000170899.11	GSTA4	560.323	-0.313779	0.177316	0.0110478	0.0852421
ENSG00000214199.3	EEF1A1P12	29.2858	-0.488389	0.69083	0.0110529	0.0852421
ENSG00000122873.12	CISD1	1197.8	-0.240644	0.117534	0.0110752	0.0853706
ENSG00000115539.14	PDCL3	1048.26	-0.251481	0.12529	0.0110869	0.0854168
ENSG00000165678.22	GHITM	2454.62	-0.239315	0.116869	0.011134	0.0857361
ENSG00000198721.13	ECI2	375.417	-0.309447	0.173957	0.0111921	0.0861399
ENSG00000198198.17	SZT2	1479.99	0.354013	0.221686	0.0112205	0.0862705
ENSG00000227234.2	SPANXB1	4.12594	0.064578	0.187134	0.0112303	NA
ENSG00000108523.16	RNF167	3265.27	-0.255735	0.128804	0.0112329	0.0863052
ENSG00000100603.14	SNW1	1740.52	-0.247124	0.122435	0.0112364	0.0863052
ENSG00000174444.15	RPL4	32112.7	-0.247049	0.115305	0.0112577	0.0864252
ENSG00000044574.9	HSPA5	26878.6	-0.222427	0.105589	0.0113074	0.0867376
ENSG00000102978.13	POLR2C	1595.99	-0.265891	0.1368	0.0113099	0.0867376
ENSG00000074201.9	CLNS1A	4801.96	-0.231546	0.111033	0.0113229	0.0867939
ENSG00000162804.14	SNED1	354.831	0.321397	0.185833	0.0113426	0.0868681
ENSG00000215375.7	MYL5	409.424	-0.308857	0.174052	0.0113441	0.0868681
ENSG00000077274.9	CAPN6	2.00416	0.0377623	0.175586	0.0113522	NA
ENSG00000162139.10	NEU3	960.046	0.257779	0.130406	0.011357	0.0868933
ENSG00000221986.7	MYBPHL	234.11	-0.339077	0.204943	0.0113589	0.0868933
ENSG00000165886.5	UBTD1	1362.08	-0.325583	0.191177	0.0113707	0.0869399
ENSG00000159840.16	ZYX	4924.63	-0.296117	0.160876	0.0113835	0.0869936
ENSG00000102981.10	PARD6A	242.685	-0.351888	0.220746	0.0114036	0.0871038
ENSG00000183828.15	NUDT14	2746.02	-0.279908	0.148709	0.0114256	0.0871836
ENSG00000073910.23	FRY	217.102	0.334068	0.199809	0.0114505	0.0873297
ENSG00000237424.1	FOXD2-AS1	61.7599	0.447491	0.386612	0.0114699	0.0873587
ENSG00000148120.18	AOPEP	2298.94	-0.244519	0.121133	0.0114724	0.0873587
ENSG00000281406.2	BLACAT1	174.196	0.351597	0.219266	0.0114733	0.0873587
ENSG00000175390.15	EIF3F	3865.03	-0.246718	0.122442	0.0114774	0.0873587
ENSG00000171813.14	PWWP2B	63.1302	0.431692	0.34749	0.0114848	0.0873709
ENSG00000254610.3		23.9598	0.425748	1.0903	0.011538	0.0877316
ENSG00000280445.1		32.057	0.479248	0.679402	0.0115594	0.0878132
ENSG00000166166.13	TRMT61A	1379.59	-0.274441	0.144613	0.0115603	0.0878132
ENSG00000118785.15	SPP1	5.73352	0.079235	0.195913	0.0115766	NA
ENSG00000149970.16	CNKSR2	526.485	0.299695	0.165937	0.011594	0.0880246
ENSG00000172375.14	C2CD2L	649.923	-0.266468	0.138208	0.0116268	0.0882294
ENSG00000204209.13	DAXX	1118.51	-0.258386	0.131939	0.0116357	0.0882531
ENSG00000144867.13	SRPRB	921.003	-0.25113	0.126136	0.0116493	0.0883115
ENSG00000287851.1		15.1689	0.181722	0.328723	0.0116577	0.0883299
ENSG00000133059.17	DSTYK	1404.05	0.265909	0.137379	0.0116707	0.0883299
ENSG00000149591.17	TAGLN	273.6	-0.308555	0.175412	0.0116746	0.0883299
ENSG00000010256.11	UQCRC1	6229.99	-0.250891	0.126742	0.0116798	0.0883299
ENSG00000187994.14	RINL	21.1241	-0.253081	0.53955	0.0116809	0.0883299
ENSG00000183617.5	MRPL54	728.306	-0.308836	0.175742	0.0117008	0.088387
ENSG00000232931.6	LINC00342	35.4875	0.476807	0.596054	0.0117105	0.088387
ENSG00000226084.5		65.0964	-0.432206	0.366586	0.0117126	0.088387
ENSG00000134250.21	NOTCH2	8988.84	0.30385	0.170453	0.0117141	0.088387
ENSG00000145476.16	CYP4V2	263.189	0.296818	0.163967	0.0117194	0.088387
ENSG00000138162.19	TACC2	1267.16	-0.25412	0.128879	0.0117234	0.088387
ENSG00000156831.8	NSMCE2	315.869	-0.294518	0.162411	0.0117354	0.088433
ENSG00000128242.13	GAL3ST1	1.98081	0.0375095	0.175504	0.0117437	NA
ENSG00000206913.1		48.286	-0.458536	0.445882	0.0117488	0.0884899
ENSG00000126351.13	THRA	2065.96	0.253174	0.128055	0.01176	0.0885305
[truncated: 56,942 more rows]

## Sheet: RH30 2.5ATRA vs DMSO 
Table S3B - Differentially expressed genes in RH30 cells treated with 2.5 µM ATRA compared to DMSO
Ensembl Code	hgnc_symbol	baseMean	log2FoldChange	lfcSE	pvalue	padj
ENSG00000168056.18	LTBP3	5872.53	5.81458	0.175733	3.14597e-241	5.52967e-237
ENSG00000142910.16	TINAGL1	1069.56	5.84477	0.192468	1.17391e-203	1.03169e-199
ENSG00000167779.9	IGFBP6	2791.05	4.09629	0.157629	3.09973e-150	1.81613e-146
ENSG00000154358.23	OBSCN	894.499	5.95911	0.233858	2.8024e-143	1.23144e-139
ENSG00000118257.17	NRP2	1032.86	4.20168	0.18113	3.35166e-120	1.17824e-116
ENSG00000133083.15	DCLK1	508.561	4.28357	0.195372	8.66542e-108	2.53853e-104
ENSG00000100311.17	PDGFB	458.621	4.78925	0.226137	1.69685e-100	4.26079e-97
ENSG00000137309.20	HMGA1	3139.61	2.9231	0.138789	1.39652e-99	3.06832e-96
ENSG00000134321.13	RSAD2	392.238	5.9318	0.285232	1.18576e-96	2.31579e-93
ENSG00000211677.2	IGLC2	2417.06	-3.22681	0.168045	1.80966e-83	2.89167e-80
ENSG00000009950.16	MLXIPL	334.57	5.98838	0.324765	1.36973e-76	2.00631e-73
ENSG00000185215.11	TNFAIP2	11433.8	2.02832	0.112283	4.06938e-74	5.50212e-71
ENSG00000114841.18	DNAH1	327.163	3.97188	0.223879	2.06334e-71	2.59052e-68
ENSG00000108691.10	CCL2	1020.23	3.10204	0.175374	2.60758e-71	3.05556e-68
ENSG00000003137.9	CYP26B1	7297.79	2.52065	0.142726	4.80557e-71	5.27922e-68
ENSG00000132561.14	MATN2	812.142	2.6273	0.15699	3.8464e-64	3.97695e-61
ENSG00000188488.14	SERPINA5	209.208	4.06112	0.24251	5.38819e-64	5.26157e-61
ENSG00000107738.20	VSIR	639.005	2.68348	0.166346	8.14329e-60	7.5334e-57
ENSG00000183691.6	NOG	843.341	-2.58353	0.162586	3.92381e-58	3.44844e-55
ENSG00000136068.16	FLNB	6791.15	2.57812	0.164496	1.43107e-56	1.19781e-53
ENSG00000134668.13	SPOCD1	892.542	3.13043	0.205364	9.26365e-54	7.40124e-51
ENSG00000057704.13	TMCC3	171.985	3.90497	0.255408	1.24628e-53	9.52431e-51
ENSG00000170961.7	HAS2	431.855	-2.47108	0.167673	2.03121e-50	1.48761e-47
ENSG00000168079.17	SCARA5	186.028	3.31435	0.228241	6.22802e-49	4.37879e-46
ENSG00000162975.5	KCNF1	190.289	3.28272	0.227079	1.36074e-48	9.1991e-46
ENSG00000205336.14	ADGRG1	1602.23	2.41343	0.174431	8.06319e-45	5.06167e-42
ENSG00000075711.21	DLG1	4617.64	1.80379	0.130418	1.21671e-44	7.3745e-42
ENSG00000156804.7	FBXO32	329.279	2.67435	0.193358	1.29481e-44	7.58629e-42
ENSG00000162496.9	DHRS3	171.823	6.38467	0.454653	1.38576e-44	7.85725e-42
ENSG00000119917.15	IFIT3	615.898	2.02663	0.147595	4.27963e-44	2.35072e-41
ENSG00000137868.19	STRA6	744.383	8.58663	0.626537	1.10015e-43	5.85979e-41
ENSG00000106366.9	SERPINE1	3454.03	1.80579	0.133381	6.09723e-43	3.15209e-40
ENSG00000179403.12	VWA1	537.814	2.37696	0.176299	1.09136e-42	5.48081e-40
ENSG00000224321.1	RPL12P14	248.121	3.09364	0.232831	1.44421e-41	7.05137e-39
ENSG00000136158.12	SPRY2	3827.9	-1.68322	0.127106	2.75151e-41	1.30712e-38
ENSG00000110195.14	FOLR1	761.576	-2.27998	0.172849	5.43214e-41	2.44823e-38
ENSG00000132965.10	ALOX5AP	202.219	2.78919	0.211923	9.89783e-41	4.34935e-38
ENSG00000133321.11	PLAAT4	152.484	3.11608	0.238717	5.10182e-40	2.18719e-37
ENSG00000184371.14	CSF1	4253.21	1.97871	0.152074	6.43218e-40	2.69187e-37
ENSG00000120937.9	NPPB	1752.68	2.65124	0.204401	9.46908e-40	3.87065e-37
ENSG00000261371.6	PECAM1	797.413	-1.74814	0.13467	9.7868e-40	3.9096e-37
ENSG00000177706.9	FAM20C	141.004	3.25752	0.251873	2.32571e-39	9.08422e-37
ENSG00000166949.17	SMAD3	1808.82	1.56354	0.121621	5.3866e-39	2.05827e-36
ENSG00000145632.15	PLK2	13093.3	1.57766	0.125829	4.59551e-37	1.71862e-34
ENSG00000086967.10	MYBPC2	255.512	-2.69127	0.215497	5.053e-37	1.85034e-34
ENSG00000128284.20	APOL3	140.405	3.41266	0.277274	9.0107e-36	3.23227e-33
ENSG00000077984.6	CST7	185.268	-3.22584	0.266125	5.11681e-35	1.79876e-32
ENSG00000163435.16	ELF3	107.673	5.81372	0.479133	6.72382e-34	2.31734e-31
ENSG00000013588.9	GPRC5A	1036.28	1.6282	0.137887	2.25668e-33	7.628e-31
ENSG00000138131.4	LOXL4	526.465	1.84098	0.15894	3.39265e-32	1.12515e-29
ENSG00000080031.10	PTPRH	94.5533	3.58645	0.309215	3.84055e-32	1.2501e-29
ENSG00000164161.10	HHIP	1237.35	-1.61702	0.140357	6.46905e-32	2.06739e-29
ENSG00000169991.11	IFFO2	1804.6	1.8489	0.160628	7.15955e-32	2.24721e-29
ENSG00000136048.14	DRAM1	660.896	1.7623	0.153404	1.00998e-31	3.11445e-29
ENSG00000130433.8	CACNG6	100.987	3.83294	0.333061	1.03332e-31	3.13148e-29
ENSG00000163395.17	IGFN1	4416.47	4.10112	0.357905	1.21286e-31	3.61329e-29
ENSG00000042062.13	RIPOR3	296.472	2.12951	0.186515	2.11905e-31	6.20775e-29
ENSG00000119922.11	IFIT2	407.998	1.95038	0.171278	3.20235e-31	9.22748e-29
ENSG00000071575.12	TRIB2	1947.29	-1.34448	0.118698	6.06117e-31	1.71834e-28
ENSG00000198959.12	TGM2	117.053	3.31111	0.293482	9.40377e-31	2.62365e-28
ENSG00000205426.11	KRT81	130.166	3.99497	0.354743	1.34606e-30	3.69682e-28
ENSG00000023445.16	BIRC3	320.833	2.21984	0.197511	1.64626e-30	4.45174e-28
ENSG00000197177.16	ADGRA1	448.786	-2.01873	0.180276	2.49661e-30	6.64892e-28
ENSG00000079435.10	LIPE	98.3846	3.75249	0.335017	3.32252e-30	8.58823e-28
ENSG00000048707.15	VPS13D	1944.64	1.8631	0.168548	1.28472e-29	3.27269e-27
ENSG00000124491.16	F13A1	958.242	-1.62417	0.146999	1.38951e-29	3.48906e-27
ENSG00000170681.7	CAVIN4	597.48	1.73303	0.157893	3.08848e-29	7.64595e-27
ENSG00000137628.18	DDX60	626.756	1.76939	0.161534	4.1615e-29	1.01593e-26
ENSG00000103196.12	CRISPLD2	219.756	2.28802	0.211691	1.70232e-28	4.09887e-26
ENSG00000107831.14	FGF8	375.405	-2.34091	0.217695	3.0488e-28	7.24172e-26
ENSG00000005513.10	SOX8	12239.8	-1.81405	0.170242	9.25463e-28	2.16892e-25
ENSG00000148344.11	PTGES	82.7322	5.40212	0.499289	9.88272e-28	2.28564e-25
ENSG00000172995.17	ARPP21	227.593	-2.28377	0.215366	1.65038e-27	3.76736e-25
ENSG00000188897.10		77.835	3.73617	0.351105	2.09371e-27	4.7181e-25
ENSG00000180530.11	NRIP1	2464.57	1.59932	0.151957	4.13862e-27	9.20816e-25
ENSG00000135902.10	CHRND	4479.8	-1.55927	0.150254	1.96938e-26	4.27355e-24
ENSG00000100867.15	DHRS2	467.077	1.75554	0.170184	3.64151e-26	7.80571e-24
ENSG00000197249.14	SERPINA1	298.749	1.94885	0.189042	3.70586e-26	7.84793e-24
ENSG00000211676.2	IGLJ2	81.2386	-3.5025	0.340144	6.16047e-26	1.28908e-23
ENSG00000185559.16	DLK1	219.788	-2.30019	0.225631	1.15812e-25	2.39485e-23
ENSG00000165272.16	AQP3	1354.33	-1.62696	0.161486	4.49368e-25	9.18435e-23
ENSG00000197142.11	ACSL5	149.925	2.39586	0.24002	1.22849e-24	2.48197e-22
ENSG00000189056.15	RELN	106.351	2.79011	0.280305	1.40073e-24	2.79779e-22
ENSG00000162654.9	GBP4	82.6363	6.03877	0.591812	1.53475e-24	3.03105e-22
ENSG00000126217.21	MCF2L	291.746	-1.76676	0.177887	1.83943e-24	3.5924e-22
ENSG00000205436.8	EXOC3L4	204.766	1.90625	0.191929	1.87585e-24	3.62327e-22
ENSG00000163995.21	ABLIM2	100.422	-2.77583	0.283446	7.23764e-24	1.38278e-21
ENSG00000168685.15	IL7R	99.1609	2.63975	0.269941	8.59221e-24	1.62393e-21
ENSG00000162542.14	TMCO4	775.314	-1.60996	0.165004	1.08074e-23	2.02087e-21
ENSG00000229167.2		68.1328	5.56181	0.558897	1.38259e-23	2.55809e-21
ENSG00000172985.11	SH3RF3	70.1553	-3.90671	0.399923	1.5024e-23	2.75081e-21
ENSG00000203727.4	SAMD5	2059.62	-1.33922	0.137812	1.76731e-23	3.20247e-21
ENSG00000165887.12	ANKRD2	385.9	2.02595	0.212506	8.68281e-23	1.54159e-20
ENSG00000112715.26	VEGFA	1530.4	1.31736	0.138174	1.09663e-22	1.92755e-20
ENSG00000166750.10	SLFN5	1644.49	1.61952	0.17094	1.83619e-22	3.19551e-20
ENSG00000187608.10	ISG15	1064.23	1.45192	0.153439	1.99499e-22	3.43783e-20
ENSG00000187800.14	PEAR1	83.1732	6.52064	0.667636	2.84488e-22	4.8548e-20
ENSG00000125740.14	FOSB	96.4883	2.75347	0.293682	3.95246e-22	6.68004e-20
ENSG00000006016.12	CRLF1	3031.54	1.79791	0.192161	5.048e-22	8.45035e-20
ENSG00000275395.7	FCGBP	584.37	-1.99675	0.213884	5.64303e-22	9.35732e-20
ENSG00000106617.15	PRKAG2	1069.93	1.36269	0.146705	1.0865e-21	1.78481e-19
ENSG00000182179.13	UBA7	673.446	1.48411	0.160102	1.2712e-21	2.06888e-19
ENSG00000154553.16	PDLIM3	1234.81	-1.17224	0.126439	1.43093e-21	2.30748e-19
ENSG00000268223.7	ARL14EPL	78.7393	6.42922	0.673495	1.75608e-21	2.80606e-19
ENSG00000284543.1	LINC01226	67.2736	3.14258	0.342241	3.20724e-21	5.0787e-19
ENSG00000145911.6	N4BP3	1519.26	-1.42444	0.156318	5.35549e-21	8.40477e-19
ENSG00000262179.3	MYMX	1775.15	-1.36268	0.149694	6.03006e-21	9.37968e-19
ENSG00000138316.11	ADAMTS14	3531.21	1.57099	0.173021	6.51114e-21	1.00391e-18
ENSG00000159251.8	ACTC1	17976.5	-1.26854	0.140432	1.18011e-20	1.80372e-18
ENSG00000213949.10	ITGA1	609.977	1.34794	0.149478	1.36419e-20	2.0671e-18
ENSG00000175920.18	DOK7	1517.15	-1.71549	0.191533	1.99083e-20	2.99084e-18
ENSG00000054179.12	ENTPD2	273.611	-1.86242	0.208662	2.56691e-20	3.82361e-18
ENSG00000065534.20	MYLK	1991.13	1.37642	0.153946	2.71601e-20	4.01171e-18
ENSG00000180263.14	FGD6	370.603	1.56377	0.17598	4.31805e-20	6.32487e-18
ENSG00000124302.13	CHST8	80.5678	-3.04438	0.34416	5.93382e-20	8.44333e-18
ENSG00000108797.12	CNTNAP1	709.139	1.49036	0.168398	5.9565e-20	8.44333e-18
ENSG00000177363.5	LRRN4CL	124.889	-2.26488	0.257064	7.12139e-20	1.00138e-17
ENSG00000173641.18	HSPB7	197.279	-1.81123	0.206113	9.28865e-20	1.28556e-17
ENSG00000131016.17	AKAP12	323.06	1.5641	0.181015	3.68459e-19	5.05969e-17
ENSG00000119514.7	GALNT12	48.2479	3.93415	0.451632	4.00329e-19	5.45471e-17
ENSG00000056558.11	TRAF1	1413.54	1.41459	0.163837	4.06815e-19	5.50046e-17
ENSG00000100290.3	BIK	86.5721	2.65591	0.307424	4.34605e-19	5.83134e-17
ENSG00000170162.14	VGLL2	701.711	-1.41017	0.164617	7.12687e-19	9.49007e-17
ENSG00000132702.13	HAPLN2	81.3482	-2.64427	0.309136	7.89379e-19	1.04323e-16
ENSG00000230387.5		85.0512	2.43019	0.285163	1.05996e-18	1.39037e-16
ENSG00000171631.16	P2RY6	121.559	2.37063	0.278976	1.27345e-18	1.65803e-16
ENSG00000169429.12	CXCL8	65.3162	3.58899	0.422705	1.63884e-18	2.11808e-16
ENSG00000129521.15	EGLN3	976.403	-1.13917	0.134815	2.28564e-18	2.93246e-16
ENSG00000046653.15	GPM6B	334.178	-1.5414	0.183427	2.77264e-18	3.53151e-16
ENSG00000167281.20	RBFOX3	255.602	-1.77152	0.211367	3.19819e-18	4.02097e-16
ENSG00000173432.13	SAA1	130.063	2.02602	0.241485	3.20268e-18	4.02097e-16
ENSG00000185745.10	IFIT1	206.166	1.70676	0.204344	4.45207e-18	5.54993e-16
ENSG00000100605.17	ITPK1	2165.76	1.44386	0.173277	4.76176e-18	5.89419e-16
ENSG00000111799.22	COL12A1	2009.05	1.29537	0.155393	6.01362e-18	7.39171e-16
ENSG00000145287.11	PLAC8	295.361	1.46218	0.176191	6.95938e-18	8.4948e-16
ENSG00000108771.13	DHX58	65.2657	2.87654	0.350237	1.25898e-17	1.52615e-15
ENSG00000173918.15	C1QTNF1	959.321	-1.2924	0.157046	1.30429e-17	1.57024e-15
ENSG00000225285.1	LINC01770	120.49	2.3433	0.286045	1.4102e-17	1.6862e-15
ENSG00000167244.22	IGF2	1851.99	-1.09579	0.133284	1.42399e-17	1.69118e-15
ENSG00000182533.7	CAV3	2235.63	-1.07682	0.130734	1.45684e-17	1.71858e-15
ENSG00000128266.9	GNAZ	381.429	-1.42186	0.174037	2.05925e-17	2.41303e-15
ENSG00000227748.2		43.5589	3.86263	0.472281	3.63868e-17	4.23557e-15
ENSG00000168016.15	TRANK1	64.8144	2.69569	0.332866	4.02244e-17	4.65147e-15
ENSG00000149633.12	KIAA1755	50.9329	3.14309	0.388109	4.56444e-17	5.24373e-15
ENSG00000164307.13	ERAP1	1980.09	1.14329	0.142133	6.9663e-17	7.95108e-15
ENSG00000123095.6	BHLHE41	335.616	1.29256	0.161312	8.19123e-17	9.28886e-15
ENSG00000143217.9	NECTIN4	40.8782	4.0594	0.50285	9.03833e-17	1.01838e-14
ENSG00000106003.14	LFNG	3269	-1.10138	0.138265	1.31801e-16	1.47559e-14
ENSG00000128510.12	CPA4	5819.98	0.951589	0.120351	2.52199e-16	2.80564e-14
ENSG00000041982.16	TNC	14077.2	-1.21915	0.155486	2.79581e-16	3.09069e-14
ENSG00000128342.5	LIF	3488.37	1.11731	0.142153	3.1166e-16	3.42378e-14
ENSG00000138356.14	AOX1	224.372	1.45227	0.186516	4.52707e-16	4.91187e-14
ENSG00000121966.8	CXCR4	905.486	-1.0557	0.135819	6.47113e-16	6.9781e-14
ENSG00000154370.16	TRIM11	2314.51	1.22244	0.158128	7.9363e-16	8.50588e-14
ENSG00000177409.12	SAMD9L	394.201	1.42871	0.185146	8.29433e-16	8.83572e-14
ENSG00000163121.10	NEURL3	44.8466	4.07324	0.527515	1.10555e-15	1.17062e-13
ENSG00000152463.15	OLAH	56.0517	2.7199	0.354338	1.14692e-15	1.20715e-13
ENSG00000163131.12	CTSS	464.131	1.34973	0.176381	1.37454e-15	1.42695e-13
ENSG00000074416.16	MGLL	1231.5	-0.99823	0.129937	1.38706e-15	1.42695e-13
ENSG00000070614.15	NDST1	9357.75	1	0.130118	1.38822e-15	1.42695e-13
ENSG00000064042.18	LIMCH1	3248.48	1.11069	0.144883	1.44665e-15	1.47836e-13
ENSG00000145604.17	SKP2	10692.2	-0.904143	0.116949	1.54928e-15	1.57409e-13
ENSG00000132185.18	FCRLA	294.713	1.29187	0.169093	1.58072e-15	1.5968e-13
ENSG00000145113.22	MUC4	135.988	9.29796	1.30745	1.75838e-15	1.76612e-13
ENSG00000070808.17	CAMK2A	209.963	1.46616	0.192488	1.7686e-15	1.76629e-13
ENSG00000213030.6	CGB8	125.127	1.93154	0.255161	2.17828e-15	2.16314e-13
ENSG00000166897.16	ELFN2	91.1606	-2.39696	0.317216	2.48124e-15	2.45016e-13
ENSG00000167487.12	KLHL26	53.519	2.73196	0.361958	3.36305e-15	3.30236e-13
ENSG00000153404.15	PLEKHG4B	172.927	-1.5238	0.204196	5.43133e-15	5.30369e-13
ENSG00000189143.10	CLDN4	1961.61	1.0914	0.146396	7.40007e-15	7.18625e-13
ENSG00000167280.17	ENGASE	7803.9	-1.13192	0.152369	8.26914e-15	7.98609e-13
ENSG00000183117.20	CSMD1	91.4141	-2.05603	0.279224	1.04385e-14	1.00261e-12
ENSG00000095203.15	EPB41L4B	36.7898	5.02908	0.6648	1.60509e-14	1.52501e-12
ENSG00000105048.18	TNNT1	11614	-1.08923	0.148904	1.89242e-14	1.78834e-12
ENSG00000101306.11	MYLK2	268.709	-1.33352	0.182885	2.09972e-14	1.97363e-12
ENSG00000073417.15	PDE8A	800.449	0.987354	0.135641	2.54342e-14	2.37797e-12
ENSG00000131389.18	SLC6A6	4242.41	1.17688	0.163276	4.51268e-14	4.19679e-12
ENSG00000099785.11	MARCHF2	183.269	1.39517	0.194934	5.59271e-14	5.17385e-12
ENSG00000233521.8	LINC01638	36.4807	5.26423	0.708995	5.82567e-14	5.36114e-12
ENSG00000146411.6	SLC2A12	103.39	2.00481	0.281395	6.09249e-14	5.57749e-12
ENSG00000092969.12	TGFB2	1073.5	1.15881	0.161997	6.74887e-14	6.14636e-12
ENSG00000139278.10	GLIPR1	181.663	1.59066	0.223592	7.23175e-14	6.55219e-12
ENSG00000174059.17	CD34	793.538	1.05458	0.147577	7.47252e-14	6.73561e-12
ENSG00000137965.11	IFI44	2005.86	0.915411	0.127895	8.10417e-14	7.2677e-12
ENSG00000169242.12	EFNA1	217.78	1.32354	0.186322	8.58695e-14	7.66157e-12
ENSG00000111049.4	MYF5	526.692	-1.13156	0.15969	8.8438e-14	7.85089e-12
ENSG00000089127.15	OAS1	45.2017	3.00849	0.423314	9.79835e-14	8.65455e-12
ENSG00000108448.23	TRIM16L	1682.34	0.893867	0.125938	1.29946e-13	1.13635e-11
ENSG00000204291.11	COL15A1	2707.18	0.972874	0.137803	1.38921e-13	1.20882e-11
ENSG00000171992.13	SYNPO	277.236	1.50629	0.214794	1.4748e-13	1.27697e-11
ENSG00000221866.10	PLXNA4	594.355	-1.53862	0.219809	1.56468e-13	1.34815e-11
ENSG00000137843.12	PAK6	46.7546	3.19324	0.455664	1.60084e-13	1.37259e-11
ENSG00000144485.11	HES6	6056.04	-1.07189	0.152908	1.9652e-13	1.67681e-11
ENSG00000135480.17	KRT7	890.132	1.36145	0.196397	2.81139e-13	2.38723e-11
ENSG00000100060.18	MFNG	770.106	1.16366	0.167525	2.91372e-13	2.46224e-11
ENSG00000106178.7	CCL24	73.7881	-2.2051	0.319916	3.41581e-13	2.87271e-11
ENSG00000121753.13	ADGRB2	303.665	1.35488	0.196762	3.92424e-13	3.28459e-11
ENSG00000112576.13	CCND3	5053.16	-0.981827	0.142905	5.63401e-13	4.69331e-11
ENSG00000074527.13	NTN4	167.442	1.56043	0.228794	5.96176e-13	4.94291e-11
ENSG00000147459.18	DOCK5	1262.31	1.04609	0.152689	6.27985e-13	5.1822e-11
ENSG00000132386.11	SERPINF1	5625.36	-0.906506	0.132318	7.29398e-13	5.99095e-11
ENSG00000105939.14	ZC3HAV1	2051.96	0.874282	0.127557	7.50663e-13	6.13693e-11
ENSG00000261824.8	LINC00662	123.809	1.74559	0.258225	8.80903e-13	7.16835e-11
ENSG00000079459.13	FDFT1	3320.94	-0.906887	0.133014	9.21644e-13	7.44587e-11
ENSG00000110446.12	SLC15A3	113.906	1.89898	0.281782	9.2348e-13	7.44587e-11
ENSG00000128274.17	A4GALT	918.196	0.957676	0.141289	1.13129e-12	9.03846e-11
ENSG00000066056.14	TIE1	1407.89	1.04473	0.155239	1.49092e-12	1.18579e-10
ENSG00000111335.14	OAS2	37.2192	2.97565	0.443791	1.62972e-12	1.29034e-10
ENSG00000165606.10	DRGX	708.331	-1.01658	0.151586	1.71343e-12	1.35053e-10
ENSG00000089558.9	KCNH4	33.7865	3.87	0.574822	1.86296e-12	1.46184e-10
ENSG00000168754.15	FAM178B	340.644	-1.51622	0.228325	1.92881e-12	1.50678e-10
ENSG00000003249.15	DBNDD1	2053.09	-1.21443	0.183292	2.47111e-12	1.92189e-10
ENSG00000197747.9	S100A10	1757.91	-0.995988	0.150462	2.59313e-12	2.0079e-10
ENSG00000167394.13	ZNF668	684.208	-0.994303	0.149638	2.67617e-12	2.06312e-10
ENSG00000117013.17	KCNQ4	260.983	1.38815	0.210743	3.0414e-12	2.33444e-10
ENSG00000078814.18	MYH7B	423.16	0.998549	0.150752	3.12998e-12	2.39198e-10
ENSG00000173193.15	PARP14	1114.36	1.02784	0.155578	3.4275e-12	2.60801e-10
ENSG00000205730.7	ITPRIPL2	322.657	1.35648	0.207369	4.26088e-12	3.22817e-10
ENSG00000143786.8	CNIH3	226.88	-1.16978	0.179095	4.89586e-12	3.69333e-10
ENSG00000244405.8	ETV5	831.15	-0.899235	0.136766	4.93247e-12	3.70505e-10
ENSG00000211679.2	IGLC3	30.3927	-3.44556	0.52519	5.45133e-12	4.07024e-10
ENSG00000251576.1	LINC01267	96.8821	1.63251	0.251663	5.46497e-12	4.07024e-10
ENSG00000234498.3	RPL13AP20	65.3993	2.0571	0.317731	5.83784e-12	4.32961e-10
ENSG00000119681.12	LTBP2	307.408	-1.16458	0.179114	5.9661e-12	4.40614e-10
ENSG00000112299.8	VNN1	62.5648	2.06263	0.319592	6.44686e-12	4.74128e-10
ENSG00000128567.17	PODXL	12216.3	0.929914	0.142925	7.51142e-12	5.50118e-10
ENSG00000106484.16	MEST	29245.2	-0.871615	0.133708	7.69962e-12	5.61561e-10
ENSG00000145198.15	VWA5B2	143.671	-1.62435	0.256028	1.33471e-11	9.61484e-10
ENSG00000139793.20	MBNL2	1653.2	0.957375	0.14971	1.49127e-11	1.06988e-09
ENSG00000113739.11	STC2	3217.61	0.758797	0.118019	1.61282e-11	1.15238e-09
ENSG00000143494.16	VASH2	8573.59	-0.793499	0.123425	1.70919e-11	1.21629e-09
ENSG00000183044.12	ABAT	900.858	-0.928627	0.145839	1.81802e-11	1.28852e-09
ENSG00000153823.19	PID1	1624.17	-0.781772	0.122191	1.84472e-11	1.30219e-09
ENSG00000065054.14	SLC9A3R2	885.111	-1.19919	0.189794	1.90075e-11	1.33638e-09
ENSG00000058085.15	LAMC2	313.588	1.10275	0.174115	1.93462e-11	1.35478e-09
ENSG00000110900.16	TSPAN11	99.1439	1.68731	0.269204	2.23923e-11	1.56186e-09
ENSG00000143816.8	WNT9A	1575.8	-0.836183	0.132233	2.74399e-11	1.90637e-09
ENSG00000156096.14	UGT2B4	176.037	-1.33113	0.213159	2.80654e-11	1.94215e-09
ENSG00000180447.7	GAS1	7839.12	-1.15993	0.185424	2.90445e-11	2.00202e-09
ENSG00000100994.12	PYGB	5346.37	-0.833481	0.132432	3.3305e-11	2.28673e-09
ENSG00000065057.9	NTHL1	1333.97	-0.990072	0.158278	3.44191e-11	2.35403e-09
ENSG00000116017.11	ARID3A	1156.07	-0.849367	0.135136	3.46316e-11	2.35938e-09
ENSG00000221963.6	APOL6	1302.87	0.945589	0.151057	3.57958e-11	2.42928e-09
ENSG00000139174.12	PRICKLE1	33.0594	2.88587	0.464393	3.59435e-11	2.42992e-09
ENSG00000113578.18	FGF1	202.489	1.25662	0.202863	4.244e-11	2.85811e-09
ENSG00000134363.12	FST	726.728	-1.09123	0.176292	4.6816e-11	3.14078e-09
ENSG00000016391.11	CHDH	202.917	-1.22904	0.199117	4.80342e-11	3.21025e-09
ENSG00000198133.9	TMEM229B	102.26	1.55511	0.252638	4.88936e-11	3.25531e-09
ENSG00000271503.6	CCL5	28.0821	3.81249	0.61405	5.12533e-11	3.39628e-09
ENSG00000160097.20	FNDC5	2094.08	-0.948294	0.152885	5.13973e-11	3.39628e-09
ENSG00000167173.19	C15orf39	1020.73	0.943574	0.152214	5.39209e-11	3.54969e-09
ENSG00000186517.14	ARHGAP30	124.06	1.37591	0.22386	5.45025e-11	3.57459e-09
ENSG00000185482.8	STAC3	46779.9	-0.863786	0.139939	6.47816e-11	4.23296e-09
ENSG00000196754.13	S100A2	4753.58	-0.838121	0.135766	7.12147e-11	4.63608e-09
ENSG00000135477.11	KRT87P	48.3113	2.16103	0.355131	7.28753e-11	4.72667e-09
ENSG00000105246.6	EBI3	95.2349	1.55609	0.255953	7.6106e-11	4.91807e-09
ENSG00000170485.17	NPAS2	71.835	-1.87447	0.309012	7.70501e-11	4.96084e-09
ENSG00000184916.9	JAG2	3203.38	-0.850357	0.138225	7.9823e-11	5.12062e-09
ENSG00000170075.10	GPR37L1	24.6956	4.64254	0.736694	8.403e-11	5.37089e-09
ENSG00000115461.5	IGFBP5	93.0685	1.65077	0.272652	8.46403e-11	5.3903e-09
ENSG00000138347.17	MYPN	334.425	0.983893	0.160846	8.50185e-11	5.39484e-09
ENSG00000130702.15	LAMA5	578.287	1.15516	0.190263	9.59877e-11	6.06898e-09
ENSG00000116774.12	OLFML3	3343.52	-0.929822	0.152453	9.88669e-11	6.22861e-09
ENSG00000154451.15	GBP5	25.3606	4.67942	0.748512	1.08267e-10	6.79649e-09
ENSG00000090975.14	PITPNM2	75.9184	1.7993	0.299463	1.1342e-10	7.09459e-09
ENSG00000197746.15	PSAP	12570.4	0.7406	0.120873	1.15109e-10	7.17469e-09
ENSG00000197191.6	CYSRT1	822.374	1.13937	0.188749	1.20041e-10	7.42944e-09
ENSG00000160789.24	LMNA	11728.1	-0.72602	0.118959	1.41153e-10	8.67497e-09
ENSG00000198846.6	TOX	155.224	-1.27946	0.213738	1.46787e-10	8.98979e-09
ENSG00000070404.10	FSTL3	982.036	0.94077	0.15636	1.65729e-10	1.01147e-08
ENSG00000183779.7	ZNF703	2716.25	1.15164	0.192749	1.74192e-10	1.05943e-08
ENSG00000139318.8	DUSP6	168.317	-1.26757	0.213119	1.92776e-10	1.16842e-08
ENSG00000185442.13	FAM174B	1135.85	-0.8045	0.13367	1.98013e-10	1.19604e-08
ENSG00000115232.14	ITGA4	952.547	1.0495	0.175893	2.00001e-10	1.20391e-08
ENSG00000164463.12	CREBRF	89.3983	1.56655	0.264524	2.03421e-10	1.22032e-08
ENSG00000163683.12	SMIM14	101.419	1.48312	0.25039	2.11293e-10	1.26323e-08
ENSG00000083720.13	OXCT1	1775.83	-0.746702	0.124366	2.38363e-10	1.42024e-08
ENSG00000085276.19	MECOM	467.615	0.920637	0.155078	2.77997e-10	1.64524e-08
ENSG00000159423.17	ALDH4A1	1318.83	0.873947	0.147134	2.90845e-10	1.7155e-08
ENSG00000197769.6	MAP1LC3C	161.712	1.26129	0.215044	3.20492e-10	1.88404e-08
ENSG00000240583.14	AQP1	261.397	-1.04975	0.178493	3.3147e-10	1.94208e-08
ENSG00000168159.15	RNF187	3625.16	1.15334	0.196802	3.4084e-10	1.99034e-08
ENSG00000182197.13	EXT1	1080.06	0.784304	0.132113	3.42414e-10	1.99292e-08
ENSG00000213626.13	LBH	6364.41	0.800155	0.134924	3.4813e-10	2.0195e-08
ENSG00000142619.4	PADI3	397.978	0.997034	0.169694	3.6751e-10	2.12491e-08
ENSG00000103855.18	CD276	3775.45	-0.730061	0.123059	3.84766e-10	2.21739e-08
ENSG00000124145.6	SDC4	6851.49	0.75317	0.127228	4.07003e-10	2.33787e-08
ENSG00000172183.16	ISG20	202.462	1.25004	0.21547	4.65766e-10	2.6667e-08
ENSG00000078804.13	TP53INP2	938.05	0.875144	0.149702	4.76499e-10	2.71929e-08
ENSG00000130487.9	KLHDC7B	87.747	1.98883	0.346601	5.1982e-10	2.95692e-08
ENSG00000179772.8	FOXS1	418.385	-1.23304	0.213821	5.50567e-10	3.12171e-08
ENSG00000004660.15	CAMKK1	657.251	-0.917275	0.159122	5.62247e-10	3.17769e-08
ENSG00000127824.15	TUBA4A	5284.28	-0.901202	0.155053	5.85984e-10	3.30123e-08
ENSG00000277734.8	TRAC	54.0965	-1.92525	0.335947	5.93571e-10	3.33329e-08
ENSG00000100600.15	LGMN	1581.91	0.76365	0.130596	6.23812e-10	3.49196e-08
ENSG00000167995.17	BEST1	103.375	1.53686	0.268316	6.3085e-10	3.52014e-08
ENSG00000284623.1	LINC02786	33.6021	6.32796	1.01207	6.65749e-10	3.70312e-08
ENSG00000159674.12	SPON2	623.592	-0.993932	0.172887	7.58461e-10	4.20551e-08
ENSG00000075618.18	FSCN1	5095.49	-1.00085	0.17437	7.97113e-10	4.40593e-08
ENSG00000158457.6	TSPAN33	110.129	-1.38997	0.243958	8.09859e-10	4.46235e-08
ENSG00000184160.8	ADRA2C	1636.13	-1.03913	0.182293	9.59503e-10	5.27037e-08
ENSG00000260807.7	CEROX1	433.084	-1.08538	0.191423	1.10928e-09	6.07408e-08
ENSG00000142621.21	FHAD1	64.5911	1.78511	0.318929	1.23e-09	6.71421e-08
ENSG00000179219.5	LINC00311	23.093	3.63009	0.641278	1.31769e-09	7.17057e-08
ENSG00000123240.17	OPTN	2433.88	0.677731	0.118071	1.39024e-09	7.54205e-08
ENSG00000101224.18	CDC25B	5846.4	-0.688911	0.120606	1.46283e-09	7.91143e-08
ENSG00000096433.11	ITPR3	330.317	1.23622	0.220773	1.52109e-09	8.2013e-08
ENSG00000180999.11	C1orf105	71.837	-1.56582	0.281349	1.61798e-09	8.69701e-08
ENSG00000100106.22	TRIOBP	3215.07	0.739354	0.129943	1.62367e-09	8.70098e-08
ENSG00000129116.19	PALLD	4537.59	-0.693887	0.122509	2.01716e-09	1.07441e-07
ENSG00000125347.15	IRF1	1085.36	0.741807	0.131364	2.08364e-09	1.10647e-07
ENSG00000235271.6		43.2338	2.09687	0.382683	2.36677e-09	1.25303e-07
ENSG00000254709.8	IGLL5	20.6117	-4.30667	0.755744	2.47527e-09	1.30654e-07
ENSG00000140538.17	NTRK3	115.454	-1.28175	0.232999	2.56181e-09	1.34817e-07
ENSG00000013364.19	MVP	382.92	0.922996	0.166374	2.74533e-09	1.44044e-07
ENSG00000156011.18	PSD3	1763.9	0.939145	0.169236	2.86622e-09	1.49939e-07
ENSG00000117228.11	GBP1	1771.24	0.751204	0.134487	2.91163e-09	1.51863e-07
ENSG00000162897.16	FCAMR	29.5809	6.95661	1.32075	2.9639e-09	1.54131e-07
ENSG00000204060.8	FOXO6	424.139	-1.17048	0.213591	3.03963e-09	1.57604e-07
ENSG00000162551.14	ALPL	848.631	-1.10711	0.202291	3.32048e-09	1.71659e-07
ENSG00000178860.9	MSC	3566.33	-1.01807	0.185376	3.42479e-09	1.76532e-07
ENSG00000115112.8	TFCP2L1	138.541	1.30667	0.240057	3.49754e-09	1.79755e-07
ENSG00000136235.17	GPNMB	68.4463	1.76337	0.325807	3.6203e-09	1.85029e-07
ENSG00000105339.11	DENND3	162.798	1.13676	0.208043	3.62457e-09	1.85029e-07
ENSG00000150967.19	ABCB9	301.01	0.967346	0.176276	3.63173e-09	1.85029e-07
ENSG00000166833.23	NAV2	7046.38	1.07324	0.196858	3.96432e-09	2.0139e-07
ENSG00000074181.9	NOTCH3	899.8	-0.965135	0.176499	3.98876e-09	2.01944e-07
ENSG00000135835.12	KIAA1614	434.655	-0.957331	0.175067	4.00273e-09	2.01944e-07
ENSG00000048052.24	HDAC9	433.411	0.866509	0.157724	4.0097e-09	2.01944e-07
ENSG00000164292.13	RHOBTB3	6685.95	0.754977	0.136548	4.10181e-09	2.05993e-07
ENSG00000102034.18	ELF4	1395.65	0.887295	0.161965	4.32189e-09	2.16427e-07
ENSG00000114115.10	RBP1	913.878	0.807469	0.148256	4.55339e-09	2.27372e-07
ENSG00000166741.8	NNMT	2957.49	-0.860016	0.157384	4.66313e-09	2.32192e-07
ENSG00000018625.15	ATP1A2	2931.53	0.828029	0.151288	4.79924e-09	2.38295e-07
ENSG00000139998.16	RAB15	11865.1	-0.641392	0.115929	4.93907e-09	2.44547e-07
ENSG00000198732.11	SMOC1	392.849	-0.842218	0.154483	5.18527e-09	2.56016e-07
ENSG00000187908.20	DMBT1	4145.86	-0.705531	0.127465	5.41425e-09	2.66572e-07
ENSG00000170442.12	KRT86	38.9919	2.06907	0.386759	5.50735e-09	2.70399e-07
ENSG00000119915.5	ELOVL3	217.435	-1.09133	0.203098	5.96729e-09	2.92164e-07
ENSG00000205413.8	SAMD9	789.26	0.824398	0.152403	6.90841e-09	3.36369e-07
ENSG00000031081.11	ARHGAP31	299.537	1.12079	0.209826	6.93991e-09	3.36969e-07
ENSG00000151320.11	AKAP6	292.489	1.0081	0.187949	6.96337e-09	3.37177e-07
ENSG00000163909.8	HEYL	2155.93	-0.723264	0.133595	7.87729e-09	3.7934e-07
ENSG00000172819.17	RARG	408.472	0.868406	0.162067	8.49218e-09	4.07834e-07
ENSG00000185668.8	POU3F1	23.8003	2.83382	0.535885	9.11993e-09	4.36787e-07
ENSG00000127528.6	KLF2	1437.93	-1.05875	0.200288	9.72038e-09	4.6428e-07
ENSG00000146966.13	DENND2A	466.172	0.776555	0.145006	1.00717e-08	4.79758e-07
ENSG00000254030.1	IGLC5	20.0053	-4.55536	0.832537	1.02427e-08	4.86585e-07
ENSG00000112139.17	MDGA1	499.961	1.18808	0.225891	1.03945e-08	4.92464e-07
ENSG00000148848.15	ADAM12	444.031	-0.86465	0.163178	1.16962e-08	5.52644e-07
ENSG00000187678.10	SPRY4	308.464	-0.911682	0.173147	1.30976e-08	6.17202e-07
ENSG00000260496.3		34.869	-2.16281	0.418502	1.37298e-08	6.45266e-07
ENSG00000095587.9	TLL2	197.002	-1.09355	0.20965	1.39064e-08	6.51819e-07
ENSG00000158525.16	CPA5	450.065	-0.967435	0.184993	1.45907e-08	6.82078e-07
ENSG00000011105.14	TSPAN9	7842.12	-0.689183	0.129729	1.50003e-08	6.99366e-07
ENSG00000126368.6	NR1D1	202.082	1.12576	0.217138	1.6353e-08	7.58559e-07
ENSG00000163697.17	APBB2	4323.83	0.764615	0.145069	1.63562e-08	7.58559e-07
ENSG00000153317.15	ASAP1	1343.14	0.784427	0.148692	1.64908e-08	7.62786e-07
ENSG00000116133.13	DHCR24	2597.69	-0.688219	0.130044	1.67722e-08	7.73768e-07
ENSG00000129422.15	MTUS1	1060.71	0.847662	0.16186	1.69103e-08	7.78097e-07
ENSG00000196811.13	CHRNG	179.424	-1.25059	0.242534	1.69958e-08	7.79988e-07
ENSG00000162511.8	LAPTM5	4168.44	0.805916	0.153553	1.70683e-08	7.81273e-07
ENSG00000198788.9	MUC2	48.7784	1.93261	0.377004	1.72033e-08	7.85409e-07
ENSG00000164951.16	PDP1	1074.6	0.746962	0.141977	1.75604e-08	7.99636e-07
ENSG00000116329.12	OPRD1	2565.32	-0.703226	0.133302	1.77678e-08	8.06989e-07
ENSG00000260386.6	LDC1P	54.5162	1.89178	0.369716	1.84241e-08	8.32493e-07
ENSG00000114982.19	KANSL3	2460.59	0.770135	0.147875	2.29464e-08	1.03418e-06
ENSG00000125398.8	SOX9	6929.82	0.804378	0.155335	2.49123e-08	1.11705e-06
ENSG00000112183.15	RBM24	1803.49	-0.640247	0.122572	2.71141e-08	1.21268e-06
ENSG00000174827.14	PDZK1	169.14	-1.01439	0.198759	2.75063e-08	1.2271e-06
ENSG00000130589.16	HELZ2	2008.7	0.906809	0.177034	2.84176e-08	1.26455e-06
ENSG00000169851.16	PCDH7	3732.73	-0.785073	0.154619	2.90581e-08	1.28978e-06
ENSG00000175906.5	ARL4D	122.597	1.25409	0.24828	2.94437e-08	1.30361e-06
ENSG00000140105.18	WARS1	5371.08	0.815049	0.158868	3.00116e-08	1.32541e-06
ENSG00000157119.12	KLHL40	21.9319	-2.97932	0.58823	3.04371e-08	1.33909e-06
ENSG00000175084.13	DES	10674.6	-0.688405	0.132903	3.04736e-08	1.33909e-06
ENSG00000113140.11	SPARC	21379.4	-0.648928	0.124961	3.10855e-08	1.36257e-06
ENSG00000233198.4	RNF224	257.166	1.16792	0.231135	3.15885e-08	1.38117e-06
ENSG00000051108.15	HERPUD1	2387.42	-0.640954	0.12344	3.21422e-08	1.40189e-06
ENSG00000130779.22	CLIP1	1934.61	0.734616	0.142711	3.35374e-08	1.45913e-06
ENSG00000170396.9	ZNF804A	522.36	-0.89775	0.176446	3.40947e-08	1.47971e-06
ENSG00000145685.14	LHFPL2	1590.54	0.710886	0.138078	3.53359e-08	1.52604e-06
ENSG00000179361.18	ARID3B	312.622	0.886722	0.174352	3.58323e-08	1.54369e-06
ENSG00000105251.11	SHD	7877.11	-0.807044	0.158271	3.68584e-08	1.58015e-06
ENSG00000108018.16	SORCS1	2717.27	-0.711894	0.13871	3.73522e-08	1.59415e-06
ENSG00000117266.16	CDK18	119.291	1.41164	0.282773	3.73664e-08	1.59415e-06
ENSG00000197956.10	S100A6	2288.06	-0.749566	0.146484	3.81205e-08	1.62238e-06
ENSG00000229117.9	RPL41	15543.1	-0.807499	0.161024	3.84005e-08	1.63035e-06
ENSG00000103642.12	LACTB	2008.8	0.747313	0.146407	4.06627e-08	1.72224e-06
ENSG00000169116.11	PARM1	464.275	-0.826875	0.163422	4.40015e-08	1.85917e-06
ENSG00000186591.13	UBE2H	2230.98	0.657617	0.128308	4.48797e-08	1.89173e-06
ENSG00000090530.10	P3H2	266.6	0.931527	0.185382	4.60396e-08	1.93598e-06
ENSG00000181826.10	RELL1	1494.19	-0.628668	0.122679	4.76815e-08	2.00023e-06
ENSG00000269706.1		59.9316	1.71148	0.34721	4.88959e-08	2.04629e-06
ENSG00000130477.16	UNC13A	170.595	1.31579	0.266915	5.51451e-08	2.29688e-06
ENSG00000174628.17	IQCK	104.484	1.18085	0.238925	5.54978e-08	2.30611e-06
ENSG00000101474.12	APMAP	9952.85	-0.632613	0.124155	6.15838e-08	2.55297e-06
ENSG00000196110.8	ZNF699	559.461	0.793731	0.158689	6.40965e-08	2.65088e-06
ENSG00000138119.17	MYOF	2631.46	0.705683	0.140226	6.51951e-08	2.68999e-06
ENSG00000188042.8	ARL4C	3622.37	0.649634	0.128661	6.56647e-08	2.70302e-06
ENSG00000112972.15	HMGCS1	2013.57	-0.705016	0.140271	6.60412e-08	2.71217e-06
ENSG00000078328.23	RBFOX1	1031.89	-0.708889	0.14136	6.96588e-08	2.85406e-06
ENSG00000173221.14	GLRX	1112.94	-0.826887	0.166451	7.00536e-08	2.85873e-06
ENSG00000198719.9	DLL1	455.251	-0.810332	0.162905	7.02181e-08	2.85873e-06
ENSG00000223749.11	MIR503HG	527.639	-1.08229	0.220758	7.02607e-08	2.85873e-06
ENSG00000130176.8	CNN1	77.7306	1.34162	0.275558	7.33685e-08	2.97829e-06
ENSG00000006534.17	ALDH3B1	1150.9	0.776501	0.156228	7.72039e-08	3.12002e-06
ENSG00000110400.11	NECTIN1	5904.96	-0.898913	0.182245	7.72151e-08	3.12002e-06
ENSG00000067064.13	IDI1	1951.59	-0.759404	0.152737	7.77572e-08	3.13472e-06
ENSG00000131650.14	KREMEN2	1694.86	-0.871944	0.176873	8.17278e-08	3.28725e-06
ENSG00000082781.12	ITGB5	2647.33	-0.590614	0.117238	8.26719e-08	3.31764e-06
ENSG00000163975.14	MELTF	2281.97	0.832612	0.1686	8.28654e-08	3.31783e-06
ENSG00000081320.11	STK17B	2101.35	-0.654027	0.130992	8.86236e-08	3.53228e-06
ENSG00000108175.19	ZMIZ1	3305.48	0.825826	0.167791	9.09856e-08	3.61822e-06
ENSG00000091986.16	CCDC80	765.323	0.776135	0.157301	9.29556e-08	3.68822e-06
ENSG00000105499.14	PLA2G4C	197.248	1.01818	0.209175	9.32691e-08	3.69232e-06
ENSG00000105696.9	TMEM59L	25.6869	2.4358	0.506462	9.44854e-08	3.73207e-06
ENSG00000137460.10	FHDC1	46.9517	1.78786	0.37434	9.72759e-08	3.83367e-06
ENSG00000108840.16	HDAC5	1643.07	-0.801091	0.163234	9.82502e-08	3.86341e-06
ENSG00000168490.14	PHYHIP	43.4411	1.84514	0.386584	1.0041e-07	3.93951e-06
ENSG00000205116.4	TMEM88B	45.0485	1.80544	0.377805	1.01692e-07	3.96439e-06
ENSG00000171365.17	CLCN5	7385.62	0.679135	0.13592	1.0172e-07	3.96439e-06
ENSG00000181458.10	TMEM45A	613.134	-0.78792	0.162401	1.07781e-07	4.19131e-06
ENSG00000164308.17	ERAP2	1023.63	0.752086	0.153133	1.09971e-07	4.26703e-06
ENSG00000181409.14	AATK	1123.81	-0.914701	0.188918	1.15968e-07	4.48982e-06
ENSG00000162745.11	OLFML2B	2870.93	-0.738777	0.150685	1.16409e-07	4.49698e-06
ENSG00000152527.14	PLEKHH2	429.588	0.775	0.158454	1.17106e-07	4.51399e-06
ENSG00000137841.12	PLCB2	272.237	0.939118	0.194531	1.23032e-07	4.73201e-06
ENSG00000137393.10	RNF144B	147.184	1.03627	0.215899	1.28059e-07	4.9146e-06
ENSG00000184470.21	TXNRD2	7464.8	-0.771239	0.158822	1.38702e-07	5.31146e-06
ENSG00000183876.9	ARSI	21.7731	2.66646	0.563217	1.479e-07	5.65139e-06
ENSG00000141744.4	PNMT	16.0517	3.63996	0.756815	1.71878e-07	6.55336e-06
ENSG00000225613.2	LINCMD1	254.944	-1.10793	0.23489	1.72737e-07	6.57186e-06
ENSG00000197646.8	PDCD1LG2	695.617	-0.702026	0.145386	1.82635e-07	6.93343e-06
ENSG00000135930.15	EIF4E2	2427.08	-0.628499	0.129624	1.95471e-07	7.38882e-06
ENSG00000144583.5	MARCHF4	117.11	1.2107	0.259064	2.08596e-07	7.85545e-06
ENSG00000130707.18	ASS1	344.683	-0.893894	0.189122	2.0871e-07	7.85545e-06
ENSG00000099250.18	NRP1	835.47	0.671779	0.13959	2.14108e-07	8.0414e-06
ENSG00000171094.18	ALK	148.618	-1.15256	0.247492	2.25084e-07	8.4356e-06
ENSG00000267287.1		60.5434	1.58986	0.34501	2.40232e-07	8.98417e-06
ENSG00000049239.13	H6PD	609.951	0.81195	0.171946	2.50458e-07	9.34671e-06
ENSG00000130303.14	BST2	44.7022	1.63668	0.355984	2.5251e-07	9.40333e-06
ENSG00000008083.14	JARID2	891.936	0.675053	0.141294	2.53065e-07	9.40406e-06
ENSG00000149634.5	SPATA25	93.6788	1.25846	0.272276	2.56204e-07	9.50062e-06
ENSG00000156510.13	HKDC1	238.195	0.965207	0.20665	2.60233e-07	9.62971e-06
ENSG00000198336.9	MYL4	207.644	-0.988287	0.212369	2.6353e-07	9.73125e-06
ENSG00000198771.11	RCSD1	160.165	0.958631	0.206076	2.87943e-07	1.06104e-05
ENSG00000182175.15	RGMA	948.499	-0.857168	0.183606	2.94337e-07	1.08233e-05
ENSG00000132688.11	NES	44734.7	-0.568425	0.11823	2.99505e-07	1.09904e-05
ENSG00000099814.17	CEP170B	310.331	-1.17245	0.255446	3.02367e-07	1.10723e-05
ENSG00000268812.3	LIF-AS2	83.4638	1.27908	0.278923	3.05464e-07	1.11624e-05
ENSG00000154723.13	ATP5PF	1619.93	-0.660298	0.139262	3.07115e-07	1.11995e-05
ENSG00000107859.10	PITX3	2325.81	-0.689419	0.145936	3.11386e-07	1.13318e-05
ENSG00000147454.14	SLC25A37	1822.55	0.614188	0.128906	3.27328e-07	1.18873e-05
ENSG00000205542.11	TMSB4X	39884.9	-0.71276	0.151655	3.29669e-07	1.19476e-05
ENSG00000122694.16	GLIPR2	1631.75	-0.615263	0.129518	3.32717e-07	1.20333e-05
ENSG00000158292.7	GPR153	4401.56	-0.721826	0.153753	3.3656e-07	1.21473e-05
ENSG00000142197.13	DOP1B	412.207	0.809831	0.173797	3.42215e-07	1.2326e-05
ENSG00000106211.10	HSPB1	21856.7	-0.874136	0.188621	3.50384e-07	1.25945e-05
ENSG00000173890.17	GPR160	70.8327	1.3081	0.287659	3.61109e-07	1.29535e-05
ENSG00000181634.8	TNFSF15	19.2025	2.77306	0.609121	3.68287e-07	1.31841e-05
ENSG00000158220.14	ESYT3	95.9642	-1.33933	0.296376	3.76386e-07	1.34466e-05
ENSG00000182759.4	MAFA	414.648	-0.758491	0.16305	3.82398e-07	1.36337e-05
ENSG00000006432.16	MAP3K9	827.438	0.932244	0.203259	4.08934e-07	1.45503e-05
ENSG00000095627.10	TDRD1	518.498	-0.849866	0.184888	4.1652e-07	1.47902e-05
ENSG00000176438.13	SYNE3	1921.65	-0.694496	0.149308	4.3596e-07	1.54493e-05
ENSG00000164796.18	CSMD3	126.827	1.04838	0.23099	4.38392e-07	1.55042e-05
ENSG00000137959.17	IFI44L	14.7515	3.51819	0.761643	4.51583e-07	1.59236e-05
ENSG00000146072.6	TNFRSF21	1634.29	0.610495	0.13008	4.52061e-07	1.59236e-05
ENSG00000006468.14	ETV1	382.318	-0.77037	0.167118	4.53569e-07	1.59448e-05
ENSG00000198569.10	SLC34A3	393.348	1.15149	0.255261	4.5814e-07	1.60733e-05
ENSG00000075391.18	RASAL2	676.484	0.73576	0.159052	4.60195e-07	1.60987e-05
ENSG00000166165.14	CKB	1487.36	-0.813608	0.177413	4.60697e-07	1.60987e-05
ENSG00000100065.15	CARD10	10897.7	0.696473	0.150087	4.71653e-07	1.64163e-05
ENSG00000169760.18	NLGN1	826.218	-0.635854	0.136388	4.84473e-07	1.68292e-05
ENSG00000135842.17	NIBAN1	1210.94	0.710643	0.153608	4.9084e-07	1.70168e-05
ENSG00000101463.6	SYNDIG1	2179.02	-0.689679	0.149075	4.98325e-07	1.72422e-05
ENSG00000103966.11	EHD4	4782.97	0.645375	0.138747	5.03718e-07	1.73946e-05
ENSG00000224794.2		25.8467	2.33831	0.527189	5.1377e-07	1.77069e-05
ENSG00000267586.7	LINC00907	51.0521	-1.57318	0.354552	5.24629e-07	1.80458e-05
ENSG00000138606.20	SHF	1814.3	-0.793408	0.173853	5.41655e-07	1.85951e-05
ENSG00000147573.17	TRIM55	1349.92	0.599431	0.128805	5.44957e-07	1.8672e-05
ENSG00000117226.12	GBP3	503.062	0.690894	0.150126	5.68943e-07	1.94559e-05
ENSG00000244242.2	IFITM10	34.3491	1.94562	0.440066	5.71059e-07	1.94903e-05
ENSG00000106078.19	COBL	270.111	-0.837929	0.184671	5.74809e-07	1.95803e-05
ENSG00000163803.13	PLB1	114.521	1.05888	0.236579	5.8682e-07	1.9932e-05
ENSG00000184730.12	APOBR	33.45	1.93834	0.440787	5.87403e-07	1.9932e-05
ENSG00000182809.11	CRIP2	646.067	-0.91826	0.203983	5.93157e-07	2.00885e-05
ENSG00000174136.13	RGMB	1280.39	-0.634065	0.137386	6.03215e-07	2.03898e-05
ENSG00000180730.5	SHISA2	3805.81	-0.544872	0.116939	6.29489e-07	2.12371e-05
ENSG00000162490.7	DRAXIN	52.1457	-1.50853	0.342984	6.43245e-07	2.16182e-05
ENSG00000124172.10	ATP5F1E	2487.1	-0.621877	0.134807	6.45563e-07	2.16547e-05
ENSG00000129667.13	RHBDF2	98.0116	1.19076	0.26894	6.46872e-07	2.16573e-05
ENSG00000149260.18	CAPN5	4084.75	0.751977	0.165296	6.55703e-07	2.18696e-05
ENSG00000204248.12	COL11A2	84.3743	1.20597	0.272144	6.57088e-07	2.18743e-05
ENSG00000224361.1		53.3303	1.48245	0.337813	6.75749e-07	2.2453e-05
ENSG00000081277.13	PKP1	85.6026	-1.40578	0.320782	6.90059e-07	2.28852e-05
ENSG00000049089.15	COL9A2	29.8783	2.15729	0.491824	7.01856e-07	2.32326e-05
ENSG00000262152.7	GREP1	91.1455	-1.14711	0.259806	7.17779e-07	2.3715e-05
ENSG00000130513.7	GDF15	1354.43	0.8578	0.191417	7.37764e-07	2.43296e-05
ENSG00000139410.15	SDSL	464.059	0.706678	0.155947	7.5224e-07	2.47605e-05
ENSG00000049130.16	KITLG	299.853	0.828246	0.184928	7.67882e-07	2.52281e-05
ENSG00000173599.15	PC	1394.85	-0.776473	0.17287	7.82686e-07	2.56188e-05
ENSG00000153029.16	MR1	23.2451	2.34811	0.537625	7.89573e-07	2.57962e-05
ENSG00000119705.10	SLIRP	1260.1	-0.662276	0.145732	7.92632e-07	2.58205e-05
ENSG00000171530.15	TBCA	3946.05	-0.576511	0.125421	7.93258e-07	2.58205e-05
ENSG00000198842.10	STYXL2	600.043	-0.766817	0.170824	8.05791e-07	2.618e-05
ENSG00000106638.18	TBL2	2257.25	0.594503	0.130132	8.11886e-07	2.63294e-05
ENSG00000134250.21	NOTCH2	11140.5	0.842969	0.188934	8.17881e-07	2.64749e-05
ENSG00000167191.12	GPRC5B	24.7916	2.14394	0.494477	8.44572e-07	2.72887e-05
ENSG00000110799.14	VWF	23.0706	2.22403	0.513334	8.61131e-07	2.77727e-05
ENSG00000181085.15	MAPK15	326.474	-1.03	0.23509	9.01039e-07	2.90065e-05
ENSG00000131174.7	COX7B	2406.33	-0.677288	0.150497	9.37428e-07	3.01107e-05
ENSG00000145861.9	C1QTNF2	1694	-0.720524	0.16094	9.38765e-07	3.01107e-05
ENSG00000114251.15	WNT5A	920.472	-0.622208	0.137594	9.7388e-07	3.11801e-05
ENSG00000185101.13	ANO9	22.0748	2.45969	0.571987	9.79298e-07	3.12966e-05
ENSG00000117707.16	PROX1	665.005	-0.68241	0.152257	1.00727e-06	3.2132e-05
ENSG00000233237.8	LINC00472	142.594	1.02216	0.234075	1.00916e-06	3.21341e-05
ENSG00000117525.14	F3	722.874	0.660226	0.147043	1.05889e-06	3.36566e-05
ENSG00000186716.21	BCR	2460.02	-0.630924	0.140431	1.1003e-06	3.49096e-05
ENSG00000178573.7	MAF	125.294	-0.973831	0.223729	1.11673e-06	3.5367e-05
ENSG00000166589.13	CDH16	8.35451	6.75695	2.57814	1.16054e-06	3.66415e-05
ENSG00000072832.15	CRMP1	8050.23	-0.598974	0.133166	1.16114e-06	3.66415e-05
ENSG00000168487.20	BMP1	2102.23	0.683818	0.153213	1.18286e-06	3.72602e-05
ENSG00000170577.8	SIX2	2760.1	-0.60519	0.135045	1.18795e-06	3.73536e-05
ENSG00000125458.7	NT5C	437.276	-0.807402	0.184319	1.23301e-06	3.86177e-05
ENSG00000187210.14	GCNT1	274.283	0.782786	0.178179	1.23377e-06	3.86177e-05
ENSG00000205683.12	DPF3	512.275	0.664666	0.149515	1.23475e-06	3.86177e-05
ENSG00000145536.15	ADAMTS16	351.079	0.803588	0.183208	1.24219e-06	3.87814e-05
ENSG00000100985.7	MMP9	189.188	2.30529	0.551119	1.29429e-06	4.03364e-05
ENSG00000157483.9	MYO1E	1947.72	0.571234	0.127087	1.30005e-06	4.04441e-05
ENSG00000140416.23	TPM1	8168.38	0.546416	0.121252	1.32139e-06	4.10353e-05
ENSG00000270313.1	COX6CP16	15.5673	3.32742	0.772154	1.33397e-06	4.13122e-05
ENSG00000163191.6	S100A11	4558.71	-0.623938	0.139632	1.33735e-06	4.13122e-05
ENSG00000168528.12	SERINC2	8508.07	0.775209	0.177116	1.35182e-06	4.16859e-05
ENSG00000189052.7	CGB5	35.6726	1.81887	0.432819	1.38145e-06	4.25249e-05
ENSG00000055118.17	KCNH2	55.9035	-1.54026	0.366871	1.47372e-06	4.52861e-05
ENSG00000095752.7	IL11	1402.16	-0.755413	0.173301	1.49522e-06	4.58666e-05
ENSG00000148120.18	AOPEP	2111.54	-0.572549	0.128403	1.50424e-06	4.60628e-05
ENSG00000139219.19	COL2A1	222.367	-1.0417	0.24456	1.52824e-06	4.67163e-05
ENSG00000166592.12	RRAD	82.5577	1.31394	0.312319	1.54616e-06	4.7182e-05
ENSG00000115295.21	CLIP4	1330.71	0.615932	0.138626	1.5635e-06	4.76283e-05
ENSG00000086062.13	B4GALT1	878.346	0.639811	0.145027	1.58088e-06	4.80746e-05
ENSG00000140836.17	ZFHX3	840.462	0.850391	0.197156	1.58461e-06	4.81047e-05
ENSG00000162009.9	SSTR5	184.69	-0.907198	0.211518	1.59795e-06	4.84262e-05
ENSG00000180209.12	MYLPF	66.5534	-1.26081	0.299903	1.68496e-06	5.09752e-05
ENSG00000138193.17	PLCE1	851.979	0.653572	0.150108	1.74426e-06	5.25881e-05
ENSG00000156411.10	ATP5MJ	1659.01	-0.639302	0.146101	1.81849e-06	5.47322e-05
ENSG00000112759.19	SLC29A1	4863	-0.66003	0.15128	1.8286e-06	5.49424e-05
ENSG00000250007.8	GJD2-DT	66.5691	-1.2106	0.288763	1.83436e-06	5.49536e-05
ENSG00000100307.13	CBX7	131.996	0.937541	0.220536	1.83523e-06	5.49536e-05
ENSG00000171004.19	HS6ST2	2722.17	-0.576363	0.130632	1.84107e-06	5.50349e-05
ENSG00000110330.10	BIRC2	2479.62	0.554069	0.125268	1.91191e-06	5.69588e-05
ENSG00000106025.9	TSPAN12	1359.35	-0.552259	0.125081	1.97203e-06	5.86504e-05
ENSG00000143167.12	GPA33	48.0524	-1.47499	0.356275	2.03209e-06	6.03346e-05
ENSG00000143079.15	CTTNBP2NL	1192.47	0.573022	0.130397	2.05087e-06	6.07896e-05
ENSG00000168209.6	DDIT4	998.437	0.750849	0.175097	2.10717e-06	6.22483e-05
ENSG00000179104.9	TMTC2	59.9403	1.30763	0.315109	2.11349e-06	6.23303e-05
ENSG00000164111.15	ANXA5	15874.5	-0.528545	0.119149	2.21306e-06	6.51575e-05
ENSG00000150779.12	TIMM8B	1118.33	-0.684846	0.15915	2.23914e-06	6.58151e-05
ENSG00000125968.9	ID1	7089.3	-0.574718	0.131807	2.34069e-06	6.86851e-05
ENSG00000179598.6	PLD6	290.585	0.750703	0.176093	2.3549e-06	6.8952e-05
ENSG00000137491.15	SLCO2B1	103.961	1.03754	0.248757	2.35764e-06	6.8952e-05
ENSG00000185585.20	OLFML2A	1837.69	-0.610251	0.140796	2.36809e-06	6.91429e-05
ENSG00000182534.14	MXRA7	6695.17	-0.581578	0.133678	2.41819e-06	7.04886e-05
ENSG00000103495.15	MAZ	2495.75	-0.816075	0.193408	2.47575e-06	7.20467e-05
ENSG00000035664.11	DAPK2	13.9592	3.13754	0.753956	2.4863e-06	7.22343e-05
ENSG00000102531.16	FNDC3A	1234.76	0.665297	0.154986	2.49853e-06	7.24697e-05
ENSG00000151748.15	SAV1	2104.42	0.671785	0.156895	2.51978e-06	7.29658e-05
ENSG00000178031.18	ADAMTSL1	711.868	0.62286	0.144401	2.54913e-06	7.36941e-05
ENSG00000023171.20	GRAMD1B	918.06	0.620898	0.143865	2.62292e-06	7.57029e-05
ENSG00000140285.12	FGF7	1261.06	-0.716538	0.170065	2.63252e-06	7.58555e-05
ENSG00000159348.13	CYB5R1	3203.96	-0.597649	0.13862	2.72678e-06	7.84429e-05
ENSG00000138379.5	MSTN	902.505	-0.845798	0.2022	2.76223e-06	7.93328e-05
ENSG00000170899.11	GSTA4	504.019	-0.767087	0.182528	2.9266e-06	8.38913e-05
ENSG00000159713.11	TPPP3	1131.59	-0.710076	0.167887	2.93049e-06	8.38913e-05
ENSG00000164885.13	CDK5	713.787	0.677987	0.159601	2.95878e-06	8.45634e-05
ENSG00000123104.12	ITPR2	1113.12	0.793306	0.189334	2.99694e-06	8.55149e-05
ENSG00000186193.9	SAPCD2	3748.08	-0.589429	0.137259	3.01307e-06	8.58359e-05
ENSG00000286870.1		13.7169	4.89998	1.08703	3.03092e-06	8.62047e-05
ENSG00000048162.22	NOP16	443.129	-0.686386	0.162315	3.11652e-06	8.8443e-05
ENSG00000277443.3	MARCKS	4185.28	0.696335	0.164176	3.11968e-06	8.8443e-05
ENSG00000151388.11	ADAMTS12	1965.33	0.548417	0.127043	3.17691e-06	8.99204e-05
ENSG00000183828.15	NUDT14	2475.15	-0.695036	0.164868	3.19548e-06	9.03006e-05
ENSG00000120885.22	CLU	4548.33	-0.690466	0.163758	3.24565e-06	9.15712e-05
ENSG00000206145.8	P2RX6P	117.551	-1.03067	0.252315	3.34243e-06	9.41504e-05
ENSG00000182272.12	B4GALNT4	59.1786	1.34531	0.333423	3.37816e-06	9.50048e-05
ENSG00000084636.18	COL16A1	222.056	0.782205	0.18794	3.47463e-06	9.75617e-05
ENSG00000137198.10	GMPR	1317.48	-0.592351	0.139033	3.48143e-06	9.75965e-05
ENSG00000146426.19	TIAM2	1745.45	0.781123	0.187504	3.49828e-06	9.79128e-05
ENSG00000089060.12	SLC8B1	439.566	0.71213	0.17008	3.5976e-06	0.000100533
ENSG00000125378.16	BMP4	142.892	-0.927643	0.226701	3.64053e-06	0.000101571
ENSG00000168062.10	BATF2	199.121	0.831831	0.20213	3.84505e-06	0.000107107
ENSG00000134070.5	IRAK2	47.3965	1.37298	0.344164	4.03488e-06	0.000112217
ENSG00000182010.11	RTKN2	1282.66	-0.603762	0.143434	4.13743e-06	0.000114887
ENSG00000172260.15	NEGR1	341.198	-0.730168	0.176446	4.17107e-06	0.000115639
ENSG00000227063.5	RPL41P1	1553.52	-0.761022	0.184779	4.18781e-06	0.00011592
ENSG00000124116.19	WFDC3	88.2707	1.22749	0.308072	4.35457e-06	0.000120346
ENSG00000167034.10	NKX3-1	669.514	0.678302	0.163151	4.41031e-06	0.000121695
ENSG00000113645.15	WWC1	109.404	0.953009	0.235545	4.42757e-06	0.00012198
ENSG00000165495.16	PKNOX2	269.464	-0.905443	0.223658	4.48108e-06	0.000123261
ENSG00000123609.11	NMI	213.558	0.826038	0.202471	4.56334e-06	0.000125321
ENSG00000108479.13	GALK1	2951.85	-0.720116	0.17474	4.57022e-06	0.000125321
ENSG00000118263.15	KLF7	387.498	0.669492	0.161163	4.58039e-06	0.000125404
ENSG00000250519.7		96.9809	-1.08887	0.272805	4.62952e-06	0.000126552
ENSG00000170855.4	TRIAP1	780.147	-0.597532	0.142596	4.66046e-06	0.0001272
ENSG00000289029.1		13.7619	3.1711	0.783562	4.68693e-06	0.000127724
ENSG00000173786.17	CNP	8229.56	0.510581	0.12008	4.71333e-06	0.000128245
ENSG00000073331.18	ALPK1	254.648	0.714677	0.17387	4.95007e-06	0.000134271
ENSG00000130558.20	OLFM1	26.8773	-1.81941	0.464806	5.01528e-06	0.00013583
ENSG00000196154.12	S100A4	93.7403	-1.07209	0.269796	5.04955e-06	0.000136548
ENSG00000162931.12	TRIM17	12.2529	3.45044	0.847275	5.13246e-06	0.000138577
ENSG00000058335.16	RASGRF1	403.388	0.685606	0.166593	5.15372e-06	0.000138937
ENSG00000155657.29	TTN	224.194	-0.767346	0.188775	5.31432e-06	0.000143047
ENSG00000145623.13	OSMR	110.588	0.942817	0.235815	5.36715e-06	0.000144248
ENSG00000104549.12	SQLE	1296.61	-0.553233	0.131998	5.43325e-06	0.000145802
ENSG00000150938.10	CRIM1	1895.59	0.57556	0.137968	5.48496e-06	0.000146965
ENSG00000189043.10	NDUFA4	3507.32	-0.665901	0.16213	5.5286e-06	0.000147909
ENSG00000140557.12	ST8SIA2	996.661	-0.578147	0.138922	5.58487e-06	0.000149187
ENSG00000105185.12	PDCD5	2558.18	-0.570252	0.137003	5.71002e-06	0.000152102
ENSG00000145592.14	RPL37	17840.5	-0.52017	0.122576	5.7113e-06	0.000152102
ENSG00000135723.14	FHOD1	3776.14	-0.673994	0.16485	5.85804e-06	0.000155539
ENSG00000103222.20	ABCC1	1890.3	0.754898	0.186167	5.86723e-06	0.000155548
ENSG00000197756.10	RPL37A	20537.6	-0.558557	0.13358	5.88269e-06	0.000155723
ENSG00000108846.16	ABCC3	44.7561	1.51143	0.390094	6.15811e-06	0.000162524
ENSG00000275785.1		6.76049	6.32349	2.56638	6.31361e-06	0.000166378
ENSG00000047648.23	ARHGAP6	920.926	-0.544263	0.130933	6.37417e-06	0.000167723
ENSG00000130449.6	ZSWIM6	1541.57	0.569236	0.137485	6.41579e-06	0.000168565
ENSG00000137752.25	CASP1	71.357	1.12479	0.287767	6.43568e-06	0.000168836
ENSG00000184363.10	PKP3	99.6281	1.05904	0.270383	6.46808e-06	0.000169337
ENSG00000120658.14	ENOX1	652.56	-0.706346	0.17455	6.47405e-06	0.000169337
ENSG00000095380.11	NANS	2526.89	0.590106	0.143391	6.68412e-06	0.000174572
ENSG00000130255.13	RPL36	6643.31	-0.592526	0.14439	6.7365e-06	0.000175679
ENSG00000120833.14	SOCS2	32.1208	1.61961	0.421123	6.78969e-06	0.000176803
ENSG00000186510.12	CLCNKA	44.0986	-1.65516	0.43248	6.81566e-06	0.000177217
ENSG00000197712.12	FAM114A1	3186.55	0.491522	0.117447	6.82665e-06	0.000177241
ENSG00000152284.5	TCF7L1	4215.28	-0.682406	0.169579	7.21722e-06	0.000187105
ENSG00000155368.18	DBI	3272.83	-0.587074	0.143567	7.40126e-06	0.000191593
ENSG00000154930.15	ACSS1	213.395	-0.736983	0.1843	7.48294e-06	0.000193423
ENSG00000122862.5	SRGN	11.9234	4.64998	1.09369	7.66933e-06	0.00019795
ENSG00000152952.12	PLOD2	681.868	0.568783	0.139316	7.85511e-06	0.000202448
ENSG00000173821.20	RNF213	3750.75	0.739283	0.185429	7.88742e-06	0.000202983
ENSG00000126267.11	COX6B1	3206.58	-0.696836	0.174216	8.03486e-06	0.000206475
ENSG00000129152.4	MYOD1	34662	-0.653583	0.16287	8.13301e-06	0.000208692
ENSG00000179820.16	MYADM	1929.71	0.578713	0.142014	8.20634e-06	0.000210267
ENSG00000255325.2		15.6892	-2.4743	0.648984	8.27151e-06	0.000211215
ENSG00000167889.13	MGAT5B	1785.79	0.614619	0.151855	8.2733e-06	0.000211215
ENSG00000164093.18	PITX2	1139.31	-0.628612	0.155796	8.2794e-06	0.000211215
ENSG00000169189.17	NSMCE1	1106.18	-0.625999	0.15543	8.59783e-06	0.00021902
ENSG00000100234.12	TIMP3	803.158	0.549641	0.13464	8.68828e-06	0.000221004
ENSG00000197183.15	NOL4L	174.992	0.830084	0.211664	8.70633e-06	0.000221143
ENSG00000099992.16	TBC1D10A	711.325	0.586668	0.14497	8.83046e-06	0.000223973
ENSG00000165312.7	OTUD1	1007.77	-0.606811	0.150497	8.9084e-06	0.000225425
ENSG00000180616.9	SSTR2	131.05	0.892807	0.229473	8.92392e-06	0.000225425
ENSG00000142634.13	EFHD2	14575	0.595786	0.146997	8.92619e-06	0.000225425
ENSG00000011028.14	MRC2	4788.71	0.660665	0.165189	9.04956e-06	0.000228212
ENSG00000173660.12	UQCRH	4410.01	-0.574393	0.141974	9.39433e-06	0.000236568
ENSG00000172809.13	RPL38	15767.6	-0.600648	0.149377	9.4678e-06	0.000238077
ENSG00000104368.19	PLAT	6542.62	0.653463	0.163309	9.70527e-06	0.000243352
ENSG00000205220.12	PSMB10	159.6	0.835055	0.214622	9.75986e-06	0.000244372
ENSG00000096996.16	IL12RB1	35.5239	1.59737	0.426747	9.9399e-06	0.000248526
ENSG00000158516.12	CPA2	77.2857	-1.12142	0.296315	1.045e-05	0.000260909
ENSG00000196189.14	SEMA4A	64.5865	1.17928	0.311794	1.05065e-05	0.000261948
ENSG00000170035.16	UBE2E3	841.16	-0.597151	0.149447	1.06435e-05	0.000264846
ENSG00000166016.6	ABTB2	1304.55	0.702963	0.178749	1.06529e-05	0.000264846
ENSG00000185532.20	PRKG1	39.5994	-1.44877	0.388287	1.06882e-05	0.000265349
ENSG00000156711.17	MAPK13	157.75	0.830738	0.214676	1.07726e-05	0.000267066
ENSG00000143333.7	RGS16	2122.62	-0.497194	0.122132	1.07884e-05	0.000267082
ENSG00000122861.16	PLAU	5489.36	0.499585	0.123079	1.14663e-05	0.000283065
ENSG00000138685.17	FGF2	518.708	0.665567	0.169111	1.15205e-05	0.000284006
ENSG00000121858.11	TNFSF10	11.3846	4.5873	1.10472	1.17521e-05	0.000289309
ENSG00000255335.2	LINC02729	396.131	-0.807868	0.209935	1.18443e-05	0.000291172
ENSG00000243156.9	MICAL3	1902.5	0.75704	0.195277	1.18952e-05	0.000292013
ENSG00000130762.15	ARHGEF16	114.852	0.986446	0.260889	1.205e-05	0.000295402
ENSG00000175832.13	ETV4	842.459	-0.783684	0.203304	1.20737e-05	0.000295571
ENSG00000144713.13	RPL32	10961.7	-0.549999	0.13779	1.23962e-05	0.000303043
ENSG00000162692.12	VCAM1	6.19642	6.12528	2.55892	1.24827e-05	0.000304733
ENSG00000164877.19	MICALL2	2419.42	0.55752	0.13974	1.27471e-05	0.000310757
ENSG00000122863.6	CHST3	2462.1	0.69463	0.178515	1.29885e-05	0.000316204
ENSG00000120875.9	DUSP4	681.751	-0.5906	0.14951	1.31173e-05	0.000318896
ENSG00000198467.16	TPM2	7885.58	-0.533485	0.133984	1.38748e-05	0.000336847
ENSG00000113504.21	SLC12A7	3463.22	-0.806133	0.211939	1.4146e-05	0.000342958
ENSG00000111670.16	GNPTAB	1748.11	0.598307	0.151508	1.43668e-05	0.000347831
ENSG00000068903.21	SIRT2	1933.66	-0.548409	0.138594	1.44321e-05	0.000348932
ENSG00000167723.15	TRPV3	1935.97	-0.565906	0.143481	1.45472e-05	0.000351232
ENSG00000168386.19	FILIP1L	938.951	0.547166	0.138308	1.48825e-05	0.000358834
ENSG00000120708.17	TGFBI	1287.22	0.560026	0.141908	1.50986e-05	0.000363546
ENSG00000109084.14	TMEM97	3908.93	-0.450263	0.111854	1.53853e-05	0.000369941
ENSG00000197586.13	ENTPD6	6458.34	-0.549607	0.139788	1.5822e-05	0.000379922
ENSG00000151468.11	CCDC3	176.909	-0.82973	0.220533	1.60701e-05	0.000385354
ENSG00000205476.9	CCDC85C	2296.15	0.578565	0.148063	1.62459e-05	0.000389038
ENSG00000091482.8	SMPX	32.8493	1.5322	0.422832	1.62691e-05	0.000389064
ENSG00000139192.12	TAPBPL	496.423	0.646276	0.167322	1.63446e-05	0.000390338
ENSG00000105974.13	CAV1	1896.94	-0.510314	0.128863	1.63785e-05	0.000390618
ENSG00000111696.12	NT5DC3	884.647	0.522983	0.132356	1.64772e-05	0.000392439
ENSG00000143322.21	ABL2	1595.38	0.602014	0.154743	1.65335e-05	0.000393247
ENSG00000188643.11	S100A16	4811.48	-0.615227	0.158844	1.66467e-05	0.000395405
ENSG00000104081.14	BMF	203.798	0.907637	0.243696	1.68702e-05	0.000400173
ENSG00000108578.15	BLMH	4081.91	-0.471784	0.118292	1.70881e-05	0.000404794
ENSG00000100302.7	RASD2	21.4318	2.2953	0.639677	1.72545e-05	0.000408186
ENSG00000130332.15	LSM7	3484.16	-0.736808	0.19457	1.73201e-05	0.000409187
ENSG00000116285.13	ERRFI1	11451.6	0.498995	0.126309	1.74557e-05	0.000411837
ENSG00000177663.15	IL17RA	339.807	-0.638331	0.166173	1.79623e-05	0.000423221
ENSG00000012171.20	SEMA3B	814.259	0.565149	0.145079	1.8122e-05	0.000426413
ENSG00000130775.16	THEMIS2	133.252	-0.905764	0.244718	1.84349e-05	0.000432744
ENSG00000074071.15	MRPS34	1659.72	-0.607405	0.157632	1.84403e-05	0.000432744
ENSG00000131153.9	GINS2	1305.16	-0.563928	0.145485	1.86048e-05	0.000435665
ENSG00000145794.17	MEGF10	1343.36	-0.621371	0.161629	1.86143e-05	0.000435665
ENSG00000111331.14	OAS3	2674.06	0.607082	0.157721	1.91626e-05	0.0004479
ENSG00000169896.18	ITGAM	90.1544	1.12423	0.310161	1.94915e-05	0.000454982
ENSG00000214026.11	MRPL23	1418.94	-0.663735	0.172836	1.99154e-05	0.000463646
ENSG00000177600.9	RPLP2	14930.5	-0.570621	0.148535	2.01936e-05	0.000469501
ENSG00000197728.11	RPS26	5008.62	-0.593473	0.154726	2.07614e-05	0.000481487
ENSG00000197375.14	SLC22A5	18.0834	2.09354	0.589116	2.07639e-05	0.000481487
ENSG00000131773.14	KHDRBS3	826.367	-0.592215	0.154681	2.13593e-05	0.000494207
ENSG00000286918.1		58.2609	1.24283	0.347484	2.13687e-05	0.000494207
ENSG00000241697.5	TMEFF1	308.959	0.700432	0.18653	2.15559e-05	0.000497881
ENSG00000161011.20	SQSTM1	4813.45	0.445114	0.112876	2.17256e-05	0.000501142
ENSG00000065923.10	SLC9A7	69.1958	1.08994	0.302174	2.17691e-05	0.000501488
ENSG00000115738.10	ID2	1028	-0.527072	0.136117	2.21376e-05	0.000509309
ENSG00000100626.17	GALNT16	621.372	-0.57011	0.148614	2.22697e-05	0.000511678
ENSG00000102699.6	PARP4	1787.51	0.515834	0.132894	2.24059e-05	0.000514136
ENSG00000197958.13	RPL12	22259.1	-0.566758	0.148496	2.26898e-05	0.000519971
ENSG00000168389.18	MFSD2A	1265.1	-0.524535	0.135831	2.33166e-05	0.000533641
ENSG00000091409.16	ITGA6	3188.28	-0.508785	0.131414	2.36449e-05	0.000540451
ENSG00000148291.10	SURF2	632.081	-0.621805	0.164519	2.37076e-05	0.000540702
ENSG00000196526.11	AFAP1	404.584	0.83951	0.229246	2.37174e-05	0.000540702
ENSG00000272933.1	TRIM8-DT	559.443	-0.718248	0.193409	2.40213e-05	0.000546921
ENSG00000174939.11	ASPHD1	90.6246	0.944989	0.262325	2.56381e-05	0.000582976
ENSG00000250479.9	CHCHD10	161.833	-0.839121	0.231355	2.64201e-05	0.000599983
ENSG00000177954.14	RPS27	12916.9	-0.548645	0.144059	2.64913e-05	0.000600822
ENSG00000235180.1	LINC00601	181.125	-0.721116	0.195429	2.65811e-05	0.000601754
ENSG00000072506.14	HSD17B10	4573.24	-0.591744	0.156867	2.66009e-05	0.000601754
ENSG00000171766.17	GATM	4282.45	-0.478404	0.123616	2.67974e-05	0.000604548
ENSG00000124574.15	ABCC10	552.4	0.629416	0.167962	2.68019e-05	0.000604548
ENSG00000110955.9	ATP5F1B	16964.2	-0.452017	0.11502	2.68275e-05	0.000604548
ENSG00000171858.18	RPS21	11727.9	-0.562818	0.148489	2.70886e-05	0.000609649
ENSG00000149289.11	ZC3H12C	400.859	0.630874	0.168938	2.82643e-05	0.000633675
ENSG00000178038.17	ALS2CL	133.435	0.824068	0.227506	2.84883e-05	0.000637884
ENSG00000138326.21	RPS24	10906	-0.48576	0.126159	2.86286e-05	0.000640209
ENSG00000267599.1	LINC02959	28.2074	1.58855	0.459487	2.87219e-05	0.000641479
ENSG00000073910.23	FRY	139.697	-0.8237	0.228002	2.89811e-05	0.000646448
ENSG00000177354.12	C10orf71	430.675	-0.867943	0.241755	2.90745e-05	0.000647709
ENSG00000248869.7	LINC02511	98.0905	-0.892178	0.249051	2.92985e-05	0.000651874
ENSG00000167315.18	ACAA2	2530.44	-0.521419	0.136824	2.93595e-05	0.000652405
ENSG00000196531.14	NACA	8174.68	-0.53377	0.14248	3.00445e-05	0.000666783
ENSG00000106785.15	TRIM14	315.923	0.639088	0.172258	3.04786e-05	0.000674944
ENSG00000136942.15	RPL35	38698.4	-0.586714	0.157451	3.0489e-05	0.000674944
ENSG00000183023.18	SLC8A1	650.877	0.560044	0.148713	3.07297e-05	0.000679416
ENSG00000106483.12	SFRP4	125.393	0.850562	0.237678	3.19408e-05	0.000704409
ENSG00000117643.15	MAN1C1	1722.06	-0.621086	0.167697	3.19581e-05	0.000704409
ENSG00000189046.11	ALKBH2	609.536	-0.592852	0.159371	3.19804e-05	0.000704409
ENSG00000169499.15	PLEKHA2	1278.63	0.509683	0.134324	3.27415e-05	0.000720272
ENSG00000198911.12	SREBF2	5339.85	-0.450339	0.117073	3.32342e-05	0.000730197
ENSG00000196208.14	GREB1	14.173	2.43642	0.71006	3.3853e-05	0.000742864
ENSG00000130592.17	LSP1	163.626	-0.911318	0.25824	3.39461e-05	0.000743979
ENSG00000217128.13	FNIP1	876.488	0.539951	0.143867	3.45675e-05	0.000755713
ENSG00000103260.9	METRN	2358.6	-0.569732	0.153058	3.46624e-05	0.000756846
ENSG00000134326.12	CMPK2	15.6378	2.21243	0.649733	3.49796e-05	0.000762825
ENSG00000123243.15	ITIH5	2421.47	-0.446565	0.116732	3.52626e-05	0.000768043
ENSG00000230140.7	NPAS2-AS1	14.9681	-2.23913	0.657797	3.62908e-05	0.00078946
ENSG00000125356.7	NDUFA1	1702.9	-0.61298	0.166898	3.6662e-05	0.00079655
ENSG00000110492.17	MDK	3282.09	0.673384	0.185439	3.74091e-05	0.000811777
ENSG00000096384.20	HSP90AB1	54059.8	-0.434517	0.112311	3.81913e-05	0.000826742
ENSG00000008118.10	CAMK1G	14.2639	2.30785	0.680063	3.81928e-05	0.000826742
ENSG00000159167.12	STC1	32.2138	1.39925	0.411857	3.86031e-05	0.000834167
ENSG00000171450.6	CDK5R2	156.292	0.856612	0.243213	3.86307e-05	0.000834167
ENSG00000214548.18	MEG3	820.942	-0.69118	0.191922	3.95061e-05	0.000852024
ENSG00000117115.13	PADI2	67.8502	1.06278	0.308562	3.95668e-05	0.000852287
ENSG00000156265.16	MAP3K7CL	3737.78	-0.583341	0.158792	4.03975e-05	0.000869115
ENSG00000179148.10	ALOXE3	13.4603	2.75751	0.820901	4.09034e-05	0.000878923
ENSG00000242294.6	STAG3L5P	297.155	0.729861	0.204314	4.12224e-05	0.000884697
ENSG00000229821.1		11.2913	2.76885	0.805781	4.14124e-05	0.00088769
ENSG00000165349.12	SLC7A3	152.868	-0.7398	0.207935	4.17617e-05	0.000894088
ENSG00000132470.14	ITGB4	491.788	-0.759659	0.215019	4.33076e-05	0.000924931
ENSG00000164236.12	ANKRD33B	735.085	0.626258	0.172927	4.40189e-05	0.000936707
ENSG00000171940.14	ZNF217	1311.31	0.523693	0.141062	4.42687e-05	0.000940884
ENSG00000105971.15	CAV2	2167.98	-0.500975	0.135001	4.57683e-05	0.000971582
ENSG00000270607.1	NAV2-AS6	9.86669	3.36728	0.960303	4.65777e-05	0.000987571
ENSG00000286773.1		5.19544	5.72938	2.56989	4.67569e-05	0.000990175
ENSG00000162426.16	SLC45A1	309.671	0.650036	0.18117	4.71227e-05	0.000995524
ENSG00000198918.8	RPL39	10306.2	-0.638798	0.178289	4.73878e-05	0.000999922
ENSG00000132323.9	ILKAP	1598.34	-0.488745	0.131676	4.78129e-05	0.00100768
ENSG00000267452.3	LINC02073	89.9547	-0.912867	0.265514	4.82066e-05	0.00101476
ENSG00000103253.19	HAGHL	1273.76	-0.760947	0.217704	4.98749e-05	0.00104752
ENSG00000281903.2	LINC02246	25.7324	1.5819	0.478039	4.9882e-05	0.00104752
ENSG00000263528.8	IKBKE	573.433	0.709512	0.201203	5.05724e-05	0.00106075
ENSG00000149527.18	PLCH2	29.3208	-1.50725	0.456174	5.08332e-05	0.00106495
ENSG00000154310.17	TNIK	857.37	0.584088	0.161602	5.08976e-05	0.00106503
ENSG00000088854.13	DNAAF9	549.829	0.548559	0.1505	5.09857e-05	0.00106561
ENSG00000233746.2	LINC00656	5.25103	5.74002	2.58473	5.14847e-05	0.00107476
ENSG00000213619.11	NDUFS3	1938.67	-0.486734	0.131787	5.18331e-05	0.00108075
ENSG00000126709.16	IFI6	467.845	0.69774	0.198055	5.26077e-05	0.0010943
ENSG00000162878.13	PKDCC	6049.15	0.517796	0.141697	5.34069e-05	0.00110961
ENSG00000041880.15	PARP3	356.182	0.670635	0.190056	5.51629e-05	0.00114474
ENSG00000115884.11	SDC1	2312.09	0.516594	0.141316	5.53235e-05	0.00114672
ENSG00000184343.11	SRPK3	3530.7	-0.587132	0.16407	5.647e-05	0.00116911
ENSG00000111801.16	BTN3A3	283.746	0.634941	0.179039	5.74726e-05	0.00118847
ENSG00000087074.8	PPP1R15A	2102.77	0.531644	0.148153	5.77223e-05	0.00119223
ENSG00000153283.13	CD96	20.5817	-1.84728	0.570297	5.94788e-05	0.00122706
ENSG00000088726.16	TMEM40	273.764	0.695986	0.199424	5.96948e-05	0.00123008
ENSG00000010318.22	PHF7	337.942	0.569462	0.158934	6.02103e-05	0.00123925
ENSG00000174915.12	PTDSS2	1147.29	-0.47173	0.128622	6.05574e-05	0.00124493
ENSG00000167680.17	SEMA6B	17546.9	-1.22366	0.374376	6.26639e-05	0.00128673
ENSG00000130653.16	PNPLA7	710.826	-0.654664	0.188152	6.28427e-05	0.0012889
ENSG00000121769.8	FABP3	180.552	0.70937	0.204696	6.35082e-05	0.00129839
ENSG00000137877.10	SPTBN5	945.185	0.51289	0.141703	6.35269e-05	0.00129839
ENSG00000113302.6	IL12B	25.7853	1.51525	0.468004	6.37392e-05	0.00130121
ENSG00000135940.7	COX5B	1737.85	-0.507838	0.140371	6.40308e-05	0.00130565
ENSG00000204220.12	PFDN6	1056.35	-0.526333	0.146432	6.56489e-05	0.00133709
ENSG00000198937.9	CCDC167	596.286	-0.664772	0.191368	6.73299e-05	0.00136687
ENSG00000186577.14	SMIM29	329.819	0.765184	0.224811	6.95573e-05	0.00141016
ENSG00000142168.15	SOD1	9059.29	-0.472555	0.130382	6.9764e-05	0.00141272
ENSG00000254202.2		9.41016	3.25539	0.966682	6.98555e-05	0.00141295
ENSG00000102802.10	MEDAG	409.656	-0.564594	0.15954	7.10852e-05	0.00143617
ENSG00000171502.15	COL24A1	306.753	0.621086	0.177785	7.17677e-05	0.00144702
ENSG00000173457.11	PPP1R14B	24299.7	-0.591799	0.168582	7.17922e-05	0.00144702
ENSG00000165757.9	JCAD	329.918	0.674466	0.195299	7.18696e-05	0.00144702
ENSG00000101871.17	MID1	2253.22	0.448647	0.12306	7.29573e-05	0.00146605
ENSG00000151746.15	BICD1	1629.53	0.488049	0.135349	7.29814e-05	0.00146605
ENSG00000099624.8	ATP5F1D	3247.62	-0.643201	0.18578	7.39095e-05	0.00148172
ENSG00000188549.13	CCDC9B	5410.98	0.471909	0.130452	7.39299e-05	0.00148172
ENSG00000256894.1		87.0151	1.12993	0.348582	7.40525e-05	0.00148248
ENSG00000167772.12	ANGPTL4	21.9839	1.6837	0.527937	7.43303e-05	0.00148635
ENSG00000115268.10	RPS15	21574	-0.573351	0.163926	7.50024e-05	0.00149809
ENSG00000107736.22	CDH23	14.3539	2.24067	0.708728	7.51939e-05	0.00150021
ENSG00000146066.3	HIGD2A	476.042	-0.624615	0.180102	7.64958e-05	0.00152445
ENSG00000187957.8	DNER	60.928	1.174	0.365231	7.73673e-05	0.00154007
ENSG00000165633.13	VSTM4	493.944	-0.550655	0.156143	7.75266e-05	0.0015415
ENSG00000136859.10	ANGPTL2	2779.53	-0.544941	0.154339	7.8037e-05	0.00154753
ENSG00000172348.16	RCAN2	43.5946	-1.18544	0.368398	7.80942e-05	0.00154753
ENSG00000144867.13	SRPRB	857.579	-0.521572	0.14682	7.81938e-05	0.00154776
ENSG00000182899.17	RPL35A	7582.22	-0.4808	0.1339	7.83831e-05	0.00154976
ENSG00000143847.16	PPFIA4	3186.34	-0.495529	0.138686	7.89953e-05	0.00156011
ENSG00000162645.13	GBP2	670.971	0.483951	0.134901	7.91252e-05	0.00156092
ENSG00000156298.13	TSPAN7	73.8519	-0.95136	0.290258	7.98322e-05	0.00157311
ENSG00000141682.12	PMAIP1	1243.62	0.464023	0.128729	8.0536e-05	0.0015852
ENSG00000175183.10	CSRP2	2069.35	-0.513249	0.144654	8.08119e-05	0.00158885
ENSG00000110092.4	CCND1	10400.8	0.424456	0.116558	8.17967e-05	0.00160642
ENSG00000164405.11	UQCRQ	1009.1	-0.556049	0.158637	8.27317e-05	0.00162296
ENSG00000262877.5		146.074	-0.821923	0.247651	8.3111e-05	0.00162738
ENSG00000165233.18	CARD19	1952.21	-0.67067	0.196637	8.33111e-05	0.00162738
ENSG00000125434.11	SLC25A35	324.512	0.663463	0.194049	8.33236e-05	0.00162738
ENSG00000141161.12	UNC45B	26.9136	-1.46333	0.463179	8.3327e-05	0.00162738
ENSG00000196876.18	SCN8A	219.954	0.663501	0.194375	8.54844e-05	0.00166581
ENSG00000213741.11	RPS29	4237.21	-0.519003	0.147138	8.63282e-05	0.00168039
ENSG00000137962.13	ARHGAP29	988.64	0.587453	0.169385	8.69386e-05	0.00168999
ENSG00000109475.17	RPL34	6876.54	-0.523823	0.146477	8.7014e-05	0.00168999
ENSG00000136840.19	ST6GALNAC4	1369.31	-0.56872	0.163465	8.71236e-05	0.00169026
ENSG00000114993.17	RTKN	4359.55	-0.48334	0.135745	8.74399e-05	0.00169452
ENSG00000029534.21	ANK1	5858.57	-0.504259	0.142585	8.77105e-05	0.00169789
ENSG00000163041.13	H3-3A	9549.02	-0.445224	0.125739	8.85173e-05	0.00171163
ENSG00000128923.11	MINDY2	1420.02	0.538509	0.15372	8.99131e-05	0.00173671
ENSG00000268902.4	CSAG2	4.78589	5.52612	2.58681	9.08183e-05	NA
ENSG00000171033.13	PKIA	695.801	-0.522973	0.149397	9.13741e-05	0.00176299
ENSG00000198756.12	COLGALT2	17.5655	1.81871	0.583407	9.17172e-05	0.00176767
ENSG00000102007.11	PLP2	4765.36	-0.525155	0.149897	9.18525e-05	0.00176834
ENSG00000110675.13	ELMOD1	1215.67	-0.567365	0.164357	9.26754e-05	0.00178223
ENSG00000126603.9	GLIS2	564.165	0.657182	0.193704	9.30001e-05	0.00178652
ENSG00000132906.18	CASP9	702.686	0.492834	0.13943	9.37533e-05	0.001799
ENSG00000075426.12	FOSL2	9586.55	0.559183	0.160987	9.38545e-05	0.001799
ENSG00000229474.8	PATL2	31.8869	1.3484	0.428916	9.42899e-05	0.00180537
ENSG00000185033.15	SEMA4B	617.252	0.702798	0.209458	9.54202e-05	0.00182503
ENSG00000133687.16	TMTC1	4496.15	-0.519843	0.148648	9.55669e-05	0.00182585
ENSG00000070371.16	CLTCL1	2020.51	-0.490371	0.139075	9.64488e-05	0.0018407
ENSG00000090447.12	TFAP4	1400.48	-0.496973	0.141294	9.70377e-05	0.00184993
ENSG00000181045.15	SLC26A11	263.944	0.667159	0.197856	9.78452e-05	0.00186238
ENSG00000169902.15	TPST1	768.514	0.483313	0.136783	9.79029e-05	0.00186238
ENSG00000140988.16	RPS2	73279.2	-0.534942	0.148593	9.83389e-05	0.00186865
ENSG00000236975.2	LINC02814	17.2408	-1.85008	0.597577	9.85857e-05	0.00187132
ENSG00000287257.1		7.22433	4.48954	1.45098	9.89175e-05	0.00187559
ENSG00000070961.16	ATP2B1	4455.02	-0.483018	0.137105	9.9903e-05	0.00189224
ENSG00000211651.3	IGLV1-44	9.03677	-3.49901	1.06306	0.000100204	0.00189589
ENSG00000140931.20	CMTM3	3669.88	-0.460915	0.130207	0.000102391	0.00193519
ENSG00000114023.16	FAM162A	688.735	-0.51067	0.146521	0.000103593	0.0019558
ENSG00000140022.14	STON2	600.206	-0.500383	0.143193	0.000104523	0.00197011
ENSG00000054690.14	PLEKHH1	199.589	0.691388	0.207119	0.000104575	0.00197011
ENSG00000125901.6	MRPS26	1404.72	-0.512689	0.149592	0.000105348	0.00198254
ENSG00000124766.7	SOX4	680.207	0.536975	0.1553	0.000105504	0.00198326
ENSG00000134215.16	VAV3	1863.2	-0.478037	0.136045	0.000105611	0.00198326
ENSG00000130950.15	NUTM2F	8.65906	3.48679	1.05778	0.000105881	0.00198533
ENSG00000147403.18	RPL10	19236.8	-0.537513	0.153342	0.000105947	0.00198533
ENSG00000139428.12	MMAB	891.556	-0.534075	0.154542	0.000106401	0.0019917
ENSG00000235098.9	ANKRD65	557.84	0.589306	0.172926	0.000107033	0.00199991
ENSG00000154518.10	ATP5MC3	4312.98	-0.478038	0.13621	0.000107067	0.00199991
ENSG00000147383.11	NSDHL	1344.91	-0.559792	0.163191	0.00010763	0.00200829
ENSG00000135617.4	PRADC1	1728.73	-0.542665	0.157598	0.000107953	0.00201118
ENSG00000145934.17	TENM2	181.683	-0.687313	0.206678	0.000108014	0.00201118
ENSG00000172482.5	AGXT	19.6958	-1.75865	0.574693	0.000108332	0.00201497
ENSG00000105245.9	NUMBL	1456.41	-0.484716	0.13858	0.000109206	0.00202736
ENSG00000188811.14	NHLRC3	1222.95	0.444665	0.125508	0.000109315	0.00202736
ENSG00000105374.10	NKG7	199.735	-0.709439	0.214552	0.000109344	0.00202736
ENSG00000160867.15	FGFR4	22962.8	-0.478632	0.136231	0.000110044	0.00203818
ENSG00000005102.14	MEOX1	8.70825	3.48188	1.0644	0.000111018	0.00205407
ENSG00000138435.16	CHRNA1	8507.24	-0.415244	0.115977	0.000112094	0.0020718
ENSG00000124201.15	ZNFX1	1935.25	0.552987	0.161428	0.000113417	0.00209404
ENSG00000147206.17	NXF3	43.6804	1.25329	0.406919	0.000114107	0.00210458
ENSG00000126756.12	UXT	768.912	-0.576681	0.169826	0.000114325	0.00210639
ENSG00000139211.7	AMIGO2	2888.94	-0.409197	0.115041	0.000114538	0.00210809
ENSG00000100138.15	SNU13	2556.62	-0.497193	0.143378	0.000115702	0.00212729
ENSG00000141540.11	TTYH2	998.929	-0.493319	0.142049	0.000115912	0.00212893
ENSG00000239377.1	ZNF775-AS1	248.95	0.780265	0.240271	0.00011687	0.00214428
ENSG00000175334.8	BANF1	5886.56	-0.542718	0.158615	0.000117812	0.00215931
ENSG00000132819.17	RBM38	1823.66	-0.465367	0.133122	0.000118369	0.00216727
ENSG00000102103.18	PQBP1	3545.77	-0.549728	0.160824	0.00011917	0.00217966
ENSG00000196843.17	ARID5A	1460.83	-0.551109	0.161791	0.000120033	0.00219315
ENSG00000181924.7	COA4	2598.06	-0.49702	0.143784	0.00012101	0.00220871
ENSG00000166441.13	RPL27A	13665.8	-0.477792	0.137237	0.000121171	0.00220935
ENSG00000130222.11	GADD45G	398.157	-0.755829	0.233124	0.000122059	0.00222324
ENSG00000168439.17	STIP1	13039	-0.447074	0.12701	0.000122695	0.00223251
ENSG00000286280.1		8.4991	3.99853	1.18018	0.00012361	0.00224685
ENSG00000163565.20	IFI16	1480.26	0.481856	0.138665	0.000123875	0.00224932
ENSG00000225964.6	NRIR	7.07889	4.44124	1.46919	0.000124905	0.00226569
ENSG00000105202.9	FBL	4941.13	-0.542255	0.159339	0.000125052	0.00226601
ENSG00000116649.10	SRM	4634.35	-0.576639	0.17033	0.000125423	0.00227041
ENSG00000136732.16	GYPC	374.245	0.671602	0.203899	0.00012684	0.00229369
ENSG00000169976.7	SF3B5	4343.23	-0.61952	0.186205	0.000127371	0.00230093
ENSG00000184220.12	CMSS1	1007.5	-0.530413	0.155659	0.000129637	0.00233946
ENSG00000167136.7	ENDOG	627.582	-0.650699	0.197407	0.00013039	0.00234932
ENSG00000183684.8	ALYREF	5817.85	-0.495201	0.143974	0.000130451	0.00234932
ENSG00000065978.19	YBX1	71752.9	-0.463924	0.134037	0.000131195	0.00236031
ENSG00000214776.12		65.451	0.999223	0.321481	0.000133535	0.00239994
ENSG00000263818.5	RDM1P5	49.0041	-1.06616	0.345847	0.000135068	0.00242501
ENSG00000101294.18	HM13	8687.32	-0.459688	0.132845	0.000136731	0.00245236
ENSG00000116016.14	EPAS1	230.851	0.6282	0.190551	0.000141493	0.00253519
ENSG00000106560.11	GIMAP2	51.2107	1.10942	0.362199	0.000141812	0.0025373
ENSG00000138798.13	EGF	21.4946	1.6196	0.5422	0.000141899	0.0025373
ENSG00000114854.8	TNNC1	220.638	0.74701	0.232887	0.000142398	0.00254362
ENSG00000196247.13	ZNF107	781.311	0.549495	0.16339	0.000142897	0.00254994
ENSG00000104827.12	CGB3	15.4965	1.94434	0.654735	0.000144417	0.00257255
ENSG00000128394.17	APOBEC3F	141.979	0.726592	0.225529	0.000144456	0.00257255
ENSG00000049192.15	ADAMTS6	1015.68	0.48529	0.141649	0.000144608	0.00257264
ENSG00000189343.7	RPS2P46	247.175	-0.686523	0.21208	0.000145722	0.00258984
ENSG00000223969.7		106.054	-0.761414	0.238939	0.000146852	0.00260729
ENSG00000164611.13	PTTG1	4228.95	-0.492764	0.144747	0.000148584	0.00263538
ENSG00000099377.14	HSD3B7	82.2358	-0.9587	0.311073	0.000149403	0.00264723
ENSG00000119929.13	CUTC	572.963	-0.501092	0.147638	0.000151581	0.00268309
ENSG00000114796.16	KLHL24	322.315	0.596088	0.180432	0.000151772	0.00268309
ENSG00000213892.12	CEACAM16	20.8374	-1.57002	0.530347	0.000151885	0.00268309
ENSG00000163840.10	DTX3L	1691.83	0.503057	0.148423	0.00015283	0.00269708
ENSG00000159335.18	PTMS	14801.2	-0.505251	0.152017	0.000157794	0.00278188
ENSG00000100034.14	PPM1F	4600.44	-0.414712	0.119455	0.000158086	0.00278344
ENSG00000227877.7	MRLN	78.3885	-0.991585	0.325232	0.000158199	0.00278344
ENSG00000162600.12	OMA1	452.135	0.520582	0.154802	0.000159655	0.00280569
ENSG00000185262.9	UBALD2	7907.9	-0.605448	0.185016	0.000159783	0.00280569
ENSG00000107551.21	RASSF4	12479.9	-0.440148	0.128276	0.000161925	0.00283764
ENSG00000100276.10	RASL10A	171.275	-0.710614	0.222912	0.000162813	0.00285035
ENSG00000140990.15	NDUFB10	2113.14	-0.515806	0.153821	0.000163649	0.00286215
ENSG00000182158.16	CREB3L2	1698.1	0.487962	0.144166	0.000164581	0.00287558
ENSG00000160563.14	MED27	1757.27	-0.485197	0.143519	0.0001657	0.00289226
ENSG00000099800.8	TIMM13	2914.01	-0.545162	0.164235	0.000166591	0.00290493
ENSG00000286393.1		11.6281	2.35157	0.798622	0.000167426	0.00291659
ENSG00000060762.19	MPC1	839.363	-0.520602	0.155983	0.000170062	0.00295959
ENSG00000176244.7	ACBD7	592.15	0.487218	0.144468	0.000172223	0.00299423
ENSG00000112578.10	BYSL	1106.94	-0.45591	0.134086	0.000173313	0.0030102
ENSG00000170909.14	OSCAR	41.3678	1.17775	0.396399	0.000174088	0.00302068
ENSG00000003400.16	CASP10	27.9612	1.40808	0.480772	0.000174719	0.00302803
ENSG00000081138.14	CDH7	28.3621	-1.44819	0.495889	0.000174881	0.00302803
ENSG00000168874.13	ATOH8	8089.96	0.486244	0.141482	0.000175029	0.00302803
ENSG00000147027.4	TMEM47	724.796	0.46509	0.137155	0.000175449	0.00303232
ENSG00000197461.13	PDGFA	113.721	0.934472	0.307534	0.000177053	0.00305703
ENSG00000148154.10	UGCG	6345.66	0.523138	0.157301	0.000178601	0.00308074
ENSG00000129235.11	TXNDC17	942.855	-0.529004	0.159483	0.000180001	0.003101
ENSG00000172061.9	LRRC15	65.317	0.968874	0.320271	0.000180128	0.003101
ENSG00000168679.18	SLC16A4	87.1716	0.817436	0.264032	0.000181969	0.00312892
ENSG00000139209.16	SLC38A4	718.424	-0.482176	0.143533	0.000182107	0.00312892
ENSG00000006071.16	ABCC8	11.1008	2.41994	0.831459	0.000182925	0.00313992
ENSG00000119943.13	PYROXD2	181.743	0.678389	0.213412	0.00018515	0.00317217
ENSG00000106268.16	NUDT1	2287.58	-0.551915	0.168187	0.000185165	0.00317217
ENSG00000197208.6	SLC22A4	119.546	0.734754	0.234416	0.000187838	0.00321483
ENSG00000082126.18	MPP4	58.4801	0.986479	0.328361	0.000189791	0.00324423
ENSG00000142676.14	RPL11	20167.5	-0.456852	0.135359	0.000190513	0.00325111
ENSG00000136014.12	USP44	14.6929	1.92191	0.670244	0.000192609	0.00328369
ENSG00000140950.16	MEAK7	238.847	0.615227	0.19136	0.000194058	0.0033052
ENSG00000105173.14	CCNE1	933.301	-0.430951	0.126935	0.000194842	0.00331354
ENSG00000168653.11	NDUFS5	6590.96	-0.575857	0.177568	0.000195073	0.00331354
ENSG00000130755.13	GMFG	56.2258	-0.999897	0.336105	0.000195114	0.00331354
ENSG00000053524.13	MCF2L2	28.6603	1.31791	0.453919	0.000195764	0.00332137
ENSG00000093167.18	LRRFIP2	4935.7	0.403168	0.117735	0.000200439	0.00339414
ENSG00000127184.13	COX7C	7063.66	-0.501404	0.151563	0.000201447	0.00340636
ENSG00000178878.13	APOLD1	217.868	0.599176	0.18617	0.000201597	0.00340636
ENSG00000181619.12	GPR135	248.592	0.67186	0.212713	0.000201825	0.00340636
ENSG00000171223.6	JUNB	1202.56	0.628055	0.196794	0.000201936	0.00340636
ENSG00000116288.13	PARK7	8327.96	-0.452285	0.134622	0.000202594	0.00341418
ENSG00000169891.18	REPS2	477.928	-0.542045	0.166408	0.000209264	0.00352322
ENSG00000113758.14	DBN1	12462.1	-0.482792	0.147004	0.000211104	0.0035508
ENSG00000105227.16	PRX	252.745	-0.565816	0.174973	0.000212597	0.00357248
ENSG00000263567.1		13.8241	2.05316	0.724974	0.000216122	0.00362825
ENSG00000113161.17	HMGCR	1970.06	-0.447902	0.133866	0.000218075	0.00365754
ENSG00000004779.10	NDUFAB1	1402.92	-0.503356	0.153643	0.000218628	0.00366332
ENSG00000226627.2	SHANK2-AS1	18.0673	1.62753	0.571737	0.000219027	0.00366651
ENSG00000079263.19	SP140	151.173	0.71189	0.229768	0.000221552	0.00370526
ENSG00000259125.1	LRP1-AS	107.71	0.74819	0.243405	0.000222085	0.00371064
ENSG00000058668.15	ATP2B4	1108.75	0.509481	0.155794	0.000222899	0.0037207
ENSG00000008441.19	NFIX	4660.75	0.455266	0.136574	0.000223733	0.00373108
ENSG00000125743.11	SNRPD2	4637	-0.529454	0.163003	0.00022412	0.00373399
ENSG00000211678.2	IGLJ3	9.56229	-2.58506	0.895947	0.000224929	0.00374392
ENSG00000106591.4	MRPL32	1348.24	-0.476548	0.144271	0.000225707	0.00375331
ENSG00000164879.7	CA3	961.744	-0.543002	0.168023	0.000226454	0.00376217
ENSG00000213442.5	RPL18AP3	472.444	-0.710461	0.230567	0.000229027	0.00380133
ENSG00000103254.10	ANTKMT	1115.14	-0.590185	0.185679	0.000229928	0.00381268
ENSG00000079739.17	PGM1	2682.43	-0.422034	0.125315	0.000231978	0.00383944
ENSG00000124256.15	ZBP1	8.45145	2.96048	1.01464	0.000235629	0.0038962
ENSG00000138136.7	LBX1	659.575	-0.541851	0.168233	0.000236066	0.00389821
ENSG00000171206.15	TRIM8	5848.18	-0.536162	0.166274	0.000236195	0.00389821
ENSG00000125656.11	CLPP	3173.16	-0.52615	0.161021	0.00023697	0.00390735
ENSG00000112695.13	COX7A2	1999.73	-0.532498	0.165044	0.000238324	0.00392553
ENSG00000128596.17	CCDC136	340.713	0.556303	0.173378	0.000238712	0.00392553
ENSG00000167232.14	ZNF91	428.433	0.546753	0.16998	0.000238744	0.00392553
ENSG00000186854.11	TRABD2A	124.697	0.716406	0.233161	0.000239312	0.00393121
ENSG00000164197.12	RNF180	208.766	-0.660203	0.212376	0.000239871	0.00393493
ENSG00000135624.17	CCT7	29990.1	-0.444382	0.133287	0.000239987	0.00393493
ENSG00000136869.16	TLR4	1165.61	0.474621	0.144357	0.0002417	0.00395932
ENSG00000198574.6	SH2D1B	28.8052	1.29806	0.458425	0.000247406	0.00404903
ENSG00000003436.16	TFPI	904.817	0.501131	0.155122	0.000249866	0.00408464
ENSG00000258748.1	KIF26A-DT	83.5221	-0.94902	0.325247	0.000250825	0.00409356
ENSG00000135677.11	GNS	5528.6	0.44272	0.133703	0.000253495	0.00413329
ENSG00000159388.6	BTG2	1207.27	-0.415972	0.124579	0.000254473	0.00414529
ENSG00000052802.13	MSMO1	401.84	-0.525492	0.163382	0.000254703	0.00414529
ENSG00000114391.13	RPL24	11448.2	-0.496754	0.153243	0.000257977	0.0041947
ENSG00000142507.10	PSMB6	3868.51	-0.524339	0.163462	0.000258467	0.00419878
ENSG00000144579.8	CTDSP1	1907.49	-0.435256	0.131498	0.000260003	0.00421983
ENSG00000148677.7	ANKRD1	3700.04	-0.511636	0.158845	0.000262646	0.00425879
ENSG00000178585.15	CTNNBIP1	435.266	-0.569866	0.180348	0.000264025	0.00427721
ENSG00000059122.17	FLYWCH1	2222.92	0.541529	0.170004	0.000270088	0.00437139
ENSG00000197217.13	ENTPD4	3853.77	0.396956	0.118911	0.000271891	0.00439654
ENSG00000101361.17	NOP56	5888.87	-0.404124	0.121565	0.000272904	0.00440885
ENSG00000134825.16	TMEM258	1110.54	-0.529417	0.165971	0.000274133	0.00442465
ENSG00000107968.10	MAP3K8	130.429	0.779219	0.261017	0.000276317	0.00445581
ENSG00000133935.7	ERG28	896.174	-0.444742	0.135531	0.000278312	0.00448386
ENSG00000079150.19	FKBP7	732.32	-0.434981	0.132204	0.000278603	0.00448443
ENSG00000176049.16	JAKMIP2	649.176	-0.474853	0.146262	0.000279434	0.00449142
ENSG00000140526.18	ABHD2	2772.62	0.519265	0.16172	0.000279548	0.00449142
ENSG00000179967.11	PPP1R14BP3	277.981	-0.763566	0.256202	0.000280235	0.00449835
ENSG00000196683.12	TOMM7	1504.99	-0.46825	0.144204	0.000282116	0.00452442
ENSG00000108639.8	SYNGR2	1867.26	-0.486167	0.150656	0.000282686	0.00452941
ENSG00000277791.5	PSMB3	5824.11	-0.514599	0.161175	0.000284294	0.00455104
ENSG00000146054.18	TRIM7	404.831	-0.551702	0.174994	0.000287792	0.00459903
ENSG00000127863.16	TNFRSF19	447.998	-0.500566	0.156266	0.000287816	0.00459903
ENSG00000071082.11	RPL31	16035.6	-0.55337	0.175956	0.000288882	0.00461188
ENSG00000115183.15	TANC1	985.779	0.501971	0.156416	0.000289751	0.00461827
ENSG00000108561.8	C1QBP	5076.22	-0.467148	0.144141	0.000289808	0.00461827
ENSG00000174744.14	BRMS1	2256.66	-0.50324	0.15731	0.000291521	0.00464136
ENSG00000155115.7	GTF3C6	1623.8	-0.445876	0.136668	0.000293522	0.00466607
ENSG00000109971.14	HSPA8	37941.9	-0.444786	0.134952	0.000293604	0.00466607
ENSG00000196218.14	RYR1	2170.91	-0.589158	0.189795	0.000296804	0.00471268
ENSG00000146281.6	PM20D2	4571.45	0.443485	0.135789	0.000297944	0.0047265
ENSG00000163755.9	HPS3	746.198	0.462587	0.142755	0.000300287	0.00475937
ENSG00000187260.16	WDR86	65.2426	0.950987	0.332161	0.0003035	0.00480596
ENSG00000246334.3	PRR7-AS1	154.983	0.644834	0.211508	0.000309618	0.00489843
ENSG00000162458.13	FBLIM1	41.7846	1.15739	0.415134	0.000311645	0.00492607
ENSG00000122026.11	RPL21	12119.7	-0.457673	0.141737	0.000312523	0.00493551
ENSG00000174130.13	TLR6	183.231	0.679398	0.225619	0.000316176	0.00498872
ENSG00000133101.10	CCNA1	111.167	-0.715452	0.240291	0.000318042	0.00501365
ENSG00000128833.13	MYO5C	352.901	0.525666	0.166755	0.000318833	0.00502162
ENSG00000241468.8	ATP5MF	538.202	-0.519471	0.164734	0.000321866	0.00506486
ENSG00000156642.17	NPTN	2523.94	-0.398074	0.120915	0.000322544	0.00507098
ENSG00000044574.9	HSPA5	34483.9	0.387049	0.116588	0.000323809	0.00508632
ENSG00000267736.2	HMGB2P1	11.1383	2.09493	0.772746	0.00032854	0.00515342
ENSG00000123329.20	ARHGAP9	1621.31	-0.4495	0.13937	0.000328667	0.00515342
ENSG00000175573.7	C11orf68	2603.19	0.472723	0.147665	0.000329614	0.00516366
ENSG00000143126.8	CELSR2	3460.96	0.517702	0.164369	0.000331107	0.00518243
ENSG00000181788.4	SIAH2	1222.7	-0.508059	0.161722	0.000333328	0.00520636
ENSG00000172159.16	FRMD3	62.355	-0.870629	0.304059	0.000333561	0.00520636
ENSG00000026652.15	AGPAT4	267.266	0.545322	0.17484	0.00033382	0.00520636
ENSG00000141965.5	FEM1A	234.973	-0.582651	0.189507	0.000334542	0.00521298
ENSG00000198668.14	CALM1	12766.5	0.379241	0.114642	0.00033665	0.00524118
ENSG00000166035.11	LIPC	299.583	0.592328	0.19332	0.000340056	0.00528952
ENSG00000129562.11	DAD1	3155.64	-0.439446	0.136224	0.000341497	0.00530724
ENSG00000188152.13	NUTM2G	81.0824	0.918246	0.324982	0.000344128	0.00534341
ENSG00000164188.9	RANBP3L	27.6606	1.28215	0.470631	0.000346987	0.00538304
ENSG00000005471.19	ABCB4	17.5858	1.61995	0.605167	0.000347957	0.00539333
ENSG00000104313.20	EYA1	420.987	-0.523615	0.167689	0.000349224	0.0054082
ENSG00000165802.23	NSMF	5705.94	-0.433578	0.134417	0.000350034	0.00541597
ENSG00000172428.11	COPS9	1452.92	-0.500283	0.159042	0.00035258	0.00545056
ENSG00000148400.13	NOTCH1	5641.28	-0.596711	0.195804	0.000355636	0.00549298
ENSG00000067066.17	SP100	856.669	0.434231	0.134746	0.000358463	0.00553131
ENSG00000116985.12	BMP8B	1208.18	-0.458545	0.143809	0.000358747	0.00553131
ENSG00000115350.12	POLE4	1672.73	-0.501259	0.159781	0.000360738	0.00555714
ENSG00000108298.12	RPL19	22935.2	-0.433099	0.134694	0.000362234	0.00557529
ENSG00000042445.14	RETSAT	2005.73	-0.408514	0.125894	0.000362658	0.00557694
ENSG00000152465.18	NMT2	1361.29	0.427255	0.13336	0.000363062	0.00557827
ENSG00000183778.19	B3GALT5	612.902	-0.530362	0.170881	0.000365726	0.00561274
ENSG00000145779.8	TNFAIP8	714.321	-0.45999	0.144598	0.000365944	0.00561274
ENSG00000137474.23	MYO7A	2639.08	-0.524336	0.168788	0.000366463	0.0056158
ENSG00000196262.15	PPIA	34932.1	-0.458911	0.142432	0.000367846	0.00563208
ENSG00000134339.9	SAA2	7.16583	3.63272	1.22396	0.000374564	0.00572995
ENSG00000175455.16	CCDC14	3438.59	0.47198	0.148829	0.000376123	0.00574129
ENSG00000108518.8	PFN1	34511	-0.576709	0.189666	0.000376198	0.00574129
ENSG00000118762.8	PKD2	949.122	0.46393	0.145981	0.000376285	0.00574129
ENSG00000157064.11	NMNAT2	67.5957	0.919183	0.328732	0.000377433	0.00575381
ENSG00000125962.16	ARMCX5	1269.63	-0.43523	0.135924	0.000377869	0.00575546
ENSG00000172115.9	CYCS	7321.64	-0.409779	0.126875	0.000379307	0.0057681
ENSG00000162711.18	NLRP3	35.4055	1.10362	0.404138	0.000379559	0.0057681
ENSG00000122417.16	ODF2L	646.027	0.525439	0.169541	0.000379683	0.0057681
ENSG00000257732.1		3.79061	4.93362	2.62862	0.000379983	NA
ENSG00000152926.16	ZNF117	229.995	0.62701	0.209214	0.000380912	0.00578177
ENSG00000130312.7	MRPL34	1200.79	-0.513352	0.165017	0.000381461	0.00578511
ENSG00000026025.16	VIM	40083	-0.460243	0.145498	0.000384355	0.00582397
ENSG00000175161.14	CADM2	12.736	-1.97209	0.752493	0.000388847	0.00588393
ENSG00000160801.14	PTH1R	570.93	-0.533457	0.173521	0.000388981	0.00588393
ENSG00000256625.1		13.5008	-1.86196	0.707723	0.000390143	0.00589643
ENSG00000129911.9	KLF16	1335.36	-0.511686	0.16497	0.000390839	0.00590188
ENSG00000135454.14	B4GALNT1	5805.16	0.421907	0.131394	0.000392055	0.00591516
ENSG00000136522.14	MRPL47	901.571	-0.507936	0.16358	0.000392706	0.0059199
ENSG00000177614.11	PGBD5	3346.35	-0.50129	0.161149	0.000393665	0.00592927
ENSG00000124762.14	CDKN1A	5264.69	-0.419801	0.130967	0.000395685	0.00595458
ENSG00000163888.4	CAMK2N2	1423.39	-0.591946	0.196646	0.000396343	0.0059576
ENSG00000185947.15	ZNF267	559.733	0.464666	0.147246	0.000396563	0.0059576
ENSG00000221968.9	FADS3	13905.5	-0.501082	0.161129	0.0004015	0.00602661
ENSG00000117748.10	RPA2	2032.25	-0.390843	0.120763	0.000404118	0.00605973
ENSG00000105372.8	RPS19	17789.6	-0.476678	0.152198	0.000404395	0.00605973
ENSG00000178307.10	TMEM11	1607.28	-0.518692	0.168257	0.000404896	0.00606206
ENSG00000144959.11	NCEH1	304.199	0.54433	0.178175	0.000410648	0.00614294
ENSG00000099998.19	GGT5	91.3829	-0.861375	0.30843	0.000411864	0.00615178
ENSG00000100599.16	RIN3	585.73	0.515881	0.167281	0.000412158	0.00615178
ENSG00000180488.16	MIGA1	865.158	0.490001	0.158037	0.000412289	0.00615178
ENSG00000104951.16	IL4I1	35.5464	1.13298	0.422474	0.00041409	0.00617342
ENSG00000119771.15	KLHL29	3657.7	-0.526633	0.171712	0.00041676	0.00620796
ENSG00000163682.17	RPL9	21477.8	-0.420137	0.132792	0.000417671	0.00621626
ENSG00000149596.7	JPH2	691.189	0.527278	0.171892	0.000418476	0.00622297
ENSG00000134954.14	ETS1	9391.89	0.41458	0.129721	0.000419993	0.00623498
ENSG00000060718.22	COL11A1	366.565	0.537184	0.17601	0.000424903	0.00630255
ENSG00000177732.9	SOX12	2584.07	-0.579997	0.193467	0.000425272	0.0063027
ENSG00000266507.1	MIR4479	134.735	0.833596	0.297411	0.000427063	0.00632391
ENSG00000196782.13	MAML3	44.7037	-1.01127	0.372966	0.000431455	0.00638357
ENSG00000128294.16	TPST2	948.543	-0.423125	0.133175	0.000433544	0.00640909
ENSG00000213981.8		112.754	-0.740158	0.258986	0.000434152	0.00641268
ENSG00000169230.10	PRELID1	6016.94	-0.49121	0.157844	0.000439284	0.00648304
ENSG00000255690.3	TRIL	124.476	0.69535	0.240276	0.00044031	0.00649273
ENSG00000132341.12	RAN	15799.1	-0.387986	0.120608	0.00044095	0.00649672
ENSG00000134809.9	TIMM10	2569.48	-0.528684	0.174274	0.000442275	0.00651078
ENSG00000130338.13	TULP4	1856.34	0.511744	0.167343	0.000443415	0.0065221
ENSG00000274070.2	CASTOR2	386.146	-0.550134	0.182329	0.000446956	0.00656868
ENSG00000147119.4	CHST7	670.646	0.47375	0.152545	0.000449429	0.00659951
ENSG00000164182.12	NDUFAF2	1304.32	-0.4296	0.136137	0.000451505	0.00662446
ENSG00000120645.12	IQSEC3	6.98044	3.5737	1.23624	0.000453034	0.00663168
ENSG00000137142.5	IGFBPL1	3482.21	-0.391925	0.122408	0.000453442	0.00663168
ENSG00000079462.8	PAFAH1B3	632.92	-0.587675	0.197683	0.000453553	0.00663168
ENSG00000181652.20	ATG9B	9.70255	2.36325	0.908566	0.000453717	0.00663168
ENSG00000198258.11	UBL5	4124.95	-0.530977	0.176193	0.000453884	0.00663168
ENSG00000139343.11	SNRPF	2796.45	-0.488802	0.158643	0.000455893	0.00665551
ENSG00000082515.18	MRPL22	1440.61	-0.460091	0.149894	0.000457151	0.00666833
ENSG00000105640.13	RPL18A	26702.5	-0.586382	0.197811	0.000461903	0.0067296
ENSG00000157368.12	IL34	127.838	-0.708121	0.247386	0.000462117	0.0067296
ENSG00000148143.13	ZNF462	1034.38	0.518063	0.170068	0.000463171	0.00673936
ENSG00000160392.14	C19orf47	1385.28	-0.478749	0.155079	0.000463842	0.00674356
ENSG00000013619.15	MAMLD1	1488.02	-0.410722	0.129574	0.000466575	0.00677265
ENSG00000196639.7	HRH1	57.5251	0.926535	0.340381	0.000466614	0.00677265
ENSG00000093010.15	COMT	5165.5	-0.432602	0.138089	0.000469542	0.00680952
ENSG00000106683.15	LIMK1	8831.57	0.453337	0.145189	0.000473074	0.00685508
ENSG00000176340.4	COX8A	682.508	-0.549719	0.182414	0.000474452	0.0068694
ENSG00000197345.13	MRPL21	1440.49	-0.468036	0.152968	0.000476354	0.00689125
ENSG00000185838.14	GNB1L	801.646	-0.53433	0.177311	0.00047825	0.00691299
ENSG00000107984.10	DKK1	375.226	-0.599545	0.20371	0.000481157	0.00694929
ENSG00000148735.16	PLEKHS1	166.625	0.600408	0.203823	0.000482909	0.00696462
ENSG00000108107.15	RPL28	22161.6	-0.501782	0.164741	0.000483011	0.00696462
ENSG00000003402.21	CFLAR	559.479	0.43528	0.138966	0.000485948	0.00700124
ENSG00000170271.11	FAXDC2	104.157	0.714594	0.251751	0.000491178	0.00707079
ENSG00000143314.12	MRPL24	1876.19	-0.490794	0.160797	0.000493448	0.0070962
ENSG00000197077.14	KIAA1671	1454.18	-0.446635	0.144115	0.00049375	0.0070962
ENSG00000159173.19	TNNI1	13000.1	-0.498482	0.162358	0.000494957	0.00710773
ENSG00000234455.1		92.1864	-0.775196	0.278485	0.00050017	0.00717673
ENSG00000102575.14	ACP5	13.5916	1.85383	0.735287	0.000500981	0.0071825
ENSG00000119283.16	TRIM67	12.2752	1.97272	0.77601	0.000503207	0.00720853
ENSG00000100591.8	AHSA1	3772.6	-0.404071	0.129205	0.000503973	0.00721362
ENSG00000125257.16	ABCC4	1771.02	0.468321	0.15233	0.00050662	0.00724561
ENSG00000247077.7	PGAM5	1919.8	-0.409517	0.130443	0.000507207	0.00724812
ENSG00000136492.10	BRIP1	2448.93	0.451046	0.145652	0.000510012	0.00727933
ENSG00000102309.15	PIN4	1351.69	-0.4603	0.149412	0.00051022	0.00727933
ENSG00000091483.8	FH	2504.63	-0.468593	0.152772	0.000513314	0.00731753
ENSG00000151892.16	GFRA1	48.8528	0.990678	0.372373	0.000515316	0.00734011
ENSG00000156471.13	PTDSS1	2888.24	-0.367292	0.115053	0.000516589	0.0073523
ENSG00000117318.9	ID3	1519.15	-0.576698	0.197296	0.000517041	0.00735277
ENSG00000221955.11	SLC12A8	22.2306	1.35265	0.528469	0.000519631	0.00738118
ENSG00000117395.13	EBNA1BP2	3906.45	-0.404006	0.128396	0.000519878	0.00738118
ENSG00000136514.3	RTP4	10.3046	2.11834	0.83106	0.000520531	0.00738448
ENSG00000242242.7	NECTIN3-AS1	90.949	0.72786	0.259266	0.000521277	0.0073891
ENSG00000196465.11	MYL6B	1254.05	-0.460087	0.149856	0.000526564	0.00744577
ENSG00000144481.17	TRPM8	51.6599	0.953634	0.357895	0.000526658	0.00744577
ENSG00000140297.13	GCNT3	17.2362	1.60635	0.634616	0.000526776	0.00744577
ENSG00000168264.11	IRF2BP2	1624.94	0.410371	0.130818	0.000526969	0.00744577
ENSG00000124216.4	SNAI1	121.445	-0.642135	0.223438	0.000529085	0.00746966
ENSG00000089220.5	PEBP1	4418.69	-0.382177	0.120974	0.00053191	0.00750351
ENSG00000065361.17	ERBB3	346.356	-0.522988	0.174699	0.000532725	0.00750898
ENSG00000136169.17	SETDB2	329.466	0.490402	0.161601	0.00053353	0.00750923
ENSG00000181523.13	SGSH	800.362	0.496753	0.164167	0.000533597	0.00750923
ENSG00000170515.14	PA2G4	5688.91	-0.429186	0.138499	0.000535854	0.00753497
ENSG00000185651.16	UBE2L3	7242.51	-0.395953	0.125914	0.000538225	0.00756032
ENSG00000188229.6	TUBB4B	34858.8	-0.412766	0.134176	0.000538517	0.00756032
ENSG00000175352.12	NRIP3	321.348	0.489524	0.161712	0.000546635	0.00766816
ENSG00000132669.14	RIN2	2154.9	0.391916	0.124484	0.000549001	0.00769521
ENSG00000284713.2	SMIM38	110.607	0.868278	0.322454	0.000550758	0.00771369
ENSG00000152779.14	SLC16A12	72.8981	0.807929	0.296092	0.000551265	0.00771463
ENSG00000059588.10	TARBP1	863.661	0.48855	0.161501	0.000555924	0.00777365
ENSG00000183978.8	COA3	2218.04	-0.467398	0.153618	0.000560137	0.00782633
ENSG00000127922.10	SEM1	3001.52	-0.446319	0.145686	0.000563647	0.00786912
ENSG00000172590.18	MRPL52	1988.76	-0.453586	0.14849	0.000569359	0.00793976
ENSG00000240065.8	PSMB9	1524.68	0.507612	0.169623	0.000569762	0.00793976
ENSG00000125863.20	MKKS	337.128	-0.490901	0.163039	0.000570076	0.00793976
ENSG00000007080.11	CCDC124	4391.74	-0.516323	0.173286	0.000570513	0.00793976
ENSG00000115977.21	AAK1	1498.2	0.466445	0.153463	0.000572621	0.00796278
ENSG00000162366.8	PDZK1IP1	8.59406	2.42192	0.948259	0.000573757	0.00797227
ENSG00000148634.16	HERC4	1064.22	0.436703	0.14195	0.000576376	0.00799693
ENSG00000148303.17	RPL7A	40115.2	-0.435652	0.143097	0.000576442	0.00799693
ENSG00000010322.16	NISCH	2901.38	0.430824	0.139756	0.00057846	0.0080186
ENSG00000010310.9	GIPR	86.9666	0.73208	0.264551	0.000585878	0.00811504
ENSG00000134056.12	MRPS36	757.004	-0.480191	0.159574	0.000593407	0.00821285
ENSG00000206503.13	HLA-A	1269.09	0.522381	0.176402	0.000597585	0.00825833
ENSG00000063177.13	RPL18	16313.6	-0.479507	0.159985	0.000597681	0.00825833
ENSG00000145365.11	TIFA	498.162	0.51184	0.172228	0.000598103	0.00825833
ENSG00000213593.10	TMX2	1709	-0.43984	0.144132	0.000604478	0.00833981
ENSG00000167074.15	TEF	267.201	0.537126	0.182763	0.000605305	0.00834466
ENSG00000174748.22	RPL15	19749.9	-0.402748	0.129644	0.00060653	0.008355
ENSG00000130363.13	RSPH3	86.9851	0.813082	0.302909	0.000613672	0.00844676
ENSG00000049656.14	CLPTM1L	3753.89	-0.384378	0.123912	0.000614749	0.00845496
ENSG00000150961.15	SEC24D	1613.72	0.38484	0.123238	0.000616507	0.00847251
ENSG00000134748.13	PRPF38A	3404.97	-0.355642	0.112598	0.000619017	0.00850036
ENSG00000128564.8	VGF	52.4429	1.05992	0.41518	0.00062344	0.00855442
ENSG00000130204.13	TOMM40	7689.82	-0.472981	0.155617	0.000626677	0.00859011
ENSG00000226808.3	LINC00840	18.6801	-1.5499	0.636699	0.000627019	0.00859011
ENSG00000206249.3		3.54449	4.7066	2.67478	0.000630751	NA
ENSG00000188735.13	TMEM120B	3122.14	0.412993	0.134185	0.000633578	0.00867321
ENSG00000188846.14	RPL14	15236.5	-0.424242	0.138868	0.000636041	0.00869408
ENSG00000263680.2		92.1051	0.847683	0.319399	0.000636092	0.00869408
ENSG00000225680.1		12.9709	-1.75199	0.718039	0.000638691	0.00872282
ENSG00000124702.19	KLHDC3	3202.64	-0.438039	0.144204	0.000644519	0.00878954
ENSG00000124659.7	TBCC	652.248	-0.462643	0.154665	0.000644576	0.00878954
ENSG00000234692.1		12.5769	-1.88857	0.784872	0.000649553	0.00885054
ENSG00000128335.14	APOL2	1328.49	0.416584	0.136258	0.000650845	0.00886127
ENSG00000137818.12	RPLP1	33705	-0.448679	0.14908	0.000653826	0.00889497
ENSG00000159199.14	ATP5MC1	4152.95	-0.529266	0.181584	0.000660822	0.0089832
ENSG00000239672.8	NME1	1127.17	-0.514393	0.175646	0.00066324	0.0090091
ENSG00000021762.20	OSBPL5	668.783	-0.521815	0.178616	0.000667014	0.009053
ENSG00000188177.14	ZC3H6	56.2664	0.842403	0.318862	0.000667502	0.009053
ENSG00000150347.17	ARID5B	546.147	0.442754	0.14653	0.000671002	0.00909085
ENSG00000100003.18	SEC14L2	469.507	0.487622	0.164553	0.000671328	0.00909085
ENSG00000122873.12	CISD1	1149.85	-0.40385	0.131716	0.000677379	0.00916574
ENSG00000046647.14	GEMIN8	284.61	-0.519472	0.178035	0.000678193	0.00916969
ENSG00000120149.9	MSX2	283.943	-0.501174	0.170538	0.000681592	0.00920857
ENSG00000165702.15	GFI1B	28.855	1.15775	0.463188	0.0006891	0.00930285
ENSG00000175063.17	UBE2C	5420.33	-0.46244	0.155021	0.000691285	0.00932133
ENSG00000196689.13	TRPV1	462.14	0.469991	0.157897	0.00069153	0.00932133
ENSG00000102030.16	NAA10	1102.34	-0.469151	0.157776	0.000693521	0.00934101
ENSG00000174917.9	MICOS13	2091.41	-0.601944	0.213825	0.000694728	0.0093501
ENSG00000163485.17	ADORA1	4417.56	-0.390445	0.127002	0.000697492	0.00938012
ENSG00000168002.12	POLR2G	1944.26	-0.413092	0.135753	0.000698902	0.00939189
ENSG00000196970.8	NXF4	31.1868	1.06727	0.423895	0.000700585	0.0093956
ENSG00000120820.13	GLT8D2	453.975	-0.482679	0.163447	0.000700782	0.0093956
ENSG00000196586.17	MYO6	1405.93	0.430541	0.14199	0.000702285	0.00940859
ENSG00000234630.1		75.5211	0.92249	0.35844	0.00070402	0.00942465
ENSG00000165688.12	PMPCA	3582.86	-0.392634	0.128979	0.000705194	0.00943318
ENSG00000204628.12	RACK1	20317.6	-0.43078	0.141759	0.000705949	0.00943609
ENSG00000143344.16	RGL1	202.08	0.582504	0.205735	0.000720832	0.00962236
ENSG00000141401.12	IMPA2	1619.42	-0.425162	0.140888	0.000720979	0.00962236
ENSG00000133328.4	PLAAT2	3.70281	4.74461	2.73597	0.000721255	NA
ENSG00000172000.7	ZNF556	885.432	-0.40342	0.132435	0.00072226	0.00963214
ENSG00000277463.1		38.4731	1.02104	0.405374	0.000724768	0.00965826
ENSG00000236397.3	DDX11L2	436.774	-0.469928	0.158886	0.000727291	0.00968454
ENSG00000178982.10	EIF3K	2414.89	-0.423265	0.140258	0.000728348	0.00968485
ENSG00000162390.18	ACOT11	712.117	-0.483245	0.164336	0.000728416	0.00968485
ENSG00000166801.17	FAM111A	1447.72	0.426837	0.141518	0.000730912	0.00971069
ENSG00000181467.5	RAP2B	1970	-0.372517	0.120864	0.000734256	0.00974775
ENSG00000183486.14	MX2	3.58489	4.69035	2.71764	0.000734814	NA
ENSG00000100852.14	ARHGAP5	1010.75	0.559004	0.196117	0.000736066	0.0097644
ENSG00000218336.9	TENM3	826.836	-0.501714	0.172269	0.000739312	0.00980006
ENSG00000170017.12	ALCAM	213.424	0.5819	0.206239	0.000741504	0.00982172
ENSG00000099260.12	PALMD	860.482	0.408999	0.134913	0.000747895	0.00989379
ENSG00000157216.16	SSBP3	2831.74	-0.415217	0.137601	0.000748071	0.00989379
ENSG00000228253.1	MT-ATP8	107.948	0.694504	0.25675	0.000763542	0.0100908
ENSG00000143368.10	SF3B4	4001.97	-0.465229	0.157875	0.000764465	0.0100954
ENSG00000101182.15	PSMA7	15367.9	-0.419748	0.139694	0.000765594	0.0101027
ENSG00000172493.23	AFF1	671.925	0.509597	0.176122	0.000774642	0.0102145
ENSG00000164509.16	IL31RA	53.3462	0.862052	0.336351	0.000794155	0.0104639
ENSG00000110921.14	MVK	1208.35	-0.479336	0.163866	0.000795195	0.0104698
ENSG00000213025.2	COX20P1	189.043	-0.566705	0.20194	0.000806299	0.0106001
ENSG00000175294.6	CATSPER1	279.334	-0.518791	0.181192	0.000808844	0.0106256
ENSG00000095066.12	HOOK2	1276.74	0.396038	0.130967	0.000811362	0.0106507
ENSG00000163531.17	NFASC	44.4259	-0.931389	0.370914	0.000812084	0.0106522
ENSG00000066248.15	NGEF	28.2187	1.16003	0.479871	0.000814583	0.0106771
ENSG00000089009.16	RPL6	29573.3	-0.391402	0.129621	0.000817919	0.0107128
ENSG00000266094.8	RASSF5	591.113	0.42644	0.143135	0.000819704	0.0107282
ENSG00000171314.9	PGAM1	7148.61	-0.403448	0.134398	0.00082222	0.0107531
ENSG00000107140.16	TESK1	931.063	-0.464272	0.158745	0.000825526	0.0107803
ENSG00000147955.18	SIGMAR1	2866.13	-0.429947	0.144821	0.000826493	0.0107812
ENSG00000225376.6	TMEM246-AS1	15.4946	1.52024	0.64589	0.000826823	0.0107812
ENSG00000103550.14	KNOP1	1010.9	0.403761	0.13445	0.000838096	0.0109201
ENSG00000010278.15	CD9	3803.15	-0.40078	0.133487	0.000838737	0.0109204
ENSG00000182004.13	SNRPE	5676.68	-0.432371	0.14579	0.000843218	0.0109706
ENSG00000199080.1	MIR133B	104.459	-0.752088	0.288291	0.000848541	0.0110317
ENSG00000143294.15	PRCC	2544.32	-0.438259	0.148947	0.000850991	0.0110553
ENSG00000166619.15	BLCAP	6009.11	-0.343649	0.111576	0.000853253	0.0110765
ENSG00000122180.5	MYOG	2817.22	-0.464845	0.159702	0.000853984	0.0110778
ENSG00000183153.7	GJD3	4.98928	3.6755	1.5789	0.000855569	0.0110902
ENSG00000188706.13	ZDHHC9	1172.73	-0.388749	0.129026	0.000858131	0.0111152
ENSG00000231500.7	RPS18	20182.7	-0.44001	0.151989	0.000858824	0.011116
ENSG00000110063.10	DCPS	956.012	-0.390502	0.129757	0.000860954	0.011134
ENSG00000166257.10	SCN3B	360.59	0.479876	0.165754	0.000861478	0.011134
ENSG00000223638.4	RFPL4A	103.96	0.740485	0.283529	0.000870155	0.0112379
ENSG00000141759.15	TXNL4A	2849.63	-0.412662	0.138849	0.000874049	0.0112796
ENSG00000132196.16	HSD17B7	322.249	-0.487839	0.169744	0.000874673	0.0112796
ENSG00000131469.15	RPL27	29319.2	-0.477934	0.165795	0.000878067	0.0113151
ENSG00000105419.18	MEIS3	554.961	-0.558758	0.200683	0.000879051	0.0113195
ENSG00000174125.8	TLR1	10.4869	1.88603	0.818814	0.00088284	0.0113599
ENSG00000187653.11	TMSB4XP8	177.481	-0.578139	0.209645	0.000888605	0.0114258
ENSG00000110700.7	RPS13	11971.1	-0.431016	0.146807	0.000896461	0.0115166
ENSG00000140350.15	ANP32A	9467.23	-0.342708	0.111423	0.000905061	0.0116119
ENSG00000156535.15	CD109	488.256	0.488001	0.170065	0.000907875	0.0116293
ENSG00000105341.19	DMAC2	1667.72	-0.502664	0.176384	0.000908408	0.0116293
ENSG00000215021.10	PHB2	9599.41	-0.455631	0.156912	0.00090865	0.0116293
ENSG00000197903.8	H2BC12	267.94	-0.515811	0.181877	0.000909063	0.0116293
ENSG00000161057.13	PSMC2	4356.32	-0.360936	0.119075	0.000912769	0.0116682
ENSG00000135824.13	RGS8	29.9859	1.19127	0.505295	0.000914299	0.0116792
ENSG00000287627.1		69.8778	0.828389	0.326615	0.000915674	0.0116883
ENSG00000179240.13	GVQW3	504.241	0.494677	0.173233	0.000917476	0.0117028
ENSG00000198833.7	UBE2J1	2820.91	0.396091	0.13273	0.000921325	0.0117395
ENSG00000097021.20	ACOT7	5312.74	-0.433752	0.148116	0.000921687	0.0117395
ENSG00000116717.13	GADD45A	11629.4	0.380022	0.127596	0.000937758	0.0119202
ENSG00000128309.17	MPST	3417.74	-0.45377	0.156153	0.000939317	0.0119202
ENSG00000228120.2		39.0151	1.20267	0.514447	0.000939443	0.0119202
ENSG00000135390.21	ATP5MC2	4444.71	-0.43712	0.149802	0.00093949	0.0119202
ENSG00000131149.19	GSE1	1243.98	0.42174	0.143069	0.000939732	0.0119202
ENSG00000174775.18	HRAS	3259.09	-0.477125	0.166604	0.00093994	0.0119202
ENSG00000140332.18	TLE3	1340.93	-0.494802	0.174353	0.000952559	0.0120674
ENSG00000177700.6	POLR2L	2567.91	-0.44215	0.152314	0.00095292	0.0120674
ENSG00000116396.15	KCNC4	41.2513	0.974695	0.401546	0.000955953	0.012097
ENSG00000130726.12	TRIM28	30192.7	-0.407214	0.137987	0.000956679	0.0120973
ENSG00000123636.19	BAZ2B	182.904	0.568947	0.206726	0.000957352	0.0120973
ENSG00000198890.9	PRMT6	4084.25	-0.356371	0.117715	0.00095999	0.0121219
ENSG00000184194.6	GPR173	354.682	0.47058	0.164116	0.000972561	0.0122719
ENSG00000177291.4	GJD4	29.8746	-1.23318	0.533969	0.000976395	0.0123026
ENSG00000143222.12	UFC1	706.721	-0.433589	0.15025	0.000978591	0.0123206
ENSG00000183011.14	NAA38	1302.73	-0.431597	0.148205	0.000979564	0.0123206
ENSG00000173706.14	HEG1	2915.03	0.445321	0.153932	0.000979926	0.0123206
ENSG00000115307.17	AUP1	5246.44	-0.421455	0.144154	0.000990508	0.0124358
ENSG00000147912.13	FBXO10	308.514	-0.4767	0.16742	0.000992751	0.0124483
ENSG00000165916.9	PSMC3	11339.2	-0.41791	0.142894	0.000992915	0.0124483
ENSG00000180992.7	MRPL14	2260.51	-0.528749	0.190289	0.000995153	0.0124674
ENSG00000130595.19	TNNT3	10.0165	-1.95697	0.865954	0.000997195	0.0124841
ENSG00000101255.12	TRIB3	650.364	0.473541	0.166041	0.00100447	0.0125663
ENSG00000102178.13	UBL4A	1976.78	-0.376959	0.126561	0.00100607	0.0125773
ENSG00000173272.16	MZT2A	2372.55	-0.474997	0.166059	0.00100815	0.0125944
ENSG00000104964.15	TLE5	6140.27	-0.411029	0.140418	0.00101118	0.0126232
ENSG00000146433.10	TMEM181	1628.36	0.426078	0.146305	0.00101532	0.012665
ENSG00000125445.11	MRPS7	3661.23	-0.417634	0.142988	0.00101639	0.012665
ENSG00000265190.7	ANXA8	40.1338	1.06089	0.450797	0.00101669	0.012665
ENSG00000204011.5	COL5A1-AS1	142.559	-0.590065	0.218705	0.00102608	0.0127675
ENSG00000204381.12	LAYN	718.948	0.395648	0.134171	0.00102637	0.0127675
ENSG00000087191.13	PSMC5	6596.5	-0.409971	0.140238	0.00103082	0.01281
ENSG00000138085.18	ATRAID	1584.5	-0.414375	0.141938	0.00103124	0.01281
ENSG00000178752.16	ERFE	2026.92	-0.44136	0.153296	0.00103502	0.0128479
ENSG00000198796.7	ALPK2	892.201	0.389014	0.131613	0.00103892	0.0128871
ENSG00000158467.17	AHCYL2	449.267	0.474232	0.166984	0.0010404	0.0128928
ENSG00000169871.13	TRIM56	4000.36	0.436459	0.15104	0.00104084	0.0128928
ENSG00000173020.11	GRK2	7087.94	-0.370909	0.124603	0.00104168	0.012894
ENSG00000264522.6	OTUD7B	1156.95	0.449544	0.156557	0.0010432	0.0129039
ENSG00000227372.12	TP73-AS1	8.51374	2.37267	1.034	0.00104467	0.012913
ENSG00000154447.15	SH3RF1	368.721	0.510812	0.183166	0.00104899	0.0129572
ENSG00000087460.29	GNAS	27706.4	-0.403975	0.138134	0.00105484	0.0130152
ENSG00000085491.17	SLC25A24	1941.44	0.415038	0.142376	0.00105516	0.0130152
ENSG00000171310.11	CHST11	1974.15	0.479708	0.169501	0.00105685	0.0130268
ENSG00000137707.14	BTG4	16.7411	1.41423	0.62612	0.00105982	0.0130542
ENSG00000065518.8	NDUFB4	2069.23	-0.415625	0.142948	0.00106056	0.0130542
ENSG00000160145.16	KALRN	502.853	0.467345	0.164467	0.00106155	0.0130573
ENSG00000158164.7	TMSB15A	1899.26	-0.440991	0.153543	0.00106415	0.0130624
ENSG00000240342.3	RPS2P5	10790.5	-0.476338	0.16869	0.00106419	0.0130624
ENSG00000287315.1		4.85672	3.58466	1.61189	0.00106844	0.0130867
ENSG00000081913.14	PHLPP1	980.778	0.421283	0.145247	0.00106868	0.0130867
ENSG00000039560.14	RAI14	3746.88	0.429574	0.148656	0.00106891	0.0130867
ENSG00000125633.11	CCDC93	1373.65	0.408267	0.140313	0.00106915	0.0130867
ENSG00000165775.18	FUNDC2	1129.09	-0.409236	0.140484	0.00107627	0.0131646
ENSG00000185269.12	NOTUM	165.021	-0.650081	0.248772	0.00107863	0.0131843
ENSG00000157978.12	LDLRAP1	1517.86	-0.380756	0.129003	0.00108284	0.0132265
ENSG00000034510.6	TMSB10	42416.3	-0.470161	0.167386	0.00108619	0.0132534
ENSG00000104365.16	IKBKB	2478.22	0.351114	0.117243	0.00108655	0.0132534
ENSG00000141622.14	RNF165	137.451	0.590402	0.220571	0.00109891	0.013395
ENSG00000162576.17	MXRA8	485.667	0.487265	0.173888	0.0011043	0.0134513
ENSG00000121210.16	TMEM131L	713.486	0.440488	0.154025	0.00111113	0.0135252
ENSG00000118513.20	MYB	221.259	0.492934	0.176581	0.00111408	0.0135516
ENSG00000106028.11	SSBP1	2929.54	-0.400212	0.137364	0.00111822	0.0135926
ENSG00000101004.15	NINL	1710.09	0.394336	0.134834	0.00111959	0.0135999
ENSG00000254858.10	MPV17L2	1055.34	-0.44607	0.156204	0.00112095	0.0136069
ENSG00000197852.12	INKA2	1552.49	-0.388237	0.13254	0.00112212	0.0136118
ENSG00000077348.10	EXOSC5	1034.16	-0.423623	0.147144	0.00112337	0.0136175
ENSG00000169918.10	OTUD7A	38.0387	0.955515	0.40291	0.00113346	0.0137304
ENSG00000143977.14	SNRPG	5433.76	-0.414639	0.142995	0.00113888	0.0137866
ENSG00000124541.7	RRP36	1464.79	-0.380702	0.129872	0.0011398	0.0137882
ENSG00000101265.16	RASSF2	328.552	0.45702	0.161484	0.00114631	0.0138574
ENSG00000116604.19	MEF2D	1293.96	-0.408877	0.14142	0.00115204	0.0139171
ENSG00000167862.10	MRPL58	1073.9	-0.447662	0.157984	0.00115784	0.013973
ENSG00000108179.14	PPIF	4668.8	0.347158	0.116539	0.00115825	0.013973
ENSG00000111266.9	DUSP16	88.238	0.811721	0.331788	0.00117128	0.0141108
ENSG00000113580.15	NR3C1	1557.02	0.434051	0.152211	0.00117823	0.0141751
ENSG00000167552.15	TUBA1A	6293	-0.418893	0.146548	0.00118077	0.0141959
ENSG00000026950.17	BTN3A1	296.982	0.484284	0.174035	0.00118732	0.0142637
ENSG00000164904.18	ALDH7A1	3896.72	-0.338912	0.113688	0.00118803	0.0142637
ENSG00000124535.16	WRNIP1	2417.14	-0.360655	0.122123	0.00118913	0.0142672
ENSG00000158555.15	GDPD5	351.778	0.512622	0.186959	0.00119439	0.0143205
ENSG00000198931.11	APRT	1248.92	-0.486282	0.175547	0.0012034	0.0144186
ENSG00000127507.18	ADGRE2	115.067	-0.661372	0.258179	0.00121403	0.0145262
ENSG00000100216.6	TOMM22	2248.6	-0.387764	0.134086	0.00121548	0.0145328
ENSG00000162105.21	SHANK2	1412.77	0.527023	0.193694	0.00121675	0.0145328
ENSG00000241935.9	HOGA1	34.2082	0.965242	0.413319	0.00121706	0.0145328
ENSG00000163638.13	ADAMTS9	179.24	0.622438	0.23886	0.00122021	0.0145506
ENSG00000189159.16	JPT1	9194.84	-0.395317	0.136779	0.00122277	0.0145713
ENSG00000104419.17	NDRG1	443.23	-0.488389	0.176895	0.00122912	0.014637
ENSG00000279164.1		6.3889	2.78266	1.19739	0.00123004	0.0146381
ENSG00000105669.14	COPE	2140.21	-0.493201	0.179331	0.00123875	0.0147318
ENSG00000078269.15	SYNJ2	2354.67	0.412559	0.144053	0.00124698	0.0148136
ENSG00000277972.2	CISD3	3324.61	-0.479708	0.173443	0.00124776	0.0148136
ENSG00000134109.11	EDEM1	1564.68	0.371788	0.127227	0.00124816	0.0148136
ENSG00000169692.13	AGPAT2	2941.82	-0.420902	0.147711	0.00125075	0.0148343
ENSG00000168530.16	MYL1	177.605	-0.627802	0.243304	0.00125537	0.0148696
ENSG00000005022.6	SLC25A5	8688.11	-0.388431	0.134161	0.00125542	0.0148696
ENSG00000167657.14	DAPK3	4931.29	0.400597	0.139179	0.00125776	0.0148873
ENSG00000174403.17	CRMA	6.34176	2.77165	1.19721	0.00125902	0.0148922
ENSG00000140319.11	SRP14	5049.43	-0.399295	0.139405	0.00126687	0.0149655
ENSG00000214194.9	SMIM30	1334.17	-0.431753	0.152425	0.00126773	0.0149655
ENSG00000162385.11	MAGOH	3071.92	-0.401283	0.139804	0.00126863	0.0149655
ENSG00000185721.13	DRG1	3159.33	-0.386695	0.134626	0.00127177	0.0149853
ENSG00000105792.19	CFAP69	20.815	1.20108	0.538761	0.00127226	0.0149853
ENSG00000103460.17	TOX3	52.1509	-0.901592	0.385261	0.00127288	0.0149853
ENSG00000011295.16	TTC19	1855.91	0.366729	0.125449	0.00127372	0.0149853
ENSG00000261499.2		36.7391	0.964779	0.41572	0.00127682	0.0149984
ENSG00000130720.13	FIBCD1	1411.89	-0.447264	0.159568	0.00127739	0.0149984
ENSG00000163468.15	CCT3	8165.65	-0.366945	0.12513	0.00128026	0.0150221
ENSG00000105197.11	TIMM50	3580.24	-0.40178	0.140172	0.00128484	0.0150658
ENSG00000165502.7	RPL36AL	4362.81	-0.40066	0.140068	0.00129592	0.0151855
ENSG00000052850.8	ALX4	73.5249	0.71383	0.287119	0.00130947	0.0153277
ENSG00000179950.14	PUF60	4096.99	-0.464125	0.163317	0.00130979	0.0153277
ENSG00000066583.12	ISOC1	1532.48	-0.375784	0.12971	0.00131254	0.0153496
ENSG00000079337.16	RAPGEF3	37.0312	0.956794	0.415858	0.00132415	0.0154676
ENSG00000286219.2	NOTCH2NLC	135.496	0.580071	0.221129	0.00132439	0.0154676
ENSG00000256053.9	COA8	293.973	-0.494091	0.181295	0.00132922	0.0155138
ENSG00000151176.8	PLBD2	1674.43	0.377431	0.13062	0.00134436	0.0156697
ENSG00000279382.1		25.1425	1.08095	0.48184	0.00134547	0.0156697
ENSG00000283265.1		16.711	1.3253	0.610677	0.00134552	0.0156697
ENSG00000100241.22	SBF1	15533.7	-0.42813	0.154424	0.00134615	0.0156697
ENSG00000178773.15	CPNE7	36.5895	0.949677	0.411859	0.00134721	0.0156717
ENSG00000136856.18	SLC2A8	985.059	-0.442046	0.158494	0.00135666	0.0157712
ENSG00000223617.2	LINC00370	16.8085	1.34604	0.622392	0.00135958	0.0157946
ENSG00000130675.15	MNX1	799.701	-0.513627	0.191005	0.00136256	0.0158122
ENSG00000283196.2		525.42	-0.514071	0.191165	0.00136288	0.0158122
ENSG00000156467.10	UQCRB	1918.08	-0.355736	0.122172	0.00136698	0.0158468
ENSG00000189195.15	BTBD8	47.576	0.833965	0.352162	0.00136767	0.0158468
ENSG00000116819.9	TFAP2E	26.1528	1.06532	0.4759	0.00137321	0.0158922
ENSG00000117592.9	PRDX6	5382.62	-0.399996	0.140356	0.0013734	0.0158922
ENSG00000164050.13	PLXNB1	2296.35	0.385187	0.134142	0.0013747	0.0158968
ENSG00000170689.10	HOXB9	1341.51	0.382068	0.133026	0.00138169	0.0159672
ENSG00000136383.7	ALPK3	5875.39	0.435793	0.155501	0.00138461	0.0159903
ENSG00000142534.7	RPS11	30294.7	-0.485841	0.178227	0.0013906	0.0160446
ENSG00000087245.13	MMP2	1715.07	0.403912	0.143123	0.00139114	0.0160446
ENSG00000205937.12	RNPS1	8523.21	-0.337061	0.11492	0.00139969	0.0161158
ENSG00000180354.16	MTURN	1085.21	-0.386718	0.135277	0.00139986	0.0161158
ENSG00000107223.13	EDF1	8833.39	-0.441685	0.155512	0.00140005	0.0161158
ENSG00000156697.13	UTP14A	1058.5	-0.366103	0.126785	0.00140857	0.0162032
ENSG00000176946.13	THAP4	1503.16	-0.407874	0.144983	0.00141156	0.0162269
ENSG00000122515.16	ZMIZ2	6073.18	0.483454	0.177651	0.00142224	0.0163391
ENSG00000114902.14	SPCS1	1356.01	-0.414404	0.147302	0.0014249	0.016359
ENSG00000213983.12	AP1G2	57.7659	0.776995	0.323911	0.00142784	0.0163819
ENSG00000010810.17	FYN	1285.01	-0.378338	0.132354	0.0014288	0.0163822
ENSG00000233718.9	MYCNOS	145.52	-0.643372	0.255839	0.00142982	0.0163833
ENSG00000184983.11	NDUFA6	2042.85	-0.417508	0.148823	0.00143888	0.0164763
ENSG00000092964.18	DPYSL2	1506.03	-0.352526	0.121526	0.00144104	0.0164858
ENSG00000181588.17	MEX3D	9031.74	-0.551535	0.210735	0.00144158	0.0164858
ENSG00000005486.17	RHBDD2	2138.05	-0.38694	0.135924	0.00144579	0.0165232
ENSG00000120738.8	EGR1	1154.75	-0.543344	0.20698	0.00145279	0.0165923
ENSG00000104953.20	TLE6	58.1373	0.750516	0.311321	0.00146064	0.0166712
ENSG00000184292.7	TACSTD2	5.88843	3.13188	1.33621	0.00146479	0.0167077
ENSG00000117399.14	CDC20	10145.8	-0.43268	0.155528	0.00146646	0.016716
ENSG00000149380.12	P4HA3	86.8816	0.655003	0.261817	0.00146767	0.0167189
ENSG00000105254.12	TBCB	2416.44	-0.406416	0.144412	0.00146949	0.0167288
ENSG00000198034.11	RPS4X	31820.6	-0.370012	0.130046	0.00147412	0.0167706
ENSG00000081189.16	MEF2C	720.931	-0.423696	0.153696	0.00147758	0.016789
ENSG00000111859.17	NEDD9	74.8428	0.719514	0.296351	0.00147765	0.016789
ENSG00000123338.13	NCKAP1L	6.07958	2.73096	1.2063	0.00148952	0.016913
ENSG00000283376.1		29.8043	-1.09176	0.502641	0.00150053	0.017027
ENSG00000145494.12	NDUFS6	4044.05	-0.394072	0.141716	0.0015236	0.0172777
ENSG00000121073.15	SLC35B1	1862.07	-0.376533	0.132305	0.00152581	0.0172915
ENSG00000047644.20	WWC3	781.433	0.407781	0.1455	0.00153066	0.0173353
ENSG00000226041.1		42.5302	-0.931276	0.41464	0.00153296	0.0173447
ENSG00000104969.11	SGTA	7084.28	-0.436652	0.158592	0.00153346	0.0173447
ENSG00000158270.12	COLEC12	4.46445	3.45922	1.64741	0.00154028	NA
ENSG00000137801.11	THBS1	7648.92	-0.350598	0.121583	0.00154511	0.0174593
ENSG00000185697.17	MYBL1	1577.18	0.387501	0.138313	0.00154559	0.0174593
ENSG00000262919.8	CCNQ	708.239	-0.43483	0.157878	0.00155426	0.0175433
ENSG00000132475.10	H3-3B	34686.8	-0.365422	0.127452	0.00155501	0.0175433
ENSG00000143621.17	ILF2	8517.83	-0.350151	0.121875	0.00155648	0.0175486
ENSG00000162772.17	ATF3	745.861	0.406393	0.145237	0.00155881	0.0175573
ENSG00000143158.11	MPC2	536.377	-0.44994	0.164251	0.00155925	0.0175573
ENSG00000146232.17	NFKBIE	788.413	0.390452	0.138529	0.00157446	0.0177172
ENSG00000140740.11	UQCRC2	3680.5	-0.337007	0.116195	0.00157714	0.0177265
ENSG00000057019.16	DCBLD2	7951.56	0.379183	0.133735	0.00157731	0.0177265
ENSG00000011485.15	PPP5C	2584.88	-0.381356	0.134795	0.0015877	0.0178305
ENSG00000104979.9	C19orf53	3179.94	-0.489922	0.183135	0.00158859	0.0178305
ENSG00000088538.13	DOCK3	193.397	0.591334	0.232983	0.00159167	0.0178538
ENSG00000162408.11	NOL9	1561.81	-0.361684	0.126942	0.00160187	0.0179567
ENSG00000108106.14	UBE2S	8435.9	-0.47058	0.174799	0.00160442	0.0179693
ENSG00000165512.5	ZNF22	886.603	-0.449698	0.165226	0.00160504	0.0179693
ENSG00000196368.5	NUDT11	439.152	-0.407113	0.146265	0.00160729	0.017983
ENSG00000126247.11	CAPNS1	8447.37	-0.426231	0.154813	0.00160922	0.0179932
ENSG00000145916.19	RMND5B	955.172	-0.449837	0.165276	0.00161221	0.0180151
ENSG00000227097.5	RPS28P7	176.052	-0.614508	0.24582	0.00161512	0.0180362
ENSG00000204262.14	COL5A2	2896.57	0.374146	0.131877	0.00162733	0.0181495
ENSG00000136052.10	SLC41A2	443.632	0.445685	0.163537	0.00163355	0.0182073
ENSG00000111640.15	GAPDH	59342.2	-0.418446	0.152906	0.00163746	0.0182381
ENSG00000254726.3	MEX3A	739.191	0.371238	0.131188	0.00163839	0.0182381
ENSG00000135929.9	CYP27A1	190.816	0.501822	0.18991	0.0016471	0.0183234
ENSG00000158864.13	NDUFS2	2224.1	-0.34513	0.120404	0.00165227	0.0183694
ENSG00000167088.11	SNRPD1	2646.52	-0.412389	0.149528	0.00165689	0.0184091
ENSG00000100142.16	POLR2F	2052.22	-0.483825	0.181929	0.0016629	0.0184642
ENSG00000198203.10	SULT1C2	7.70746	2.09033	1.019	0.00166815	0.0185108
ENSG00000272094.1		9.13081	1.98012	0.979114	0.0016878	0.018717
ENSG00000233762.3	RPS15P4	161.435	-0.583146	0.231428	0.00169658	0.0187917
ENSG00000180228.14	PRKRA	2095.72	-0.343015	0.119927	0.00169667	0.0187917
ENSG00000155265.11	GOLGA7B	578.787	-0.399106	0.143467	0.00170042	0.0188213
ENSG00000069020.19	MAST4	570.429	0.532001	0.2054	0.00170369	0.0188457
ENSG00000239713.9	APOBEC3G	28.9424	1.00032	0.463289	0.00173088	0.019127
ENSG00000177556.12	ATOX1	790.454	-0.42266	0.154495	0.0017313	0.019127
ENSG00000172062.17	SMN1	300.101	-0.48605	0.183968	0.00173672	0.0191749
ENSG00000161016.18	RPL8	30774.6	-0.430094	0.157076	0.00174181	0.0192088
ENSG00000088986.11	DYNLL1	4495.34	-0.410213	0.149195	0.00174198	0.0192088
ENSG00000251493.5	FOXD1	1209.36	-0.543316	0.212362	0.00175125	0.0192988
ENSG00000069399.15	BCL3	731.349	0.441646	0.163364	0.00176064	0.0193902
ENSG00000102445.20	RUBCNL	60.6355	-0.77615	0.335148	0.00176308	0.0194049
ENSG00000087111.21	PIGS	4312.54	-0.348828	0.122898	0.00176581	0.0194225
ENSG00000156261.13	CCT8	11668.2	-0.352772	0.124526	0.00176689	0.0194225
ENSG00000198130.16	HIBCH	592.092	-0.39867	0.144676	0.00177004	0.019445
ENSG00000180914.11	OXTR	131.696	-0.559866	0.220785	0.00177571	0.0194951
ENSG00000213465.8	ARL2	518.955	-0.469351	0.176343	0.00177772	0.019505
ENSG00000053108.17	FSTL4	156.909	-0.527789	0.204823	0.00178118	0.0195307
ENSG00000182141.10	ZNF708	247.013	0.49851	0.19032	0.00178232	0.0195311
ENSG00000164889.15	SLC4A2	5323.85	0.480283	0.181598	0.0017852	0.0195504
ENSG00000185010.15	F8	72.5908	0.668857	0.27811	0.00179414	0.0196361
ENSG00000134780.10	DAGLA	560.607	0.476352	0.179981	0.00180235	0.0197137
ENSG00000249584.1	LINC02225	19.8211	1.39615	0.70837	0.0018063	0.0197446
ENSG00000124562.10	SNRPC	2007.71	-0.428275	0.158153	0.00180916	0.0197542
ENSG00000164056.11	SPRY1	330.919	-0.48622	0.185066	0.00180943	0.0197542
ENSG00000109572.15	CLCN3	1150.36	0.404946	0.146882	0.0018166	0.019814
ENSG00000117691.10	NENF	1974.33	-0.421367	0.155189	0.00182293	0.0198647
ENSG00000278783.1	MIR6071	33.64	0.970319	0.450868	0.00182766	0.0199038
ENSG00000185298.13	CCDC137	2494.29	-0.354365	0.125847	0.00184721	0.0201043
ENSG00000168310.12	IRF2	567.985	0.404239	0.147342	0.00185068	0.0201296
ENSG00000198794.12	SCAMP5	337.222	0.471563	0.178419	0.00185551	0.0201696
ENSG00000137726.17	FXYD6	137.047	-0.646753	0.268495	0.00185687	0.020172
ENSG00000116176.7	TPSG1	26.7281	1.14314	0.559603	0.00186567	0.020255
ENSG00000171174.15	RBKS	28.0282	1.06991	0.515499	0.00186691	0.020256
ENSG00000133265.11	HSPBP1	2771.64	-0.45231	0.169858	0.00187178	0.0202962
ENSG00000137699.17	TRIM29	11.4453	1.59511	0.813185	0.00187534	0.0203224
ENSG00000184985.16	SORCS2	613.421	-0.482901	0.185085	0.0018915	0.0204849
ENSG00000172586.8	CHCHD1	942.855	-0.40999	0.150618	0.0019017	0.0205826
ENSG00000108592.17	FTSJ3	5841.62	-0.331002	0.11602	0.00190452	0.0206005
ENSG00000170523.3	KRT83	2.98831	0.163987	0.354712	0.00190696	NA
ENSG00000105672.15	ETV2	75.1122	-0.733872	0.318545	0.00191022	0.0206494
ENSG00000172172.8	MRPL13	1067.89	-0.440856	0.164633	0.001914	0.0206776
ENSG00000107562.17	CXCL12	10.3773	-1.63237	0.839166	0.00192361	0.0207686
ENSG00000265354.4	TIMM23	1894.97	-0.376569	0.13605	0.00192803	0.0207943
ENSG00000010256.11	UQCRC1	6064.03	-0.374228	0.135009	0.00192836	0.0207943
ENSG00000251348.1	HSPD1P11	23.5174	1.11376	0.545279	0.00195614	0.021081
ENSG00000177000.13	MTHFR	449.548	0.402356	0.147575	0.00196271	0.0211388
ENSG00000172403.11	SYNPO2	133.08	-0.606611	0.249213	0.00196771	0.0211797
ENSG00000123700.5	KCNJ2	276.559	-0.547664	0.218486	0.00197422	0.0212362
ENSG00000161267.12	BDH1	174.843	-0.520582	0.204101	0.00197647	0.0212362
ENSG00000075142.14	SRI	2255.14	-0.374472	0.136104	0.00197718	0.0212362
ENSG00000099797.15	TECR	3351.89	-0.463611	0.176489	0.00197779	0.0212362
ENSG00000149782.13	PLCB3	6515.71	0.40449	0.148505	0.00198922	0.0213415
ENSG00000147604.14	RPL7	23047.1	-0.359508	0.129178	0.00199058	0.0213415
ENSG00000164574.16	GALNT10	1446.77	0.370342	0.133648	0.00199221	0.0213415
ENSG00000075914.13	EXOSC7	731.204	-0.400671	0.147937	0.00199246	0.0213415
ENSG00000149591.17	TAGLN	380.391	0.439555	0.164996	0.00200062	0.0214159
ENSG00000114861.24	FOXP1	863.068	-0.393922	0.144387	0.00200671	0.0214555
ENSG00000121577.14	POPDC2	19.0988	1.1575	0.572585	0.00200676	0.0214555
ENSG00000163735.7	CXCL5	4.3806	3.28121	1.72031	0.00201037	NA
ENSG00000232539.1	LINC00945	19.7425	-1.1361	0.56082	0.00201106	0.0214884
ENSG00000136098.17	NEK3	63.552	0.707384	0.30527	0.00202474	0.021597
ENSG00000116260.17	QSOX1	2901.04	0.365964	0.13232	0.00202491	0.021597
ENSG00000163545.11	NUAK2	225.848	0.510785	0.200007	0.0020276	0.0216126
ENSG00000172893.18	DHCR7	6918.77	-0.438198	0.165133	0.00204445	0.021779
ENSG00000262814.8	MRPL12	254.171	-0.539247	0.215396	0.0020557	0.0218856
ENSG00000160294.11	MCM3AP	1383.01	0.447521	0.169414	0.00206069	0.0219254
ENSG00000185386.15	MAPK11	291.367	0.459691	0.175419	0.00207012	0.0220124
ENSG00000186654.21	PRR5	657.113	-0.493211	0.192233	0.00207584	0.0220599
ENSG00000172006.12	ZNF554	153.44	0.522954	0.207012	0.00208389	0.0221321
ENSG00000140459.18	CYP11A1	4.39508	3.34333	1.73558	0.00208691	NA
ENSG00000180929.6	GPR62	32.6968	0.981049	0.46954	0.00208963	0.0221796
ENSG00000147684.10	NDUFB9	1267.03	-0.415275	0.154918	0.00209538	0.0222272
ENSG00000224713.4		75.5632	0.731228	0.321365	0.00209674	0.0222282
ENSG00000188486.4	H2AX	14630.2	-0.445908	0.169668	0.00210033	0.0222521
ENSG00000131374.15	TBC1D5	1608.04	0.355757	0.128075	0.00210152	0.0222521
ENSG00000198363.18	ASPH	3347.24	0.366395	0.1327	0.00211275	0.0223575
ENSG00000134317.18	GRHL1	113.972	0.564866	0.229117	0.00211569	0.0223751
ENSG00000168701.19	TMEM208	968.804	-0.457925	0.175396	0.00212031	0.0224105
ENSG00000119686.10	FLVCR2	106.444	-0.611788	0.255016	0.00212419	0.0224336
ENSG00000198795.11	ZNF521	435.664	-0.408099	0.151915	0.00212504	0.0224336
ENSG00000134294.14	SLC38A2	5683.73	-0.376146	0.137774	0.0021491	0.0226729
ENSG00000165626.19	BEND7	861.745	0.402827	0.149401	0.00215029	0.0226729
ENSG00000145246.14	ATP10D	745.595	0.382322	0.140186	0.00215869	0.0227477
ENSG00000109519.13	GRPEL1	2671.52	-0.34206	0.122936	0.00216492	0.0227997
ENSG00000165591.7	FAAH2	94.6623	-0.628879	0.265713	0.00217416	0.0228834
ENSG00000156500.16	PABIR3	180.32	0.514131	0.203865	0.00218036	0.0229348
ENSG00000160633.13	SAFB	7469.33	-0.32847	0.117256	0.00218282	0.0229385
ENSG00000005194.15	CIAPIN1	1978.77	-0.351644	0.127204	0.00218415	0.0229385
ENSG00000175985.10	PLEKHD1	33.1959	-0.939595	0.451295	0.00218462	0.0229385
ENSG00000102780.17	DGKH	582.384	0.449109	0.171617	0.00219276	0.0230102
ENSG00000120949.15	TNFRSF8	20.4286	1.11644	0.560724	0.00220854	0.0231347
ENSG00000101365.21	IDH3B	2511.01	-0.369462	0.135183	0.00220857	0.0231347
ENSG00000118492.18	ADGB	37.5826	0.863728	0.40417	0.00221087	0.023145
ENSG00000074964.17	ARHGEF10L	732.201	0.428755	0.161996	0.00222427	0.0232715
ENSG00000006712.15	PAF1	2801.05	-0.400131	0.14846	0.00222744	0.0232907
ENSG00000213719.8	CLIC1	5188.83	-0.389943	0.144505	0.00222993	0.0232943
ENSG00000065618.21	COL17A1	12.0105	1.58301	0.862768	0.00223043	0.0232943
ENSG00000067798.16	NAV3	218.548	0.52979	0.212661	0.00223858	0.023355
ENSG00000066230.12	SLC9A3	296.116	0.500288	0.197433	0.0022389	0.023355
ENSG00000196116.8	TDRD7	340.624	0.441525	0.168539	0.00225332	0.0234915
ENSG00000185379.21	RAD51D	569.583	0.383001	0.141386	0.00225489	0.0234939
ENSG00000137507.11	LRRC32	9.95479	1.60914	0.856377	0.00226203	0.0235543
ENSG00000171863.15	RPS7	16698.8	-0.416357	0.156733	0.00227688	0.0236938
ENSG00000134258.18	VTCN1	11.8278	-1.46891	0.787182	0.00227812	0.0236938
ENSG00000189339.12	SLC35E2B	1217.78	0.38622	0.143087	0.00229012	0.0238045
ENSG00000184076.13	UQCR10	378.775	-0.505815	0.201304	0.00229569	0.0238374
ENSG00000196172.9	ZNF681	253.886	0.499143	0.197587	0.002296	0.0238374
ENSG00000008018.9	PSMB1	3710.82	-0.390652	0.145362	0.00230057	0.0238708
ENSG00000254300.1	LINC01111	4.22139	3.17415	1.74156	0.00230586	NA
ENSG00000091137.14	SLC26A4	150.41	0.535791	0.216936	0.00231295	0.0239851
ENSG00000178035.13	IMPDH2	5519.81	-0.346192	0.125908	0.00232261	0.0240569
ENSG00000119718.11	EIF2B2	1359.82	-0.345244	0.125413	0.00233406	0.0241612
ENSG00000160948.14	VPS28	1039.69	-0.53486	0.217409	0.0023414	0.0242229
ENSG00000078401.7	EDN1	224.884	0.539792	0.21984	0.00235446	0.0243437
ENSG00000180626.10	ZNF594	465.374	0.412972	0.156176	0.00236062	0.0243931
ENSG00000107438.9	PDLIM1	1156.6	0.440297	0.1692	0.00237033	0.0244791
ENSG00000179041.4	RRS1	823.646	-0.380266	0.141259	0.0023723	0.0244849
ENSG00000172296.13	SPTLC3	113.683	-0.625322	0.26774	0.0023791	0.0245408
ENSG00000122970.16	IFT81	415.661	0.438983	0.168631	0.00238258	0.0245623
ENSG00000197614.11	MFAP5	249.811	-0.605865	0.257464	0.0023981	0.024694
ENSG00000020577.14	SAMD4A	1681.45	0.408914	0.153546	0.00239818	0.024694
ENSG00000156463.18	SH3RF2	29.618	0.967308	0.4788	0.00241135	0.0248151
ENSG00000233927.5	RPS28	10591.3	-0.519661	0.21104	0.00242151	0.024895
ENSG00000126457.22	PRMT1	12572.2	-0.433835	0.167164	0.00242194	0.024895
ENSG00000162244.12	RPL29	18902.3	-0.424833	0.162626	0.00242887	0.0249517
ENSG00000136153.20	LMO7	4455.99	-0.336581	0.122339	0.00243211	0.0249571
ENSG00000184451.5	CCR10	16.9689	1.18266	0.6166	0.00243334	0.0249571
ENSG00000175792.12	RUVBL1	3018.18	-0.350702	0.128543	0.00243554	0.0249571
ENSG00000214113.11	LYRM4	689.337	-0.401551	0.151611	0.00243585	0.0249571
ENSG00000108423.15	TUBD1	387.599	-0.399387	0.150562	0.0024365	0.0249571
ENSG00000175756.14	AURKAIP1	4756.05	-0.423971	0.162507	0.00243951	0.0249734
ENSG00000145741.17	BTF3	13506.6	-0.366495	0.134908	0.00244161	0.0249803
ENSG00000123136.15	DDX39A	8513.73	-0.446516	0.173365	0.00245063	0.0250444
ENSG00000111424.12	VDR	5.30417	2.89425	1.3891	0.00245072	0.0250444
ENSG00000141698.17	NT5C3B	5213.93	-0.375849	0.140171	0.00245806	0.0251048
ENSG00000133121.21	STARD13	1140.22	0.343639	0.125324	0.00246574	0.0251685
ENSG00000134697.13	GNL2	3068.08	-0.319763	0.115317	0.00246777	0.0251747
ENSG00000106244.13	PDAP1	7049.64	-0.39129	0.146697	0.00247047	0.0251877
ENSG00000198736.13	MSRB1	1098.96	-0.396892	0.14977	0.00247747	0.0252443
ENSG00000178952.11	TUFM	7426.79	-0.386221	0.144009	0.00248337	0.0252698
ENSG00000102390.11	PBDC1	650.546	-0.395064	0.149689	0.00248408	0.0252698
ENSG00000151012.13	SLC7A11	288.88	0.484161	0.192184	0.00248469	0.0252698
ENSG00000105281.12	SLC1A5	3550.51	-0.403452	0.152827	0.00248572	0.0252698
ENSG00000099956.20	SMARCB1	4734.22	-0.417274	0.159608	0.00249535	0.025353
ENSG00000172336.5	POP7	1897.49	-0.453325	0.177281	0.00250758	0.0254626
ENSG00000157625.16	TAB3	1154.72	0.382053	0.142901	0.00250985	0.0254709
ENSG00000173327.8	MAP3K11	3109.11	0.390295	0.146751	0.00251294	0.0254876
ENSG00000204099.12	NEU4	4.14255	-0.280912	0.539136	0.00252015	NA
ENSG00000162910.19	MRPL55	714.439	-0.442029	0.171946	0.00253533	0.0256999
ENSG00000269737.2		49.6613	0.735695	0.336369	0.00255658	0.0258952
ENSG00000159618.16	ADGRG5	15.7777	-1.20542	0.642807	0.00255788	0.0258952
ENSG00000077009.14	NMRK2	52.7459	0.755177	0.348832	0.00255902	0.0258952
ENSG00000213722.10	DDAH2	1656.9	-0.409202	0.156274	0.00256529	0.0259437
ENSG00000172780.17	RAB43	43.6678	0.778173	0.363411	0.00258409	0.0261038
ENSG00000160796.18	NBEAL2	278.757	0.452331	0.177246	0.00258608	0.0261089
ENSG00000175701.11	MTLN	521.987	-0.42293	0.16312	0.00259433	0.0261771
ENSG00000287185.1		9.46708	1.64619	0.916937	0.00259683	0.0261873
ENSG00000006625.18	GGCT	601.322	-0.446	0.17312	0.00260531	0.0262578
ENSG00000082146.13	STRADB	584.944	0.412879	0.158179	0.00261216	0.0263117
ENSG00000234745.14	HLA-B	3354.68	0.430565	0.16664	0.00262303	0.0264061
ENSG00000111077.18	TNS2	2094.32	0.420069	0.161772	0.0026295	0.0264561
ENSG00000070269.14	TMEM260	502.287	0.422044	0.162756	0.00263147	0.0264607
ENSG00000164778.4	EN2	443.416	-0.421179	0.162833	0.0026341	0.026467
ENSG00000185024.18	BRF1	1180.16	-0.398239	0.15162	0.00263511	0.026467
ENSG00000143553.11	SNAPIN	1004.36	-0.434644	0.169377	0.0026472	0.0265733
ENSG00000117410.14	ATP6V0B	3433.92	-0.38076	0.143188	0.00265746	0.026661
ENSG00000155792.10	DEPTOR	88.0045	-0.641922	0.283228	0.00266622	0.0267337
ENSG00000166448.15	TMEM130	9.41849	1.62408	0.912889	0.00267034	0.0267597
ENSG00000130731.16	METTL26	1175.84	-0.447786	0.176462	0.00267192	0.0267603
ENSG00000105976.16	MET	3680.98	0.371794	0.139525	0.00268305	0.0268564
ENSG00000197044.11	ZNF441	208.805	0.518924	0.212798	0.00268574	0.0268681
ENSG00000111639.8	MRPL51	3313.9	-0.387781	0.147155	0.00269467	0.0269421
ENSG00000224027.1		10.0469	-1.56971	0.885146	0.00269985	0.0269786
ENSG00000110031.13	LPXN	79.8164	0.614231	0.267006	0.00270627	0.0270273
ENSG00000111328.7	CDK2AP1	2988.32	-0.398816	0.152518	0.00270883	0.027028
ENSG00000064666.15	CNN2	6770.41	0.364623	0.136329	0.00270941	0.027028
ENSG00000174791.11	RIN1	951.107	-0.413445	0.159516	0.00271983	0.0270998
ENSG00000115053.17	NCL	29392.5	-0.31419	0.112668	0.00272064	0.0270998
ENSG00000168288.13	MMADHC	1838.5	-0.370634	0.139438	0.00272124	0.0270998
ENSG00000064547.14	LPAR2	373.255	0.520836	0.214587	0.00272464	0.0271183
ENSG00000182154.8	MRPL41	2351.84	-0.446669	0.176115	0.00273847	0.0272406
ENSG00000112541.19	PDE10A	721.415	0.388692	0.147994	0.00274433	0.0272693
ENSG00000160199.15	PKNOX1	1254.55	-0.354376	0.13212	0.00274447	0.0272693
ENSG00000228140.2	EFHD2-AS1	11.2877	1.4172	0.79518	0.00275176	0.0273029
ENSG00000069011.16	PITX1	346.032	-0.460769	0.183584	0.00275217	0.0273029
ENSG00000170439.8	METTL7B	118.496	-0.573388	0.244747	0.00275703	0.0273324
ENSG00000128881.18	TTBK2	616.709	0.380841	0.144193	0.00276735	0.0274193
ENSG00000167775.11	CD320	1189.94	-0.473053	0.190224	0.0027829	0.0275578
ENSG00000049540.19	ELN	9114.65	-0.416547	0.163097	0.00278673	0.0275802
ENSG00000108826.16	MRPL27	1869.13	-0.397194	0.152543	0.00278864	0.0275835
ENSG00000176720.6	BOK	2478.06	-0.449348	0.178087	0.00279155	0.0275968
ENSG00000038427.16	VCAN	3937.09	0.397325	0.151948	0.00279365	0.027602
ENSG00000165264.11	NDUFB6	921.407	-0.401306	0.154347	0.0027957	0.0276068
ENSG00000147123.12	NDUFB11	4310.85	-0.392311	0.1501	0.00280014	0.0276351
ENSG00000224592.5	MIR3659HG	5.14209	2.91145	1.40925	0.00281159	0.0277325
ENSG00000078967.13	UBE2D4	137.487	-0.531015	0.221733	0.00281888	0.0277888
ENSG00000251615.3		18.2295	-1.16394	0.641174	0.00284033	0.0279846
ENSG00000004478.8	FKBP4	6974.38	-0.327264	0.120566	0.00284684	0.028033
ENSG00000134369.16	NAV1	6014.34	0.458466	0.182733	0.00284941	0.0280426
ENSG00000215241.4	LINC02449	12.8616	1.33717	0.754453	0.00285698	0.0281014
ENSG00000196976.8	LAGE3	1515.77	-0.451374	0.179906	0.00286033	0.0281148
ENSG00000035141.8	FAM136A	2619.25	-0.347353	0.129547	0.00286876	0.02817
ENSG00000071967.12	CYBRD1	4528.73	-0.325765	0.120046	0.00287218	0.0281878
ENSG00000171421.13	MRPL36	503.684	-0.466871	0.188108	0.00289169	0.0283634
ENSG00000162004.19	CCDC78	483.272	-0.417026	0.162605	0.00290295	0.0284579
ENSG00000087995.16	METTL2A	1683.21	-0.3556	0.13372	0.0029102	0.0285131
ENSG00000175581.14	MRPL48	1022.68	-0.373077	0.141806	0.00292062	0.0285993
ENSG00000088833.18	NSFL1C	3264.06	-0.398608	0.154161	0.00292614	0.0286374
ENSG00000101220.18	C20orf27	2663.69	-0.382604	0.146911	0.00294153	0.028772
ENSG00000259518.2	LINC01583	236.466	0.554198	0.23572	0.00294589	0.028783
ENSG00000122644.13	ARL4A	372.935	-0.427445	0.168332	0.00294921	0.0287873
ENSG00000168496.4	FEN1	4806.72	-0.342536	0.128018	0.00294965	0.0287873
ENSG00000162337.12	LRP5	3798.25	-0.467279	0.189221	0.0029567	0.0288401
ENSG00000125835.20	SNRPB	6638.31	-0.443633	0.176824	0.00296146	0.0288705
ENSG00000163354.15	DCST2	17.016	1.15108	0.634919	0.00296643	0.0289029
ENSG00000278540.5	ACACA	1381.67	0.447844	0.178571	0.00297126	0.0289339
ENSG00000102265.12	TIMP1	5321.92	-0.426669	0.168284	0.00298061	0.028991
ENSG00000179091.5	CYC1	7150.54	-0.404435	0.157635	0.00298104	0.028991
ENSG00000100387.9	RBX1	2297.88	-0.427286	0.16857	0.0029834	0.028991
ENSG00000177981.11	ASB8	683.697	-0.375277	0.14325	0.00298371	0.028991
ENSG00000106976.21	DNM1	75.9072	0.639066	0.287443	0.00300305	0.0291369
ENSG00000259345.7		18.4467	1.12691	0.626136	0.0030037	0.0291369
ENSG00000132768.14	DPH2	1790.98	-0.345521	0.129657	0.0030037	0.0291369
ENSG00000004059.11	ARF5	2186.24	-0.407837	0.15908	0.00301195	0.0291847
ENSG00000179111.9	HES7	87.7647	-0.592177	0.259693	0.00301471	0.0291953
ENSG00000160194.18	NDUFV3	1096.6	-0.362816	0.13763	0.00302445	0.0292735
ENSG00000161981.11	SNRNP25	1422.51	-0.388005	0.149648	0.00303107	0.02932
ENSG00000178115.12	GOLGA8Q	19.8305	1.10407	0.609721	0.00303259	0.02932
ENSG00000101442.10	ACTR5	681.674	-0.360792	0.136884	0.00304977	0.0294595
ENSG00000168427.9	KLHL30	664.908	-0.446842	0.180336	0.00305037	0.0294595
ENSG00000105997.23	HOXA3	535.498	0.456666	0.183974	0.00305441	0.0294824
ENSG00000066379.15	POLR1H	170.454	-0.522039	0.219693	0.00306003	0.0295204
ENSG00000113721.14	PDGFRB	429.718	0.401069	0.155974	0.00306291	0.0295319
ENSG00000179761.12	PIPOX	4629.03	-0.343787	0.129284	0.00306997	0.0295838
ENSG00000163449.11	TMEM169	53.8925	-0.70553	0.332106	0.00307875	0.0296522
ENSG00000220842.6	RPL21P16	107.374	-0.578819	0.252961	0.00308335	0.0296802
ENSG00000013275.8	PSMC4	5663.08	-0.445792	0.179426	0.00308985	0.0297265
ENSG00000103227.19	LMF1	497.723	-0.412852	0.16224	0.00309739	0.0297827
ENSG00000181019.13	NQO1	783.194	0.398615	0.153663	0.00312657	0.0300305
ENSG00000163945.19	UVSSA	1156.68	0.340849	0.127983	0.00313215	0.0300676
ENSG00000173404.5	INSM1	551.055	-0.431034	0.171836	0.00314317	0.030157
ENSG00000243710.8	CFAP57	16.0117	1.18693	0.671247	0.00314586	0.0301662
ENSG00000173253.16	DMRT2	181.543	-0.488633	0.203115	0.00315384	0.0302263
ENSG00000154719.14	MRPL39	1488.95	-0.363103	0.138754	0.00318016	0.0304453
ENSG00000065427.15	KARS1	2931.71	-0.315434	0.117312	0.0032023	0.0306406
ENSG00000073169.15	SELENOO	2133.08	-0.378114	0.146153	0.0032145	0.0307406
ENSG00000070785.17	EIF2B3	1073.72	-0.356127	0.13575	0.00322349	0.0308099
ENSG00000141858.12	SAMD1	1875.51	-0.393317	0.153669	0.00324241	0.0309643
ENSG00000147100.11	SLC16A2	1809.11	-0.347496	0.131779	0.00324317	0.0309643
ENSG00000135404.12	CD63	20071.1	-0.367964	0.141399	0.00325813	0.0310885
ENSG00000161798.7	AQP5	58.0418	-0.765766	0.378123	0.00325972	0.0310885
ENSG00000198912.12	C1orf174	1068.18	-0.326113	0.122322	0.00327712	0.0312375
ENSG00000149428.21	HYOU1	5048.11	0.374346	0.145356	0.00328802	0.0313244
ENSG00000167515.11	TRAPPC2L	690.501	-0.399749	0.157111	0.00329261	0.0313512
ENSG00000177156.11	TALDO1	4082.11	-0.347217	0.132038	0.00329962	0.0314009
ENSG00000166226.13	CCT2	12505.3	-0.318612	0.119567	0.00333318	0.0317031
ENSG00000170860.4	LSM3	2227.07	-0.385421	0.150231	0.00333839	0.0317349
ENSG00000113558.19	SKP1	2727.42	-0.375722	0.145789	0.00334151	0.0317349
ENSG00000135486.19	HNRNPA1	45811.6	-0.308052	0.112199	0.00334194	0.0317349
ENSG00000147481.17	SNTG1	28.3492	-0.919416	0.489595	0.00335925	0.0318821
ENSG00000198830.11	HMGN2	24580.4	-0.364036	0.141904	0.00336586	0.0319275
ENSG00000118515.12	SGK1	294.215	0.427067	0.171223	0.00337191	0.0319677
ENSG00000174721.10	FGFBP3	132.085	-0.524145	0.225159	0.00340437	0.032258
ENSG00000185825.17	BCAP31	4182.66	-0.362855	0.13988	0.00340684	0.032264
ENSG00000144802.11	NFKBIZ	1455.01	-0.3232	0.12171	0.00342398	0.0324089
ENSG00000169021.6	UQCRFS1	2701.62	-0.385417	0.151237	0.00342747	0.0324245
ENSG00000140391.15	TSPAN3	6254.77	-0.323542	0.121319	0.00344868	0.0326076
ENSG00000214160.10	ALG3	1227.09	-0.408498	0.162601	0.00346297	0.0327251
ENSG00000131828.14	PDHA1	4795.05	-0.301872	0.112495	0.00347263	0.0327803
ENSG00000131370.16	SH3BP5	468.756	0.417015	0.166836	0.00347441	0.0327803
ENSG00000123131.13	PRDX4	3475.52	-0.397204	0.156783	0.00347952	0.0328009
ENSG00000238105.7	GOLGA2P5	168.6	0.488012	0.204674	0.00348032	0.0328009
ENSG00000157933.10	SKI	3120.36	-0.357114	0.137858	0.00350441	0.0330102
ENSG00000164746.14	C7orf57	16.1982	1.12997	0.654264	0.00351455	0.0330692
ENSG00000163636.11	PSMD6	2789.42	-0.317689	0.119422	0.00351804	0.0330692
ENSG00000233684.2	LINC01865	11.1052	1.45446	0.90748	0.0035182	0.0330692
ENSG00000166902.5	MRPL16	1106.86	-0.371425	0.144717	0.00352553	0.0331204
ENSG00000197608.12	ZNF841	538.799	0.38606	0.151687	0.00352913	0.0331365
ENSG00000164400.6	CSF2	8.80054	1.57725	0.99239	0.00354154	0.0332341
ENSG00000167508.12	MVD	1044.2	-0.392415	0.15501	0.00354331	0.0332341
ENSG00000167107.13	ACSF2	594.475	0.436594	0.177519	0.00354523	0.0332344
ENSG00000115216.14	NRBP1	7543.35	-0.348453	0.133991	0.00355547	0.0333003
ENSG00000120942.14	UBIAD1	1243.49	-0.327454	0.124247	0.00355605	0.0333003
ENSG00000168569.8	TMEM223	334.975	-0.420524	0.169582	0.00355909	0.0333101
ENSG00000176101.12	SSNA1	5617.15	-0.402871	0.160792	0.00356156	0.0333101
ENSG00000204054.14	LINC00963	86.5885	0.599548	0.272252	0.00356386	0.0333101
ENSG00000120889.13	TNFRSF10B	4221.89	0.308473	0.115615	0.00356467	0.0333101
ENSG00000126088.14	UROD	1868.33	-0.368325	0.143408	0.00357285	0.0333687
ENSG00000108256.9	NUFIP2	4379.13	0.362286	0.140516	0.00358846	0.0334789
ENSG00000164506.15	STXBP5	900.645	0.385648	0.151843	0.00359166	0.0334911
ENSG00000103152.12	MPG	585.57	-0.407666	0.163289	0.00359685	0.0335217
ENSG00000111906.18	HDDC2	1052.67	-0.344588	0.132441	0.00359966	0.0335301
ENSG00000162419.13	GMEB1	608.679	-0.348226	0.134155	0.00361717	0.0336753
ENSG00000242485.6	MRPL20	1441.15	-0.370667	0.144947	0.00362288	0.0337106
ENSG00000064651.14	SLC12A2	986.154	-0.35701	0.138414	0.00363069	0.0337654
ENSG00000167748.11	KLK1	41.4647	-0.763082	0.384727	0.00363859	0.0338075
ENSG00000079616.14	KIF22	4290.65	-0.317961	0.121317	0.00363906	0.0338075
ENSG00000147799.12	ARHGAP39	670.79	-0.473439	0.198798	0.00364931	0.0338848
ENSG00000104894.12	CD37	258.527	0.520176	0.225123	0.00365684	0.0339205
ENSG00000151136.15	BTBD11	400.828	0.450281	0.185762	0.00365701	0.0339205
ENSG00000124257.7	NEURL2	21.6967	0.998884	0.563275	0.00367943	0.0341105
ENSG00000076043.11	REXO2	816.493	-0.406777	0.163351	0.00368307	0.0341113
ENSG00000103363.16	ELOB	4353.45	-0.415259	0.167002	0.0036846	0.0341113
ENSG00000170891.11	CYTL1	142.204	-0.493995	0.210578	0.00368535	0.0341113
ENSG00000156650.14	KAT6B	152.108	0.606138	0.278353	0.00369117	0.0341359
ENSG00000169738.8	DCXR	3432.49	-0.415808	0.167987	0.00369189	0.0341359
ENSG00000164181.14	ELOVL7	75.3773	0.668806	0.319714	0.0036997	0.0341901
ENSG00000141293.16	SKAP1	5.62026	2.31419	1.39889	0.00371785	0.0343037
ENSG00000110756.18	HPS5	694.398	0.391727	0.155599	0.00374143	0.0345032
ENSG00000144857.15	BOC	846.453	-0.41377	0.167459	0.0037543	0.0346023
ENSG00000169252.6	ADRB2	101.286	0.545597	0.241493	0.00375611	0.0346023
ENSG00000134802.18	SLC43A3	105.458	-0.545083	0.24162	0.00376528	0.0346589
ENSG00000204941.14	PSG5	12.9055	1.23646	0.755493	0.0037662	0.0346589
ENSG00000071537.14	SEL1L	2407.6	0.359225	0.139986	0.00376956	0.0346717
ENSG00000186472.20	PCLO	174.719	0.535874	0.235741	0.00378637	0.0347899
ENSG00000146122.17	DAAM2	946.698	-0.346497	0.134265	0.00378964	0.0348017
ENSG00000130997.16	POLN	166.587	-0.525473	0.230465	0.00379604	0.0348277
ENSG00000120693.14	SMAD9	108.293	0.560499	0.250761	0.00379688	0.0348277
ENSG00000187676.8	B3GLCT	463.691	0.391253	0.156018	0.00380035	0.0348277
ENSG00000164919.11	COX6C	1047.32	-0.376205	0.148667	0.0038004	0.0348277
ENSG00000010319.7	SEMA3G	8.22827	1.66938	1.07624	0.00380427	0.0348451
ENSG00000143799.14	PARP1	22939	-0.299541	0.111531	0.00382404	0.0350079
ENSG00000181450.18	ZNF678	476.522	0.428288	0.175339	0.00383397	0.0350805
ENSG00000177370.5	TIMM22	267.998	-0.446099	0.185222	0.00383631	0.0350837
ENSG00000134590.14	RTL8C	4251.43	-0.45652	0.190975	0.0038417	0.0351147
ENSG00000183808.12	RBM12B	870.804	0.379534	0.150416	0.0038484	0.0351577
ENSG00000136271.11	DDX56	3389.21	-0.333536	0.128472	0.00385475	0.0351974
ENSG00000138107.13	ACTR1A	7164.37	-0.318292	0.121527	0.00388074	0.0354163
ENSG00000198408.14	OGA	4848	0.324602	0.124435	0.00388552	0.0354415
ENSG00000256128.7	LINC00944	25.3753	0.910956	0.507075	0.0038891	0.0354557
ENSG00000065268.11	WDR18	3679.49	-0.448537	0.186736	0.00391646	0.0356867
ENSG00000196141.14	SPATS2L	5401.76	-0.35544	0.139172	0.00392026	0.0357028
ENSG00000132432.14	SEC61G	1926.9	-0.37222	0.147416	0.00392753	0.0357505
ENSG00000158526.8	TSR2	3027.69	-0.339206	0.131507	0.00394375	0.0358795
ENSG00000287046.1		9.5756	-1.41647	0.913438	0.00395068	0.035924
ENSG00000116455.14	WDR77	1888.78	-0.310327	0.118144	0.00395367	0.0359326
ENSG00000125691.14	RPL23	20324.8	-0.333017	0.128715	0.00396432	0.0360107
ENSG00000174943.11	KCTD13	896.175	0.382746	0.152503	0.00397481	0.0360874
ENSG00000170906.16	NDUFA3	815.217	-0.407898	0.165898	0.00397754	0.0360935
ENSG00000051382.9	PIK3CB	611.914	0.368873	0.145888	0.00399759	0.0362568
ENSG00000133315.12	MACROD1	1954.73	-0.427378	0.176445	0.00401997	0.036441
ENSG00000133943.21	DGLUCY	861.227	0.343182	0.133542	0.00402488	0.0364667
ENSG00000254586.2		64.2034	-0.63606	0.30399	0.00402779	0.0364742
ENSG00000138385.16	SSB	3334.7	-0.29902	0.113354	0.00403073	0.036482
ENSG00000104765.16	BNIP3L	2070.83	-0.316599	0.12188	0.00403343	0.0364877
ENSG00000053372.5	MRTO4	2854.33	-0.358688	0.1414	0.00405117	0.0366293
ENSG00000149927.18	DOC2A	69.116	0.660469	0.321443	0.00405633	0.0366571
ENSG00000197603.16	CPLANE1	1043.27	0.415577	0.170261	0.00408243	0.0368741
ENSG00000188266.14	HYKK	316.754	0.439321	0.18318	0.00408872	0.0369119
ENSG00000129595.14	EPB41L4A	310.029	0.472224	0.201593	0.00409762	0.0369681
ENSG00000132780.17	NASP	9810.19	-0.289407	0.108591	0.00409915	0.0369681
ENSG00000105877.19	DNAH11	108.035	0.589295	0.273735	0.00411009	0.0370477
ENSG00000129566.13	TEP1	1266.81	0.386031	0.155119	0.00411439	0.0370524
ENSG00000113838.13	TBCCD1	270.626	-0.409101	0.167304	0.00411482	0.0370524
ENSG00000145362.21	ANK2	1252.67	-0.38849	0.155752	0.00413094	0.0371785
ENSG00000115963.14	RND3	1106.55	0.371453	0.1479	0.00413775	0.0372207
ENSG00000125877.13	ITPA	1435.88	-0.383091	0.154077	0.00415717	0.0373762
ENSG00000033867.17	SLC4A7	1319.89	0.429604	0.178354	0.0041622	0.0374023
ENSG00000204592.9	HLA-E	1598.67	0.371367	0.148083	0.00417632	0.03751
ENSG00000214021.17	TTLL3	419.558	0.409597	0.167736	0.00418343	0.0375548
ENSG00000148468.17	FAM171A1	3175.89	0.320759	0.123632	0.00418602	0.0375588
ENSG00000173950.16	XXYLT1	776.862	-0.33448	0.13046	0.00421092	0.0377584
ENSG00000157617.17	C2CD2	782.902	0.342071	0.133916	0.00421256	0.0377584
ENSG00000124785.9	NRN1	1280.38	-0.337803	0.132257	0.0042238	0.0378049
ENSG00000073008.15	PVR	1475.43	0.338011	0.131447	0.00422557	0.0378049
ENSG00000165629.20	ATP5F1C	3867.88	-0.329214	0.128162	0.00422635	0.0378049
ENSG00000108465.15	CDK5RAP3	628.347	0.382647	0.154038	0.00424433	0.0379274
ENSG00000198707.17	CEP290	847.134	0.400858	0.163574	0.00424436	0.0379274
ENSG00000179750.16	APOBEC3B	2680.52	0.313845	0.120788	0.00425513	0.0380043
ENSG00000179958.10	DCTPP1	1122.67	-0.402331	0.164697	0.00426088	0.0380363
ENSG00000151240.17	DIP2C	948.114	0.416611	0.172117	0.00426834	0.0380836
ENSG00000173917.11	HOXB2	2114.62	-0.389382	0.158296	0.00427849	0.0381162
ENSG00000005020.13	SKAP2	337.325	0.477597	0.206554	0.0042785	0.0381162
ENSG00000169599.13	NFU1	1152.03	-0.347295	0.136952	0.00427851	0.0381162
ENSG00000096080.12	MRPS18A	397.514	-0.502985	0.222027	0.00428976	0.0381971
ENSG00000166073.11	GPR176	1253.57	0.316592	0.122257	0.00429764	0.0382479
ENSG00000078124.13	ACER3	2473.54	0.354581	0.139919	0.00431511	0.038378
ENSG00000133195.12	SLC39A11	747.04	0.335391	0.131274	0.00431662	0.038378
ENSG00000158710.15	TAGLN2	13092.6	-0.351106	0.138004	0.0043315	0.0384908
ENSG00000163362.11	INAVA	754.286	0.369077	0.14783	0.00434401	0.038574
ENSG00000141873.11	SLC39A3	814.593	-0.388476	0.158059	0.00434526	0.038574
ENSG00000204711.9	CFAP95	5.51475	2.19975	1.45258	0.00435538	0.0386227
ENSG00000116191.19	RALGPS2	1635.61	0.369852	0.14824	0.00435686	0.0386227
ENSG00000184384.14	MAML2	271.695	0.436928	0.183702	0.00435733	0.0386227
ENSG00000164733.22	CTSB	3504.79	0.333213	0.130319	0.0043622	0.0386394
ENSG00000023608.5	SNAPC1	504.351	0.524996	0.235855	0.00436361	0.0386394
ENSG00000146707.15	POMZP3	401.504	-0.426278	0.178159	0.00437359	0.0387082
ENSG00000259354.5		35.4365	0.83219	0.463228	0.00438722	0.0388093
ENSG00000135338.14	LCA5	157.977	0.477251	0.206903	0.00439106	0.0388238
ENSG00000185924.7	RTN4RL1	68.6425	-0.669454	0.335396	0.00440201	0.0388817
ENSG00000117450.15	PRDX1	8620.35	-0.295348	0.113653	0.00440204	0.0388817
ENSG00000101412.13	E2F1	12442.4	-0.302185	0.115017	0.0044459	0.0392494
ENSG00000171222.11	SCAND1	3053.22	-0.399203	0.164091	0.0044518	0.0392818
ENSG00000163956.13	LRPAP1	2874.19	-0.317805	0.123601	0.00445577	0.0392971
ENSG00000115541.11	HSPE1	442.04	-0.410769	0.170397	0.00447264	0.0394261
ENSG00000184281.15	TSSC4	1842.59	-0.361482	0.145043	0.00449885	0.0396373
ENSG00000130766.5	SESN2	378.688	0.540374	0.247094	0.00450669	0.0396864
ENSG00000228917.1	NECTIN4-AS1	3.68952	0.215137	0.413128	0.00450939	NA
ENSG00000152944.9	MED21	1795.81	-0.318708	0.124275	0.00451905	0.0397754
ENSG00000230490.4		4.7016	-0.373243	0.898649	0.00452546	NA
ENSG00000246982.7	BRPF3-AS1	22.5036	0.907187	0.528365	0.00452834	0.0398371
ENSG00000157514.18	TSC22D3	627.518	-0.360093	0.144413	0.00453264	0.039855
ENSG00000204209.13	DAXX	1081.24	-0.391838	0.160517	0.00455499	0.0399937
ENSG00000169562.13	GJB1	9.72827	-1.39938	0.979767	0.00455514	0.0399937
ENSG00000118523.6	CCN2	401.151	0.386255	0.157717	0.00455524	0.0399937
ENSG00000172922.11	RNASEH2C	1539.99	-0.375968	0.152632	0.00456442	0.0400543
ENSG00000181781.10	ODF3L2	7.98856	1.53215	1.08361	0.00456679	0.0400551
ENSG00000153048.11	CARHSP1	1858.58	-0.350984	0.140178	0.00457848	0.0401239
ENSG00000234444.10	ZNF736	633.883	0.372087	0.150516	0.00457919	0.0401239
ENSG00000128285.5	MCHR1	80.1263	-0.616695	0.300416	0.00461575	0.0404092
ENSG00000127329.16	PTPRB	173.028	0.517487	0.233553	0.00461636	0.0404092
ENSG00000275342.5	PRAG1	951.559	0.473078	0.20652	0.00462798	0.0404908
ENSG00000167555.14	ZNF528	566.525	0.365552	0.147488	0.00463224	0.0405079
ENSG00000180806.5	HOXC9	319.818	-0.414213	0.173528	0.0046616	0.0407444
ENSG00000158825.6	CDA	34.1028	0.856799	0.495255	0.0046714	0.0407974
ENSG00000008988.11	RPS20	7530.39	-0.354902	0.142456	0.00467361	0.0407974
ENSG00000143740.15	SNAP47	1315.93	-0.329295	0.12993	0.00467463	0.0407974
ENSG00000089775.12	ZBTB25	448.663	0.362706	0.146236	0.00468108	0.0408245
ENSG00000160229.13	ZNF66	67.6448	0.64105	0.317996	0.00468238	0.0408245
ENSG00000174547.13	MRPL11	1900.15	-0.395894	0.164259	0.00473246	0.0412362
ENSG00000151729.11	SLC25A4	713.737	-0.344282	0.137463	0.00473429	0.0412362
ENSG00000142657.21	PGD	8010.05	-0.301235	0.116948	0.00474048	0.0412697
ENSG00000287229.1		35.5146	0.795348	0.439436	0.00475715	0.0413757
ENSG00000160075.12	SSU72	5816.31	-0.349119	0.139987	0.00475737	0.0413757
ENSG00000173926.6	MARCHF3	1157.04	-0.326081	0.128669	0.00478049	0.0415562
ENSG00000105698.16	USF2	5359.24	-0.457568	0.199311	0.00478793	0.0416003
ENSG00000175787.17	ZNF169	147.451	0.492455	0.219286	0.00479729	0.0416488
ENSG00000270629.7	NBPF14	228.311	0.440301	0.188532	0.00479894	0.0416488
ENSG00000118985.16	ELL2	980.527	0.356708	0.143707	0.00480061	0.0416488
ENSG00000170175.11	CHRNB1	3495.13	-0.377045	0.154504	0.00481147	0.0416652
ENSG00000198712.1	MT-CO2	75906.6	-0.333766	0.134655	0.00481208	0.0416652
ENSG00000235947.1	EGOT	10.2997	1.27465	0.886613	0.00481416	0.0416652
ENSG00000171658.8	NMRAL2P	12.7281	1.15568	0.775086	0.00481437	0.0416652
ENSG00000270061.1		10.9648	1.36002	0.988497	0.00483002	0.0417801
ENSG00000083799.18	CYLD	903.927	0.384567	0.157886	0.00483469	0.0417922
ENSG00000272556.3	GTF2IP13	187.67	0.44796	0.19328	0.00483617	0.0417922
ENSG00000100628.12	ASB2	3.73282	0.198567	0.390878	0.00485493	NA
ENSG00000070601.10	FRMPD1	102.703	-0.538771	0.250019	0.0048591	0.0419529
ENSG00000129003.19	VPS13C	1630.8	0.423648	0.179651	0.00485953	0.0419529
ENSG00000086504.18	MRPL28	2934.74	-0.37355	0.152295	0.00486526	0.0419817
ENSG00000110328.6	GALNT18	49.2818	0.688994	0.35712	0.00488289	0.0420932
ENSG00000198546.15	ZNF511	189.796	-0.488896	0.218499	0.00488297	0.0420932
ENSG00000186951.17	PPARA	975.998	0.393608	0.163334	0.00489339	0.0421623
ENSG00000137154.13	RPS6	21690.8	-0.351636	0.141543	0.00492092	0.0423695
ENSG00000171604.12	CXXC5	3977.74	-0.302248	0.117949	0.00492226	0.0423695
ENSG00000060982.15	BCAT1	10257	-0.342698	0.137354	0.00493179	0.0424263
ENSG00000185787.15	MORF4L1	10967.1	-0.302126	0.11692	0.00493369	0.0424263
ENSG00000102837.7	OLFM4	35.5613	-0.767031	0.424887	0.00493925	0.0424534
ENSG00000133019.12	CHRM3	128.214	-0.512745	0.234223	0.00495363	0.0425374
ENSG00000156006.5	NAT2	6.61921	1.77579	1.35647	0.00495386	0.0425374
ENSG00000022976.16	ZNF839	226.329	0.41186	0.173652	0.00495697	0.0425433
ENSG00000227775.3		205.971	0.435898	0.187326	0.00497609	0.0426671
ENSG00000166311.10	SMPD1	1080.09	0.374221	0.152435	0.00497829	0.0426671
ENSG00000267568.6		27.4783	0.848401	0.492787	0.00497868	0.0426671
ENSG00000114942.14	EEF1B2	7780.22	-0.372039	0.152846	0.00499004	0.0427436
ENSG00000172785.19	CBWD1	662.608	-0.346606	0.139744	0.00499756	0.0427495
ENSG00000272702.1		74.6	0.588903	0.28487	0.00499878	0.0427495
ENSG00000177613.9	CSTF2T	2566.57	-0.294195	0.114584	0.00499895	0.0427495
ENSG00000182518.14	FAM104B	556.412	-0.360971	0.147114	0.00500281	0.0427495
ENSG00000196358.12	NTNG2	130.535	-0.554827	0.263058	0.00500289	0.0427495
ENSG00000172927.9	MYEOV	304.999	0.413943	0.175212	0.00502708	0.0429354
ENSG00000213585.11	VDAC1	6747.01	-0.299544	0.11704	0.0050438	0.0430485
ENSG00000088836.14	SLC4A11	1281.26	-0.410621	0.173866	0.00504522	0.0430485
ENSG00000007062.12	PROM1	7.07115	1.75007	1.31726	0.00506856	0.0432057
ENSG00000033050.9	ABCF2	661.748	-0.367363	0.150676	0.00507405	0.0432315
ENSG00000140678.17	ITGAX	16.9703	0.999709	0.637625	0.00508112	0.0432708
ENSG00000184381.20	PLA2G6	256.302	0.440379	0.190723	0.00509726	0.0433729
ENSG00000148308.18	GTF3C5	4915.43	-0.340885	0.137289	0.00509805	0.0433729
ENSG00000112659.14	CUL9	638.927	0.418061	0.177989	0.00514261	0.0437192
ENSG00000175416.16	CLTB	2571.14	-0.393002	0.165057	0.005144	0.0437192
ENSG00000086619.15	ERO1B	264.333	0.44636	0.195205	0.00517773	0.0439657
ENSG00000184227.8	ACOT1	186.387	-0.463549	0.205557	0.00519798	0.0441164
ENSG00000170892.13	TSEN34	1171.66	-0.38995	0.163391	0.00521149	0.0441883
ENSG00000221983.8	UBA52	20298.4	-0.442922	0.193676	0.00521833	0.044225
ENSG00000143420.19	ENSA	3734.92	-0.314881	0.125184	0.00522335	0.0442388
ENSG00000072310.18	SREBF1	4087.71	0.412682	0.175661	0.005225	0.0442388
ENSG00000136603.14	SKIL	2386.6	0.403202	0.170507	0.00524988	0.0444281
ENSG00000177191.3	B3GNT8	55.0918	-0.68778	0.366518	0.00526975	0.0445378
ENSG00000117020.19	AKT3	376.716	0.531914	0.249452	0.00527044	0.0445378
ENSG00000261143.1	ADAMTS7P3	86.5744	-0.631797	0.322827	0.00527837	0.0445634
ENSG00000147416.11	ATP6V1B2	5329.23	0.299556	0.117754	0.00527855	0.0445634
ENSG00000165322.18	ARHGAP12	1565.64	0.342709	0.138766	0.00528452	0.0445924
ENSG00000168286.3	THAP11	1882.97	-0.384667	0.160547	0.00529377	0.044649
ENSG00000112306.8	RPS12	8905.65	-0.379666	0.158164	0.00530871	0.0447536
[truncated: 56,942 more rows]

## Sheet: RH30 5GSK vs DMSO
Table S3C - Differentially expressed genes in RH30 cells treated with 5 µM GSK343 compared to DMSO
Ensembl Code	hgnc_symbol	baseMean	log2FoldChange	lfcSE	pvalue	padj
ENSG00000101825.8	MXRA5	1107.57	2.15366	0.159847	1.31137e-42	2.35221e-38
ENSG00000112139.17	MDGA1	687.459	1.78111	0.145644	1.40188e-35	1.25727e-31
ENSG00000104081.14	BMF	519.577	2.64084	0.219387	1.34559e-34	8.04528e-31
ENSG00000007237.19	GAS7	252.746	2.50792	0.214208	6.77897e-33	3.03986e-29
ENSG00000121753.13	ADGRB2	463.942	2.0954	0.187102	2.39034e-30	8.57512e-27
ENSG00000120693.14	SMAD9	237.182	2.14117	0.192055	4.85109e-30	1.41794e-26
ENSG00000147206.17	NXF3	121.2	3.13386	0.281915	5.53358e-30	1.41794e-26
ENSG00000068078.20	FGFR3	538.358	1.53951	0.141575	9.60022e-29	2.15249e-25
ENSG00000167994.13	RAB3IL1	743.473	2.09493	0.195856	5.97715e-28	1.07212e-24
ENSG00000006283.18	CACNA1G	299.612	1.98403	0.186602	1.16174e-27	1.89437e-24
ENSG00000005471.19	ABCB4	81.3596	4.30887	0.405151	2.86746e-27	4.28613e-24
ENSG00000260386.6	LDC1P	124.308	3.27813	0.314129	1.40138e-26	1.93357e-23
ENSG00000137834.15	SMAD6	1304.31	1.59631	0.156504	1.23205e-25	1.57852e-22
ENSG00000111199.12	TRPV4	226.59	2.24916	0.221963	2.13101e-25	2.54826e-22
ENSG00000022267.19	FHL1	164.486	2.1441	0.21159	2.40263e-25	2.69349e-22
ENSG00000110799.14	VWF	101.627	4.62674	0.460083	8.15542e-25	8.60493e-22
ENSG00000146700.9	SSC4D	497.11	2.27158	0.227364	9.17773e-25	9.06773e-22
ENSG00000099194.6	SCD	26991.1	1.17569	0.118321	9.60511e-25	9.06773e-22
ENSG00000136854.24	STXBP1	1682.75	1.30537	0.133979	1.32705e-23	1.19017e-20
ENSG00000163395.17	IGFN1	1294.32	2.06863	0.213745	2.06275e-23	1.76188e-20
ENSG00000137962.13	ARHGAP29	1371.91	1.2559	0.131296	7.45639e-23	6.07933e-20
ENSG00000181104.7	F2R	1133.36	1.22964	0.1293	1.3077e-22	1.01984e-19
ENSG00000205795.5	CYS1	206.02	2.11468	0.223097	1.43126e-22	1.06969e-19
ENSG00000168398.7	BDKRB2	175.29	1.94658	0.205386	1.5565e-22	1.11676e-19
ENSG00000168754.15	FAM178B	321.016	-2.21546	0.234891	1.8602e-22	1.28333e-19
ENSG00000187634.13	SAMD11	3079.68	4.6719	0.49531	1.96224e-22	1.30358e-19
ENSG00000158050.5	DUSP2	124.458	2.94686	0.317945	9.94475e-22	6.151e-19
ENSG00000164659.15	ELAPOR2	103.474	3.04671	0.332845	4.01048e-21	2.39786e-18
ENSG00000142910.16	TINAGL1	148.937	2.71975	0.298692	4.80499e-21	2.73747e-18
ENSG00000100867.15	DHRS2	411.819	1.4385	0.157864	4.88371e-21	2.73747e-18
ENSG00000112972.15	HMGCS1	5278.1	1.56399	0.171663	5.48329e-21	2.98042e-18
ENSG00000104332.12	SFRP1	1982.65	1.15209	0.127084	8.75349e-21	4.61798e-18
ENSG00000143028.9	SYPL2	266.605	1.55842	0.174169	2.25293e-20	1.15459e-17
ENSG00000131094.4	C1QL1	964.785	1.83516	0.209066	1.10567e-19	5.50901e-17
ENSG00000189056.15	RELN	141.72	3.16285	0.364167	1.94484e-19	9.23824e-17
ENSG00000116133.13	DHCR24	5573.18	1.18188	0.13554	1.95715e-19	9.23824e-17
ENSG00000099204.21	ABLIM1	1912.46	1.12224	0.129148	2.57443e-19	1.17855e-16
ENSG00000188322.8	SBK1	1088.5	1.11075	0.127814	2.62819e-19	1.17855e-16
ENSG00000149295.14	DRD2	1543.11	1.52848	0.177442	4.21204e-19	1.84271e-16
ENSG00000031081.11	ARHGAP31	366.231	1.47642	0.17181	5.07288e-19	2.16648e-16
ENSG00000160285.15	LSS	2546.23	1.38122	0.160837	5.68516e-19	2.37151e-16
ENSG00000049239.13	H6PD	794.436	1.31188	0.152886	6.13178e-19	2.49968e-16
ENSG00000172893.18	DHCR7	14258.5	1.22078	0.142396	7.19239e-19	2.86689e-16
ENSG00000073670.14	ADAM11	184.162	1.82369	0.213584	8.8009e-19	3.43178e-16
ENSG00000184588.18	PDE4B	131.496	2.57263	0.303014	1.15417e-18	4.40476e-16
ENSG00000052802.13	MSMO1	859.548	1.24578	0.146688	1.19772e-18	4.47574e-16
ENSG00000149212.12	SESN3	146.938	2.22618	0.26221	1.23374e-18	4.51623e-16
ENSG00000274180.1	NATD1	533.563	1.42305	0.1676	1.30261e-18	4.66667e-16
ENSG00000184232.9	OAF	191.465	2.29388	0.270122	1.32687e-18	4.66667e-16
ENSG00000130164.14	LDLR	8108.51	1.10251	0.130467	1.56427e-18	5.31437e-16
ENSG00000178695.6	KCTD12	476.476	1.50883	0.178265	1.57028e-18	5.31437e-16
ENSG00000183117.20	CSMD1	91.4724	-2.39541	0.285742	2.63865e-18	8.76472e-16
ENSG00000198597.9	ZNF536	82.6638	2.41198	0.287417	2.93233e-18	9.56312e-16
ENSG00000223638.4	RFPL4A	182.076	1.87826	0.226342	5.53093e-18	1.77158e-15
ENSG00000091622.16	PITPNM3	259.581	2.26558	0.274052	7.90943e-18	2.48897e-15
ENSG00000156265.16	MAP3K7CL	3316.43	-1.28291	0.155298	8.3721e-18	2.58915e-15
ENSG00000131149.19	GSE1	1701.99	1.0699	0.130543	1.83148e-17	5.4752e-15
ENSG00000101331.17	CCM2L	321.745	1.85315	0.230644	5.39791e-17	1.58725e-14
ENSG00000171798.19	KNDC1	149.327	1.73556	0.21596	5.59171e-17	1.61772e-14
ENSG00000164181.14	ELOVL7	145.231	2.01981	0.251985	6.87861e-17	1.95577e-14
ENSG00000115461.5	IGFBP5	129.494	2.19561	0.274549	6.97829e-17	1.95577e-14
ENSG00000231274.5	SBK3	462.248	-1.67607	0.209765	7.30819e-17	2.01672e-14
ENSG00000177363.5	LRRN4CL	132.971	-2.07503	0.260171	7.4287e-17	2.01892e-14
ENSG00000261371.6	PECAM1	884.967	-1.35636	0.169775	8.06806e-17	2.15995e-14
ENSG00000148344.11	PTGES	60.2082	4.81875	0.60122	1.2421e-16	3.2764e-14
ENSG00000130827.6	PLXNA3	611.187	1.15985	0.145843	1.40079e-16	3.64143e-14
ENSG00000117643.15	MAN1C1	3605.84	1.14912	0.14509	1.67584e-16	4.29422e-14
ENSG00000105419.18	MEIS3	1609.65	1.7815	0.226497	2.02589e-16	5.11809e-14
ENSG00000105711.14	SCN1B	238.154	1.9044	0.242452	2.22748e-16	5.54921e-14
ENSG00000123358.20	NR4A1	232.704	1.79901	0.2294	2.61714e-16	6.43063e-14
ENSG00000103241.7	FOXF1	185.98	2.2045	0.283687	4.12357e-16	9.86193e-14
ENSG00000185269.12	NOTUM	434.324	1.54498	0.198616	4.32802e-16	1.02147e-13
ENSG00000075240.17	GRAMD4	334.391	1.31324	0.171205	1.10257e-15	2.56842e-13
ENSG00000115414.21	FN1	584.283	1.56807	0.205036	1.24137e-15	2.85468e-13
ENSG00000139970.18	RTN1	43.6913	3.40131	0.443885	1.94922e-15	4.42572e-13
ENSG00000090006.18	LTBP4	435.929	1.23242	0.162143	2.02141e-15	4.53225e-13
ENSG00000204386.12	NEU1	792.28	1.19404	0.157346	2.19234e-15	4.85482e-13
ENSG00000132185.18	FCRLA	357.471	1.58468	0.209704	2.51501e-15	5.50143e-13
ENSG00000103460.17	TOX3	234.452	2.3333	0.310899	3.16723e-15	6.84464e-13
ENSG00000145198.15	VWA5B2	397.941	1.27493	0.169448	3.40186e-15	7.2642e-13
ENSG00000174827.14	PDZK1	155.432	-1.68367	0.224882	3.59886e-15	7.59443e-13
ENSG00000078804.13	TP53INP2	1028.13	1.00168	0.133937	5.67791e-15	1.18424e-12
ENSG00000075223.14	SEMA3C	2221.45	1.14336	0.154056	8.14915e-15	1.68013e-12
ENSG00000116016.14	EPAS1	318.551	1.27673	0.172434	8.7456e-15	1.78261e-12
ENSG00000196358.12	NTNG2	350.163	1.60803	0.219642	1.38519e-14	2.79171e-12
ENSG00000171388.12	APLN	167.651	1.68152	0.231047	2.03431e-14	4.05438e-12
ENSG00000167508.12	MVD	2311.51	1.37844	0.18929	2.08007e-14	4.10002e-12
ENSG00000135454.14	B4GALNT1	7383.75	0.905997	0.123786	2.10488e-14	4.10354e-12
ENSG00000100234.12	TIMP3	1095.87	1.15608	0.158749	2.12761e-14	4.10354e-12
ENSG00000109929.10	SC5D	1615.94	1.03084	0.141233	2.18165e-14	4.163e-12
ENSG00000065717.15	TLE2	468.437	1.82121	0.251358	2.4091e-14	4.50125e-12
ENSG00000159173.19	TNNI1	11623	-1.13227	0.156021	2.6883e-14	4.92042e-12
ENSG00000165092.13	ALDH1A1	132.395	2.4831	0.344617	2.83753e-14	5.14109e-12
ENSG00000118960.13	HS1BP3	2342.29	1.13012	0.156371	3.50828e-14	6.29281e-12
ENSG00000167244.22	IGF2	4700.91	1.31062	0.181813	3.58397e-14	6.36492e-12
ENSG00000104549.12	SQLE	2390.66	0.933481	0.12933	4.45523e-14	7.83465e-12
ENSG00000166106.4	ADAMTS15	207.681	1.38831	0.194497	5.99723e-14	1.03347e-11
ENSG00000139971.15	ARMH4	66.8912	2.20472	0.30922	6.04315e-14	1.03347e-11
ENSG00000151117.9	TMEM86A	659.481	1.21711	0.170278	6.04972e-14	1.03347e-11
ENSG00000074964.17	ARHGEF10L	979.452	1.03343	0.144661	6.79702e-14	1.15017e-11
ENSG00000284543.1	LINC01226	59.143	2.83944	0.40527	1.49708e-13	2.50963e-11
ENSG00000173918.15	C1QTNF1	1040.66	-1.08638	0.15589	2.18253e-13	3.59156e-11
ENSG00000113161.17	HMGCR	3653.51	1.00197	0.144904	3.76665e-13	6.14203e-11
ENSG00000107331.18	ABCA2	5244.71	0.794884	0.116162	7.76034e-13	1.25403e-10
ENSG00000136235.17	GPNMB	397.547	4.46201	0.664693	8.72153e-13	1.39677e-10
ENSG00000176692.8	FOXC2	405.115	1.59795	0.238183	1.097e-12	1.74131e-10
ENSG00000172061.9	LRRC15	113.908	2.03263	0.303907	1.19802e-12	1.87116e-10
ENSG00000186480.13	INSIG1	123.132	2.01035	0.299989	1.19966e-12	1.87116e-10
ENSG00000153395.10	LPCAT1	441.877	1.04809	0.155637	1.24244e-12	1.92118e-10
ENSG00000108947.5	EFNB3	109.896	1.71818	0.256664	1.3006e-12	1.99392e-10
ENSG00000144730.19	IL17RD	792.84	0.997908	0.14832	1.3252e-12	2.01441e-10
ENSG00000186469.9	GNG2	90.4082	1.85394	0.277049	1.35508e-12	2.04252e-10
ENSG00000066056.14	TIE1	1517.28	1.11436	0.166722	1.62137e-12	2.41332e-10
ENSG00000157470.12	FAM81A	335.538	1.35367	0.203018	1.65237e-12	2.42939e-10
ENSG00000287627.1		155.32	2.34791	0.353437	1.70359e-12	2.48433e-10
ENSG00000123329.20	ARHGAP9	1354.39	-1.36823	0.205928	1.77794e-12	2.57184e-10
ENSG00000113070.8	HBEGF	957.173	-0.923995	0.138372	1.92559e-12	2.74122e-10
ENSG00000120437.9	ACAT2	1981.4	0.992044	0.148901	2.08171e-12	2.94013e-10
ENSG00000123095.6	BHLHE41	345.652	1.26074	0.190005	2.13693e-12	2.98214e-10
ENSG00000151224.13	MAT1A	40.8995	2.87251	0.43201	2.14471e-12	2.98214e-10
ENSG00000099864.18	PALM	158.608	1.93141	0.292351	2.18998e-12	3.02167e-10
ENSG00000130720.13	FIBCD1	2694.61	1.04851	0.157754	2.48059e-12	3.39652e-10
ENSG00000084628.10	NKAIN1	153.018	1.6916	0.256829	2.49981e-12	3.3969e-10
ENSG00000139219.19	COL2A1	609.336	1.44532	0.219259	2.58622e-12	3.4879e-10
ENSG00000152270.9	PDE3B	322.716	1.17273	0.177529	2.66585e-12	3.56846e-10
ENSG00000117602.13	RCAN3	44.8539	2.67348	0.40739	3.12245e-12	4.1487e-10
ENSG00000167173.19	C15orf39	1233.7	1.24773	0.190216	3.48243e-12	4.59297e-10
ENSG00000159674.12	SPON2	1555.69	1.30445	0.199168	3.66e-12	4.79192e-10
ENSG00000166183.16	ASPG	65.0048	2.96212	0.454024	3.7343e-12	4.85378e-10
ENSG00000163235.16	TGFA	85.2469	1.92711	0.296102	4.1675e-12	5.37787e-10
ENSG00000162512.16	SDC3	19460.4	0.910976	0.138456	4.33214e-12	5.51103e-10
ENSG00000096433.11	ITPR3	333.556	1.19633	0.183146	4.41932e-12	5.58235e-10
ENSG00000167972.14	ABCA3	545.669	0.995568	0.152076	4.63494e-12	5.81377e-10
ENSG00000170689.10	HOXB9	1651.41	0.797978	0.121358	4.67145e-12	5.81888e-10
ENSG00000075340.23	ADD2	86.4038	1.74075	0.268349	5.25941e-12	6.50608e-10
ENSG00000074047.22	GLI2	992.933	1.03963	0.159791	5.67423e-12	6.97114e-10
ENSG00000157927.17	RADIL	677.548	1.2175	0.187732	5.81038e-12	7.08984e-10
ENSG00000171368.12	TPPP	152.834	1.42372	0.220034	5.92327e-12	7.17876e-10
ENSG00000160752.15	FDPS	2074.64	0.952457	0.146322	6.19066e-12	7.45247e-10
ENSG00000185133.14	INPP5J	141.43	1.41298	0.219902	7.89892e-12	9.44553e-10
ENSG00000287064.1		39.3494	2.79105	0.434823	9.09811e-12	1.08075e-09
ENSG00000197380.11	DACT3	153.322	1.50579	0.23535	9.20835e-12	1.08665e-09
ENSG00000214357.9	NEURL1B	1682.28	0.832782	0.128849	9.43222e-12	1.10155e-09
ENSG00000130158.14	DOCK6	1565.11	0.792683	0.122416	9.48018e-12	1.10155e-09
ENSG00000099260.12	PALMD	1254.08	1.16778	0.181956	9.51893e-12	1.10155e-09
ENSG00000102996.5	MMP15	525.306	1.00971	0.157192	9.99166e-12	1.14655e-09
ENSG00000214517.10	PPME1	15854	-1.01601	0.158484	1.00356e-11	1.14655e-09
ENSG00000134668.13	SPOCD1	312.309	1.1736	0.183521	1.05225e-11	1.19457e-09
ENSG00000110328.6	GALNT18	84.1884	1.82066	0.285873	1.16021e-11	1.30885e-09
ENSG00000115423.19	DNAH6	35.2462	5.82237	0.861791	1.28076e-11	1.43582e-09
ENSG00000089472.18	HEPH	46.863	2.42762	0.382057	1.39463e-11	1.55375e-09
ENSG00000164197.12	RNF180	185.001	-1.4215	0.225782	1.72202e-11	1.90666e-09
ENSG00000182871.16	COL18A1	4902.14	1.08835	0.171741	1.76845e-11	1.94606e-09
ENSG00000123643.13	SLC36A1	937.777	0.902188	0.142558	2.09191e-11	2.28797e-09
ENSG00000184226.15	PCDH9	133.414	1.46236	0.23312	2.13131e-11	2.31693e-09
ENSG00000053108.17	FSTL4	326.252	1.15059	0.18425	2.94757e-11	3.14706e-09
ENSG00000183044.12	ABAT	1875.17	0.976715	0.156096	3.04154e-11	3.22496e-09
ENSG00000185818.8	NAT8L	1677.41	0.829699	0.131987	3.05649e-11	3.22496e-09
ENSG00000171502.15	COL24A1	393.638	1.10602	0.177485	3.24822e-11	3.40721e-09
ENSG00000180209.12	MYLPF	61.8387	-1.9748	0.319074	3.49552e-11	3.6453e-09
ENSG00000156510.13	HKDC1	324.244	1.51297	0.245019	3.88426e-11	4.02728e-09
ENSG00000172819.17	RARG	450.834	1.00351	0.161444	3.91418e-11	4.03498e-09
ENSG00000197381.17	ADARB1	1110.36	0.78295	0.125253	4.01471e-11	4.11496e-09
ENSG00000099617.4	EFNA2	875.484	0.955196	0.153742	4.08167e-11	4.15982e-09
ENSG00000185033.15	SEMA4B	683.519	0.892304	0.143948	4.78088e-11	4.84489e-09
ENSG00000164211.13	STARD4	2127.98	0.838974	0.135136	4.85502e-11	4.89238e-09
ENSG00000170345.10	FOS	140.738	1.69723	0.276747	4.92178e-11	4.93196e-09
ENSG00000142677.4	IL22RA1	39.598	2.53415	0.41604	7.34709e-11	7.32137e-09
ENSG00000187601.5	MAGEH1	98.0465	1.66158	0.273838	7.60862e-11	7.5401e-09
ENSG00000171119.3	NRTN	506.769	1.18428	0.195831	9.74731e-11	9.60645e-09
ENSG00000171488.15	LRRC8C	355.665	1.02367	0.169189	1.05435e-10	1.03343e-08
ENSG00000107731.12	UNC5B	1126.83	0.930263	0.153582	1.11327e-10	1.08526e-08
ENSG00000136859.10	ANGPTL2	5099.79	0.906245	0.150272	1.35692e-10	1.31562e-08
ENSG00000088305.19	DNMT3B	760.209	0.801514	0.132479	1.4142e-10	1.36379e-08
ENSG00000107147.14	KCNT1	1252.56	1.13455	0.1894	1.43689e-10	1.37826e-08
ENSG00000175866.16	BAIAP2	929.836	0.907384	0.151002	1.54554e-10	1.47459e-08
ENSG00000137726.17	FXYD6	299.263	1.15597	0.193744	1.63905e-10	1.55554e-08
ENSG00000080166.16	DCT	61.8279	1.96974	0.332122	1.70718e-10	1.61166e-08
ENSG00000242265.6	PEG10	14643.6	0.713451	0.118807	2.16448e-10	2.03268e-08
ENSG00000088808.18	PPP1R13B	816.489	0.843862	0.141478	2.22086e-10	2.07477e-08
ENSG00000074181.9	NOTCH3	1986.82	1.06657	0.180533	2.44828e-10	2.27537e-08
ENSG00000171617.15	ENC1	2482.9	0.720813	0.120963	2.74275e-10	2.53591e-08
ENSG00000117266.16	CDK18	118.6	1.3501	0.230177	2.75794e-10	2.53688e-08
ENSG00000166482.12	MFAP4	146.005	1.64526	0.281183	2.78483e-10	2.54855e-08
ENSG00000169710.9	FASN	27914.4	0.951421	0.161444	2.8231e-10	2.57046e-08
ENSG00000135363.12	LMO2	211.962	1.19811	0.205589	3.63936e-10	3.29693e-08
ENSG00000167693.17	NXN	451.151	0.896573	0.153039	3.87178e-10	3.48986e-08
ENSG00000020181.18	ADGRA2	2311.28	0.841861	0.143413	3.93623e-10	3.53021e-08
ENSG00000116675.16	DNAJC6	375.252	0.956457	0.164005	4.24105e-10	3.78466e-08
ENSG00000180998.12	GPR137C	251.698	1.05397	0.181193	4.28239e-10	3.80263e-08
ENSG00000112715.26	VEGFA	1338.61	0.936748	0.160853	4.58712e-10	4.0333e-08
ENSG00000163683.12	SMIM14	104.565	1.46353	0.254312	5.32852e-10	4.63969e-08
ENSG00000254202.2		27.0488	5.02468	0.835353	5.6722e-10	4.89506e-08
ENSG00000167749.12	KLK4	73.9827	2.25658	0.394717	5.67675e-10	4.89506e-08
ENSG00000116574.6	RHOU	157.641	1.70529	0.297831	5.70368e-10	4.89506e-08
ENSG00000162490.7	DRAXIN	167.778	1.54369	0.269706	6.18536e-10	5.28318e-08
ENSG00000266714.10	MYO15B	180.759	1.17837	0.205404	6.30426e-10	5.35922e-08
ENSG00000058668.15	ATP2B4	1348.47	0.883879	0.153064	6.4875e-10	5.48897e-08
ENSG00000128606.13	LRRC17	4995.78	-0.98549	0.171483	6.61246e-10	5.56843e-08
ENSG00000130487.9	KLHDC7B	105.195	2.22599	0.391607	6.69792e-10	5.61404e-08
ENSG00000134321.13	RSAD2	42.1732	2.33577	0.411451	8.03496e-10	6.7034e-08
ENSG00000178573.7	MAF	274.848	1.03414	0.181014	8.13968e-10	6.75933e-08
ENSG00000072071.17	ADGRL1	336.967	1.27686	0.225002	8.54552e-10	7.06364e-08
ENSG00000198336.9	MYL4	206.517	-1.20472	0.213117	9.72553e-10	8.00215e-08
ENSG00000067064.13	IDI1	3731.43	0.875066	0.153885	1.11557e-09	9.13697e-08
ENSG00000141622.14	RNF165	187.433	1.22163	0.216936	1.16401e-09	9.49042e-08
ENSG00000152422.16	XRCC4	951.552	-0.864939	0.152495	1.17926e-09	9.57125e-08
ENSG00000168530.16	MYL1	157.945	-1.37711	0.245612	1.20537e-09	9.73904e-08
ENSG00000173221.14	GLRX	1141.66	-0.890195	0.157557	1.2899e-09	1.03753e-07
ENSG00000163884.4	KLF15	31.582	2.94214	0.525591	1.31862e-09	1.0559e-07
ENSG00000055732.13	MCOLN3	1443.84	1.05504	0.187833	1.37982e-09	1.09999e-07
ENSG00000134324.12	LPIN1	2295.43	0.746812	0.131688	1.4492e-09	1.15019e-07
ENSG00000254470.3	AP5B1	728.172	0.793521	0.140466	1.52074e-09	1.20165e-07
ENSG00000225613.2	LINCMD1	259.079	-1.23107	0.220918	1.53839e-09	1.21026e-07
ENSG00000171552.14	BCL2L1	3051.07	-0.993025	0.177382	1.56597e-09	1.22658e-07
ENSG00000185813.11	PCYT2	2189.99	0.790283	0.140103	1.58378e-09	1.23514e-07
ENSG00000139263.12	LRIG3	570.571	0.9093	0.162116	1.66368e-09	1.29184e-07
ENSG00000169891.18	REPS2	865.492	0.868465	0.155603	2.01601e-09	1.55867e-07
ENSG00000100078.4	PLA2G3	26.1419	3.11927	0.561943	2.04572e-09	1.57486e-07
ENSG00000095370.20	SH2D3C	56.9683	1.89358	0.344666	2.09859e-09	1.60865e-07
ENSG00000115255.12	REEP6	239.262	1.22178	0.221321	2.13003e-09	1.6258e-07
ENSG00000176428.6	VPS37D	36.1513	2.66803	0.483174	2.30272e-09	1.75017e-07
ENSG00000198467.16	TPM2	7729.45	-0.758353	0.135895	2.33293e-09	1.76564e-07
ENSG00000142599.19	RERE	3523.16	0.694632	0.123095	2.38651e-09	1.7986e-07
ENSG00000116396.15	KCNC4	62.6781	1.83561	0.335759	2.56455e-09	1.92376e-07
ENSG00000126950.8	TMEM35A	50.756	1.97212	0.361461	2.57402e-09	1.92376e-07
ENSG00000143119.14	CD53	40.8918	2.19403	0.401075	2.59805e-09	1.93366e-07
ENSG00000090661.12	CERS4	108.272	1.57736	0.289009	2.66338e-09	1.97409e-07
ENSG00000151468.11	CCDC3	355.101	0.916922	0.166075	2.6864e-09	1.98296e-07
ENSG00000198624.13	CCDC69	135.827	1.40737	0.257995	2.93932e-09	2.16076e-07
ENSG00000179364.15	PACS2	1886.14	0.802673	0.145216	3.00811e-09	2.20231e-07
ENSG00000171450.6	CDK5R2	179.363	1.10945	0.202803	3.03294e-09	2.21145e-07
ENSG00000228873.1		26.4558	2.84709	0.519821	3.05927e-09	2.22162e-07
ENSG00000158813.18	EDA	75.9861	1.55251	0.286163	3.27569e-09	2.36919e-07
ENSG00000135919.14	SERPINE2	435.032	1.09547	0.200665	3.30877e-09	2.38351e-07
ENSG00000115194.11	SLC30A3	2559.75	0.775116	0.140451	3.3429e-09	2.39846e-07
ENSG00000016391.11	CHDH	211.062	-1.2161	0.224107	3.43217e-09	2.4527e-07
ENSG00000122861.16	PLAU	3418.35	-1.03779	0.190649	3.59951e-09	2.56208e-07
ENSG00000060140.9	STYK1	203.442	-1.46229	0.271066	3.67144e-09	2.60295e-07
ENSG00000136828.19	RALGPS1	261.878	0.962254	0.176358	3.71425e-09	2.62293e-07
ENSG00000229292.2	RFPL4AL1	32.6104	2.40869	0.444908	3.914e-09	2.75316e-07
ENSG00000138030.13	KHK	217.166	1.15939	0.214286	4.16755e-09	2.92005e-07
ENSG00000166863.13	TAC3	22.2776	4.69263	0.834181	4.21469e-09	2.94159e-07
ENSG00000185792.10	NLRP9	24.9461	3.14132	0.581181	4.52666e-09	3.14708e-07
ENSG00000069667.16	RORA	138.694	1.31636	0.244837	4.72543e-09	3.27259e-07
ENSG00000139200.14	PIANP	93.5223	1.58189	0.295355	4.84092e-09	3.33968e-07
ENSG00000130529.16	TRPM4	741.622	0.932458	0.172243	4.88814e-09	3.35933e-07
ENSG00000249992.2	TMEM158	277.597	1.41783	0.265284	5.11148e-09	3.49942e-07
ENSG00000177807.10	KCNJ10	90.1618	1.50289	0.281172	5.18308e-09	3.53494e-07
ENSG00000171094.18	ALK	347.803	1.075	0.200161	5.37405e-09	3.6513e-07
ENSG00000008735.14	MAPK8IP2	881.532	0.706131	0.129591	5.49536e-09	3.71964e-07
ENSG00000165617.15	DACT1	435.714	0.858118	0.158864	5.69309e-09	3.83899e-07
ENSG00000116990.11	MYCL	1238.63	0.707221	0.130548	6.54573e-09	4.381e-07
ENSG00000162520.15	SYNC	183.861	1.17301	0.220905	7.28586e-09	4.85823e-07
ENSG00000158106.14	RHPN1	34.0414	2.39025	0.453018	7.42641e-09	4.9336e-07
ENSG00000164061.5	BSN	113.986	1.3783	0.260702	7.4539e-09	4.9336e-07
ENSG00000130762.15	ARHGEF16	151.264	1.48139	0.280874	7.50598e-09	4.94981e-07
ENSG00000196155.13	PLEKHG4	80.8548	1.55139	0.294491	7.70124e-09	5.05997e-07
ENSG00000135902.10	CHRND	5478.17	-0.773563	0.144189	7.7364e-09	5.06452e-07
ENSG00000196372.13	ASB13	242.017	1.02543	0.193309	8.04527e-09	5.24756e-07
ENSG00000114796.16	KLHL24	385.492	0.929082	0.174694	8.25872e-09	5.36727e-07
ENSG00000043143.22	JADE2	299.272	1.04167	0.196958	8.75681e-09	5.67043e-07
ENSG00000136068.16	FLNB	2894.37	0.868195	0.163329	8.84708e-09	5.70828e-07
ENSG00000133055.10	MYBPH	158.656	-1.21899	0.232421	9.45576e-09	6.05926e-07
ENSG00000109084.14	TMEM97	6702.33	0.82507	0.155174	9.45862e-09	6.05926e-07
ENSG00000069011.16	PITX1	630.068	0.913467	0.172626	9.67329e-09	6.17473e-07
ENSG00000180537.13	RNF182	167.407	1.09557	0.208229	9.9291e-09	6.31554e-07
ENSG00000069424.16	KCNAB2	308.16	0.893092	0.168871	1.01185e-08	6.41327e-07
ENSG00000086967.10	MYBPC2	681.401	0.911399	0.172549	1.01751e-08	6.42643e-07
ENSG00000174327.7	SLC16A13	278.992	1.18848	0.226933	1.0371e-08	6.52716e-07
ENSG00000250510.8	GPR162	668.443	0.871242	0.164978	1.08265e-08	6.79004e-07
ENSG00000154451.15	GBP5	20.0042	4.22707	0.780353	1.09435e-08	6.83951e-07
ENSG00000197355.11	UAP1L1	319.317	1.43697	0.276928	1.18962e-08	7.38347e-07
ENSG00000144791.10	LIMD1	773.863	0.878371	0.167052	1.21359e-08	7.50628e-07
ENSG00000166900.17	STX3	1748.08	0.913162	0.173939	1.26471e-08	7.79556e-07
ENSG00000165548.11	TMEM63C	192.007	1.20839	0.232374	1.28193e-08	7.87466e-07
ENSG00000106665.16	CLIP2	2049.99	0.729708	0.138146	1.37004e-08	8.38717e-07
ENSG00000078328.23	RBFOX1	1059.31	-0.757381	0.143952	1.37996e-08	8.39719e-07
ENSG00000117525.14	F3	773.875	0.732529	0.138885	1.38104e-08	8.39719e-07
ENSG00000137193.14	PIM1	965.109	0.753904	0.14374	1.42091e-08	8.61043e-07
ENSG00000074527.13	NTN4	145.134	1.18589	0.228988	1.46554e-08	8.85096e-07
ENSG00000161249.21	DMKN	27.4301	6.7469	1.35297	1.52698e-08	9.16037e-07
ENSG00000099250.18	NRP1	890.789	0.735586	0.138985	1.56565e-08	9.33415e-07
ENSG00000139428.12	MMAB	1522.38	0.750787	0.143154	1.56636e-08	9.33415e-07
ENSG00000109819.9	PPARGC1A	55.1018	2.02331	0.394186	1.58615e-08	9.42078e-07
ENSG00000100605.17	ITPK1	1616.84	0.745134	0.142039	1.63199e-08	9.66105e-07
ENSG00000091490.11	SEL1L3	5879.25	0.77631	0.14854	1.66747e-08	9.8386e-07
ENSG00000135480.17	KRT7	352.063	-1.26859	0.248006	1.81073e-08	1.06489e-06
ENSG00000143507.18	DUSP10	2006.14	0.846187	0.163081	1.82389e-08	1.06912e-06
ENSG00000075891.23	PAX2	124.731	1.23864	0.241838	1.86375e-08	1.08893e-06
ENSG00000214114.9	MYCBP	538.742	-0.897575	0.173891	1.91001e-08	1.11233e-06
ENSG00000184005.11	ST6GALNAC3	110.777	1.30412	0.255731	2.0745e-08	1.20422e-06
ENSG00000172828.13	CES3	79.7941	1.48648	0.293861	2.40482e-08	1.38785e-06
ENSG00000185664.15	PMEL	144.708	1.08484	0.212894	2.40632e-08	1.38785e-06
ENSG00000119655.11	NPC2	1500.64	0.831685	0.162327	2.61265e-08	1.50202e-06
ENSG00000172403.11	SYNPO2	120.972	-1.24586	0.24686	2.62112e-08	1.50208e-06
ENSG00000186193.9	SAPCD2	6818.81	0.856681	0.167595	2.77754e-08	1.58665e-06
ENSG00000072134.16	EPN2	701.151	0.812633	0.158916	2.84168e-08	1.61814e-06
ENSG00000095752.7	IL11	2968.59	1.06191	0.210312	2.99155e-08	1.69494e-06
ENSG00000069702.11	TGFBR3	349.221	0.914662	0.18014	2.99547e-08	1.69494e-06
ENSG00000180447.7	GAS1	14877.6	0.651651	0.126749	3.14952e-08	1.7765e-06
ENSG00000198911.12	SREBF2	8284.74	0.60887	0.117523	3.17043e-08	1.7827e-06
ENSG00000142102.16	PGGHG	2436.01	0.690668	0.134964	3.31889e-08	1.86034e-06
ENSG00000006016.12	CRLF1	4291.19	2.22756	0.449408	3.73589e-08	2.08756e-06
ENSG00000083720.13	OXCT1	1876.71	-0.675932	0.132509	3.76418e-08	2.09683e-06
ENSG00000166886.13	NAB2	11046.9	0.731786	0.143802	3.84394e-08	2.13464e-06
ENSG00000128510.12	CPA4	5298.79	0.640092	0.125322	3.97536e-08	2.2008e-06
ENSG00000173898.15	SPTBN2	1569.09	0.777115	0.154009	4.26093e-08	2.35164e-06
ENSG00000186907.8	RTN4RL2	854.169	0.826798	0.164442	4.29952e-08	2.36566e-06
ENSG00000046653.15	GPM6B	380.32	-1.05104	0.211642	4.45182e-08	2.44196e-06
ENSG00000162009.9	SSTR5	368.443	0.861448	0.172005	4.62701e-08	2.53032e-06
ENSG00000180758.12	GPR157	216.581	0.95918	0.192669	4.79779e-08	2.61574e-06
ENSG00000100307.13	CBX7	159.02	1.2416	0.252409	5.34434e-08	2.90489e-06
ENSG00000139567.13	ACVRL1	22.58	2.94785	0.599708	5.54506e-08	3.00489e-06
ENSG00000186472.20	PCLO	217.345	0.990974	0.200646	5.82641e-08	3.14784e-06
ENSG00000164684.13	ZNF704	4670.79	0.843478	0.170161	6.15807e-08	3.31142e-06
ENSG00000164638.11	SLC29A4	877.178	0.974529	0.197874	6.16611e-08	3.31142e-06
ENSG00000145882.11	PCYOX1L	439.684	0.777058	0.156299	6.1882e-08	3.31337e-06
ENSG00000099889.14	ARVCF	734.622	0.844119	0.170688	6.46764e-08	3.44244e-06
ENSG00000135740.17	SLC9A5	322.302	0.82727	0.167349	6.76617e-08	3.59067e-06
ENSG00000174059.17	CD34	397.057	-0.926084	0.188742	6.78692e-08	3.59106e-06
ENSG00000167535.8	CACNB3	1077.52	0.661814	0.132506	7.00737e-08	3.6968e-06
ENSG00000136002.20	ARHGEF4	222.415	1.02929	0.210724	7.33995e-08	3.84961e-06
ENSG00000179348.13	GATA2	1150.41	0.659032	0.132233	7.37601e-08	3.85724e-06
ENSG00000137573.14	SULF1	774.921	0.728589	0.147288	7.68541e-08	4.00736e-06
ENSG00000169926.11	KLF13	378.325	0.853072	0.174007	7.93097e-08	4.12341e-06
ENSG00000184985.16	SORCS2	1016.43	0.696301	0.140611	8.0018e-08	4.13626e-06
ENSG00000116852.15	KIF21B	61.4222	1.69304	0.351313	8.10983e-08	4.18006e-06
ENSG00000132196.16	HSD17B7	585.981	0.894403	0.183077	8.28259e-08	4.25687e-06
ENSG00000106415.13	GLCCI1	547.6	0.766852	0.156124	8.54916e-08	4.38132e-06
ENSG00000092841.19	MYL6	5342.7	-0.765509	0.156141	8.86095e-08	4.52817e-06
ENSG00000187550.9	SBK2	4111.27	-0.914899	0.188388	9.02169e-08	4.59722e-06
ENSG00000184730.12	APOBR	36.1315	2.02608	0.423926	9.35068e-08	4.75136e-06
ENSG00000115884.11	SDC1	2632.53	0.729166	0.148642	9.47809e-08	4.8025e-06
ENSG00000119900.9	OGFRL1	2835.45	0.722411	0.147613	9.85401e-08	4.97891e-06
ENSG00000171903.17	CYP4F11	19.0998	3.43849	0.706149	9.91673e-08	4.99653e-06
ENSG00000164949.8	GEM	406.451	0.874969	0.180289	9.94674e-08	4.99761e-06
ENSG00000111962.8	UST	281.243	0.856694	0.176942	1.07822e-07	5.40222e-06
ENSG00000105767.3	CADM4	337.477	0.812488	0.16743	1.08602e-07	5.42618e-06
ENSG00000079459.13	FDFT1	6267.96	0.766689	0.157553	1.09029e-07	5.43237e-06
ENSG00000186564.6	FOXD2	343.317	1.00457	0.209358	1.12396e-07	5.5846e-06
ENSG00000109534.17	GAR1	1540.16	-0.691786	0.141743	1.13973e-07	5.64733e-06
ENSG00000182985.18	CADM1	146.783	1.10889	0.232096	1.16852e-07	5.77405e-06
ENSG00000139946.10	PELI2	28.4409	2.44747	0.516173	1.18622e-07	5.83532e-06
ENSG00000159753.15	CARMIL2	187.575	1.34455	0.28328	1.1886e-07	5.83532e-06
ENSG00000214944.10	ARHGEF28	391.395	0.763066	0.157359	1.1928e-07	5.83532e-06
ENSG00000198732.11	SMOC1	757.271	0.835788	0.173184	1.19719e-07	5.83532e-06
ENSG00000101846.9	STS	363.225	0.786988	0.162598	1.2039e-07	5.85212e-06
ENSG00000021762.20	OSBPL5	1129.23	0.71753	0.147667	1.23292e-07	5.97701e-06
ENSG00000110921.14	MVK	2129.65	0.836195	0.173763	1.27481e-07	6.16343e-06
ENSG00000103335.22	PIEZO1	3980.38	0.608543	0.124084	1.35029e-07	6.49423e-06
ENSG00000167771.6	RCOR2	463.297	0.814393	0.169468	1.35048e-07	6.49423e-06
ENSG00000197959.15	DNM3	266.254	0.836404	0.174238	1.36632e-07	6.55283e-06
ENSG00000116774.12	OLFML3	3395.95	-0.997949	0.210168	1.37849e-07	6.5936e-06
ENSG00000092068.21	SLC7A8	27.3683	2.31515	0.4917	1.40601e-07	6.70191e-06
ENSG00000205978.6	NYNRIN	21.4782	3.0018	0.632905	1.40861e-07	6.70191e-06
ENSG00000174669.12	SLC29A2	166.365	1.17598	0.248863	1.42644e-07	6.76879e-06
ENSG00000196975.16	ANXA4	355.089	0.762988	0.158744	1.50279e-07	7.1123e-06
ENSG00000137877.10	SPTBN5	620.268	-0.777397	0.162622	1.54902e-07	7.31178e-06
ENSG00000196781.16	TLE1	3096.04	0.665941	0.137852	1.56996e-07	7.39118e-06
ENSG00000110693.19	SOX6	65.4288	1.67076	0.357627	1.61569e-07	7.56675e-06
ENSG00000160094.15	ZNF362	820.124	0.72938	0.152252	1.69253e-07	7.90595e-06
ENSG00000157227.14	MMP14	9605.75	-0.653376	0.136044	1.8082e-07	8.42432e-06
ENSG00000177283.8	FZD8	1271.8	0.760471	0.159791	1.8593e-07	8.63504e-06
ENSG00000105613.10	MAST1	704.514	0.774211	0.16286	1.86305e-07	8.63504e-06
ENSG00000101665.10	SMAD7	1558.35	0.716032	0.150123	1.89742e-07	8.77167e-06
ENSG00000134827.8	TCN1	25.9105	2.70058	0.579745	1.94711e-07	8.97823e-06
ENSG00000171298.13	GAA	7753.7	0.741071	0.155649	2.12619e-07	9.77751e-06
ENSG00000170153.11	RNF150	693.912	0.746753	0.157642	2.13135e-07	9.77751e-06
ENSG00000168079.17	SCARA5	68.8687	1.45596	0.315207	2.18851e-07	1.00141e-05
ENSG00000204941.14	PSG5	23.3901	2.53951	0.547115	2.21142e-07	1.00932e-05
ENSG00000111885.7	MAN1A1	411.568	0.855757	0.182361	2.22904e-07	1.01478e-05
ENSG00000175048.17	ZDHHC14	241.937	1.04948	0.226125	2.33686e-07	1.06117e-05
ENSG00000114251.15	WNT5A	918.516	-0.769192	0.163713	2.38307e-07	1.07942e-05
ENSG00000111049.4	MYF5	1033.25	0.733825	0.155615	2.39912e-07	1.08395e-05
ENSG00000116985.12	BMP8B	1934.23	0.654312	0.137764	2.4201e-07	1.09069e-05
ENSG00000164161.10	HHIP	2729	0.792383	0.168857	2.44705e-07	1.10007e-05
ENSG00000138379.5	MSTN	930.371	-0.89116	0.191452	2.46673e-07	1.10614e-05
ENSG00000145362.21	ANK2	2024.33	0.710976	0.150839	2.54369e-07	1.13498e-05
ENSG00000204950.4	LRRC10B	1367.76	0.785933	0.167806	2.57049e-07	1.14409e-05
ENSG00000100068.14	LRP5L	306.163	0.881772	0.18928	2.57974e-07	1.14537e-05
ENSG00000108797.12	CNTNAP1	523.333	0.754797	0.161191	2.72022e-07	1.20476e-05
ENSG00000149926.14	TLCD3B	192.987	0.957984	0.206989	2.75425e-07	1.21682e-05
ENSG00000239672.8	NME1	1090.2	-0.804173	0.172842	2.85121e-07	1.25349e-05
ENSG00000119705.10	SLIRP	1254.48	-0.817314	0.176558	3.12355e-07	1.36985e-05
ENSG00000158555.15	GDPD5	437.134	0.927079	0.201399	3.13476e-07	1.37142e-05
ENSG00000168497.5	CAVIN2	1014.63	-0.901202	0.196367	3.32206e-07	1.44983e-05
ENSG00000231389.8	HLA-DPA1	18.5007	5.3236	1.06332	3.38794e-07	1.47499e-05
ENSG00000186642.16	PDE2A	57.3596	1.63238	0.363133	3.57054e-07	1.55072e-05
ENSG00000108175.19	ZMIZ1	3153.16	0.636675	0.136684	3.67124e-07	1.59061e-05
ENSG00000136522.14	MRPL47	895.347	-0.69126	0.149383	3.9382e-07	1.70216e-05
ENSG00000115221.12	ITGB6	392.152	-0.824323	0.180856	4.24048e-07	1.8284e-05
ENSG00000248869.7	LINC02511	97.1067	-1.13498	0.252648	4.30096e-07	1.85003e-05
ENSG00000100302.7	RASD2	24.7155	2.54318	0.566409	4.36583e-07	1.87344e-05
ENSG00000148735.16	PLEKHS1	221.959	1.13983	0.25378	4.46398e-07	1.91099e-05
ENSG00000106948.17	AKNA	515.078	0.809863	0.177759	4.57215e-07	1.95263e-05
ENSG00000155760.3	FZD7	1473.07	0.592275	0.127569	4.68462e-07	1.99591e-05
ENSG00000147724.12	FAM135B	387.524	0.745113	0.163046	4.69804e-07	1.99689e-05
ENSG00000184486.10	POU3F2	166.967	0.94989	0.210783	4.8214e-07	2.04448e-05
ENSG00000089250.20	NOS1	1241.01	0.729342	0.15966	4.92306e-07	2.08266e-05
ENSG00000129159.9	KCNC1	1117.67	0.742218	0.16286	5.01002e-07	2.11446e-05
ENSG00000154723.13	ATP5PF	1639.33	-0.749243	0.16473	5.12582e-07	2.15826e-05
ENSG00000012124.17	CD22	50.8601	6.63407	1.43769	5.20018e-07	2.18444e-05
ENSG00000161011.20	SQSTM1	5428.58	0.62923	0.137206	5.56359e-07	2.33164e-05
ENSG00000136574.19	GATA4	97.093	1.15027	0.25932	5.63066e-07	2.35425e-05
ENSG00000105520.11	PLPPR2	496.701	0.870929	0.194006	5.72506e-07	2.38815e-05
ENSG00000111087.10	GLI1	8321.87	0.776029	0.172501	5.76469e-07	2.3991e-05
ENSG00000165072.10	MAMDC2	665.889	-0.769226	0.170828	6.04123e-07	2.50837e-05
ENSG00000106178.7	CCL24	230.061	1.2733	0.289006	6.1287e-07	2.53881e-05
ENSG00000198796.7	ALPK2	585.876	-0.968434	0.218159	6.2157e-07	2.56892e-05
ENSG00000172379.22	ARNT2	98.0764	-1.46433	0.335431	6.29877e-07	2.59726e-05
ENSG00000184307.17	ZDHHC23	543.588	0.644238	0.141619	6.42141e-07	2.64176e-05
ENSG00000162614.19	NEXN	3413.94	-0.595386	0.130359	6.68498e-07	2.7439e-05
ENSG00000088367.23	EPB41L1	1014.96	0.691599	0.153101	6.71943e-07	2.75174e-05
ENSG00000035141.8	FAM136A	2559.53	-0.566113	0.123683	6.815e-07	2.78453e-05
ENSG00000125398.8	SOX9	6512.82	0.577826	0.126403	6.93815e-07	2.8284e-05
ENSG00000084731.15	KIF3C	1830.93	0.609605	0.133526	6.99968e-07	2.84701e-05
ENSG00000185567.7	AHNAK2	1580.84	0.99699	0.226361	7.32367e-07	2.97205e-05
ENSG00000184381.20	PLA2G6	305.925	0.791668	0.177441	7.36831e-07	2.98342e-05
ENSG00000120217.14	CD274	314.119	-0.901314	0.204372	7.55429e-07	3.05183e-05
ENSG00000162576.17	MXRA8	580.112	0.816589	0.183726	7.62739e-07	3.07444e-05
ENSG00000217128.13	FNIP1	950.579	0.641299	0.142255	7.72615e-07	3.10726e-05
ENSG00000099337.5	KCNK6	42.7637	1.67798	0.387674	8.01543e-07	3.19752e-05
ENSG00000124766.7	SOX4	777.157	0.753671	0.169164	8.02382e-07	3.19752e-05
ENSG00000169189.17	NSMCE1	1118.84	-0.727648	0.163164	8.03648e-07	3.19752e-05
ENSG00000111348.9	ARHGDIB	96.8495	1.20008	0.27583	8.03971e-07	3.19752e-05
ENSG00000253368.4	TRNP1	57.3652	1.50462	0.348003	8.12373e-07	3.22379e-05
ENSG00000149485.19	FADS1	8554.14	0.516979	0.111609	8.32622e-07	3.29685e-05
ENSG00000037241.7	RPL26L1	1188.33	-0.703668	0.158697	8.3736e-07	3.30831e-05
ENSG00000115468.13	EFHD1	1069.37	0.627257	0.139287	8.48356e-07	3.34032e-05
ENSG00000105383.15	CD33	73.6278	1.24649	0.287494	8.50875e-07	3.34032e-05
ENSG00000130881.14	LRP3	2419.27	0.860297	0.195259	8.51049e-07	3.34032e-05
ENSG00000090530.10	P3H2	257.419	0.767467	0.173032	8.60125e-07	3.36857e-05
ENSG00000157502.13	PWWP3B	27.3992	2.12418	0.49189	8.70334e-07	3.40113e-05
ENSG00000149599.16	DUSP15	190.856	1.405	0.326232	8.89997e-07	3.47041e-05
ENSG00000165868.16	HSPA12A	804.678	0.727873	0.16403	9.11108e-07	3.54502e-05
ENSG00000184271.18	POU6F1	400.319	0.682506	0.153248	9.21123e-07	3.57623e-05
ENSG00000162654.9	GBP4	15.4685	3.27095	0.743357	9.36492e-07	3.62805e-05
ENSG00000013588.9	GPRC5A	718.97	0.756475	0.171429	9.63264e-07	3.72372e-05
ENSG00000138623.10	SEMA7A	919.257	-0.887688	0.203561	9.74701e-07	3.75983e-05
ENSG00000169174.11	PCSK9	14.4546	3.98893	0.88541	1.03267e-06	3.97471e-05
ENSG00000139998.16	RAB15	11452.7	-0.890167	0.204765	1.03484e-06	3.97471e-05
ENSG00000204542.3	C6orf15	980.569	-0.797792	0.182355	1.04556e-06	4.0036e-05
ENSG00000152527.14	PLEKHH2	435.334	0.710226	0.160888	1.04682e-06	4.0036e-05
ENSG00000127955.17	GNAI1	538.438	0.652362	0.146992	1.05219e-06	4.01556e-05
ENSG00000121454.6	LHX4	234.054	1.06392	0.246785	1.06812e-06	4.06771e-05
ENSG00000165973.19	NELL1	14.8668	4.39334	0.967488	1.08461e-06	4.12176e-05
ENSG00000227051.7	C14orf132	430.038	0.747963	0.170606	1.12037e-06	4.24865e-05
ENSG00000076864.21	RAP1GAP	139.809	1.07537	0.250124	1.12525e-06	4.25816e-05
ENSG00000180999.11	C1orf105	76.1852	-1.42882	0.338189	1.15039e-06	4.34411e-05
ENSG00000005249.13	PRKAR2B	21.675	2.39084	0.559641	1.16096e-06	4.36267e-05
ENSG00000231924.10	PSG1	54.9029	1.37902	0.323751	1.16257e-06	4.36267e-05
ENSG00000172590.18	MRPL52	1907.2	-0.746528	0.170817	1.1647e-06	4.36267e-05
ENSG00000086061.16	DNAJA1	6243.18	-0.562004	0.126312	1.16503e-06	4.36267e-05
ENSG00000166750.10	SLFN5	1143.05	0.759487	0.174292	1.16863e-06	4.36704e-05
ENSG00000109265.15	CRACD	726.007	0.671141	0.152366	1.18236e-06	4.40914e-05
ENSG00000151229.13	SLC2A13	552.294	0.630123	0.142602	1.23155e-06	4.58305e-05
ENSG00000197170.10	PSMD12	5023.89	-0.511536	0.114233	1.29166e-06	4.79679e-05
ENSG00000225398.3	PGM5P4	144.752	1.37452	0.326561	1.3683e-06	5.07093e-05
ENSG00000110195.14	FOLR1	954.839	-1.05598	0.248931	1.38498e-06	5.12213e-05
ENSG00000198626.18	RYR2	25.6422	2.2024	0.522934	1.40795e-06	5.19638e-05
ENSG00000088726.16	TMEM40	141.079	-1.40806	0.336309	1.4131e-06	5.20466e-05
ENSG00000160862.13	AZGP1	8.57956	6.72786	2.58225	1.41752e-06	5.21025e-05
ENSG00000092969.12	TGFB2	491.433	-1.05659	0.249575	1.42612e-06	5.23117e-05
ENSG00000184916.9	JAG2	3515.85	-0.625798	0.142913	1.4467e-06	5.29582e-05
ENSG00000087258.16	GNAO1	939.841	0.594383	0.135132	1.46268e-06	5.3434e-05
ENSG00000131016.17	AKAP12	240.634	0.84492	0.19723	1.49711e-06	5.45806e-05
ENSG00000008517.19	IL32	9977.11	-0.729692	0.168929	1.5088e-06	5.48951e-05
ENSG00000138435.16	CHRNA1	8607.31	-0.51231	0.114182	1.52005e-06	5.51925e-05
ENSG00000105290.13	APLP1	137.896	0.998564	0.235336	1.53972e-06	5.57938e-05
ENSG00000186191.9	BPIFB4	9.05839	6.82224	2.61237	1.54467e-06	5.58288e-05
ENSG00000151465.14	CDC123	2092.72	-0.521957	0.117942	1.54691e-06	5.58288e-05
ENSG00000164938.14	TP53INP1	239.894	0.863831	0.202078	1.55332e-06	5.59474e-05
ENSG00000181449.4	SOX2	35.2091	2.30798	0.556934	1.60438e-06	5.76149e-05
ENSG00000156006.5	NAT2	13.9582	3.57498	0.826658	1.60603e-06	5.76149e-05
ENSG00000186918.14	ZNF395	814.169	0.677135	0.156343	1.61984e-06	5.79943e-05
ENSG00000106852.16	LHX6	908.214	0.58032	0.132451	1.62394e-06	5.80251e-05
ENSG00000130147.16	SH3BP4	1083.92	0.567275	0.129163	1.62828e-06	5.80646e-05
ENSG00000148677.7	ANKRD1	3504.42	-0.85674	0.201484	1.64755e-06	5.85782e-05
ENSG00000166897.16	ELFN2	115.711	-1.0919	0.260281	1.65391e-06	5.85782e-05
ENSG00000130997.16	POLN	148.486	-1.1989	0.287446	1.65698e-06	5.85782e-05
ENSG00000175899.15	A2M	15.4397	4.99226	1.08559	1.65876e-06	5.85782e-05
ENSG00000196972.9	SMIM10L2B	98.8404	1.04553	0.248034	1.65901e-06	5.85782e-05
ENSG00000260877.3		67.9457	-1.22451	0.292699	1.69714e-06	5.98066e-05
ENSG00000011021.23	CLCN6	1723.97	0.591495	0.135652	1.74629e-06	6.1418e-05
ENSG00000165730.16	STOX1	30.3227	1.94278	0.468878	1.78733e-06	6.26915e-05
ENSG00000186377.8	CYP4X1	15.8153	3.52094	0.826137	1.78949e-06	6.26915e-05
ENSG00000100911.16	PSME2	2972.62	-0.619481	0.142949	1.84129e-06	6.43805e-05
ENSG00000236609.4	ZNF853	473.258	0.740301	0.173274	1.84926e-06	6.45335e-05
ENSG00000068615.20	REEP1	354.543	0.690958	0.16092	1.85379e-06	6.4566e-05
ENSG00000141576.16	RNF157	36.805	1.67673	0.405396	1.86477e-06	6.48223e-05
ENSG00000119242.9	CCDC92	108.895	0.98887	0.235442	1.86919e-06	6.48506e-05
ENSG00000112561.19	TFEB	94.695	1.16146	0.278792	1.87407e-06	6.48941e-05
ENSG00000117228.11	GBP1	1057.41	-0.758193	0.178302	1.91616e-06	6.62237e-05
ENSG00000161057.13	PSMC2	4320.57	-0.522577	0.119461	1.98857e-06	6.84725e-05
ENSG00000107954.11	NEURL1	32.3626	1.85349	0.448611	1.99197e-06	6.84725e-05
ENSG00000103742.12	IGDCC4	888.163	0.679138	0.158473	1.99268e-06	6.84725e-05
ENSG00000011347.10	SYT7	52.613	1.49557	0.362015	2.01183e-06	6.89984e-05
ENSG00000064042.18	LIMCH1	2828.18	0.696137	0.162972	2.02897e-06	6.94536e-05
ENSG00000047644.20	WWC3	909.48	0.67698	0.158236	2.06786e-06	7.065e-05
ENSG00000163636.11	PSMD6	2729.47	-0.523021	0.119971	2.11933e-06	7.21337e-05
ENSG00000008018.9	PSMB1	3644.52	-0.599036	0.13925	2.17421e-06	7.38615e-05
ENSG00000183508.5	TENT5C	20.4739	2.35905	0.574109	2.26274e-06	7.65788e-05
ENSG00000089127.15	OAS1	26.8869	1.98301	0.483079	2.27202e-06	7.6748e-05
ENSG00000172366.20	MCRIP2	229.775	0.780572	0.185327	2.28069e-06	7.68962e-05
ENSG00000163328.14	GPR155	364.617	0.724735	0.17125	2.30892e-06	7.77019e-05
ENSG00000153404.15	PLEKHG4B	356.428	0.667053	0.156776	2.34733e-06	7.88465e-05
ENSG00000128011.5	LRFN1	40.5974	1.59069	0.389096	2.35449e-06	7.89393e-05
ENSG00000169288.18	MRPL1	503.116	-0.743116	0.17662	2.39818e-06	8.0126e-05
ENSG00000138430.16	OLA1	4300.04	-0.549188	0.127305	2.39882e-06	8.0126e-05
ENSG00000182379.10	NXPH4	23870.7	0.824313	0.197149	2.41706e-06	8.05851e-05
ENSG00000167799.10	NUDT8	433	0.788838	0.188348	2.46773e-06	8.20667e-05
ENSG00000172216.6	CEBPB	927.761	0.720403	0.170867	2.47065e-06	8.20667e-05
ENSG00000164604.14	GPR85	76.2469	1.22724	0.300334	2.48527e-06	8.23997e-05
ENSG00000204991.11	SPIRE2	1015.49	0.583975	0.136205	2.50724e-06	8.29748e-05
ENSG00000183496.6	MEX3B	1456.27	0.581822	0.135845	2.55134e-06	8.41238e-05
ENSG00000156804.7	FBXO32	149.348	1.08837	0.264902	2.58732e-06	8.51538e-05
ENSG00000121297.8	TSHZ3	4186.35	0.555774	0.129336	2.6243e-06	8.62126e-05
ENSG00000120279.7	MYCT1	13.7043	3.92264	0.911755	2.67269e-06	8.76419e-05
ENSG00000156261.13	CCT8	11526.3	-0.526786	0.123125	2.68768e-06	8.79725e-05
ENSG00000111110.12	PPM1H	792.431	0.736194	0.176335	2.88531e-06	9.42692e-05
ENSG00000175879.9	HOXD8	239.026	0.730647	0.175389	3.00754e-06	9.80841e-05
ENSG00000090975.14	PITPNM2	62.1044	1.29783	0.32157	3.07737e-06	0.000100179
ENSG00000196743.9	GM2A	530.669	0.652664	0.155538	3.12399e-06	0.000101513
ENSG00000107949.17	BCCIP	1971.77	-0.582574	0.137759	3.16618e-06	0.000102698
ENSG00000240583.14	AQP1	294.256	-0.704131	0.169574	3.32037e-06	0.000107505
ENSG00000143126.8	CELSR2	3821.83	0.670419	0.159451	3.32767e-06	0.000107547
ENSG00000071246.11	VASH1	1375.48	0.840945	0.205421	3.40624e-06	0.000109888
ENSG00000065989.16	PDE4A	783.773	0.704244	0.169911	3.4879e-06	0.00011232
ENSG00000170961.7	HAS2	565.018	-0.959113	0.23707	3.51346e-06	0.000112941
ENSG00000141161.12	UNC45B	25.6943	-2.12384	0.539388	3.55745e-06	0.00011415
ENSG00000088833.18	NSFL1C	3257.92	-0.558929	0.13252	3.5641e-06	0.000114159
ENSG00000185920.18	PTCH1	1799.64	0.687316	0.1657	3.59078e-06	0.000114809
ENSG00000236975.2	LINC02814	63.8836	1.57994	0.398284	3.652e-06	0.000116559
ENSG00000166265.13	CYYR1	1009.11	0.609416	0.145715	3.68016e-06	0.000117249
ENSG00000189184.12	PCDH18	32.6128	1.69492	0.426635	3.72721e-06	0.000118537
ENSG00000102738.8	MRPS31	636.077	-0.608927	0.147354	3.76396e-06	0.000119494
ENSG00000095303.17	PTGS1	89.0862	1.06776	0.265356	3.77469e-06	0.000119623
ENSG00000099875.16	MKNK2	1694.59	0.597912	0.14301	3.80481e-06	0.000120365
ENSG00000189067.14	LITAF	872.396	0.593724	0.143083	3.82301e-06	0.000120728
ENSG00000213626.13	LBH	5820.24	0.498584	0.117452	3.91482e-06	0.00012341
ENSG00000136167.15	LCP1	20.018	2.61754	0.658096	3.94135e-06	0.000124028
ENSG00000126882.13	FAM78A	494.617	0.687401	0.166888	4.03559e-06	0.000126771
ENSG00000073417.15	PDE8A	698.25	0.57896	0.138516	4.06915e-06	0.000127602
ENSG00000176678.6	FOXL1	231.451	0.866082	0.214441	4.17422e-06	0.000130668
ENSG00000175938.7	ORAI3	151.976	0.966047	0.240709	4.2384e-06	0.000132446
ENSG00000165887.12	ANKRD2	106.195	-1.29427	0.329245	4.26815e-06	0.000133144
ENSG00000160796.18	NBEAL2	322.368	0.711827	0.174045	4.28125e-06	0.000133321
ENSG00000143947.15	RPS27A	13460.1	-0.683298	0.166675	4.29554e-06	0.000133534
ENSG00000129422.15	MTUS1	1014.1	0.649468	0.157567	4.31141e-06	0.000133793
ENSG00000070404.10	FSTL3	939.507	0.732145	0.179342	4.3188e-06	0.000133793
ENSG00000172000.7	ZNF556	884.092	-0.546533	0.130671	4.32699e-06	0.000133799
ENSG00000147027.4	TMEM47	794.687	0.590382	0.141935	4.33391e-06	0.000133799
ENSG00000106789.13	CORO2A	30.3952	1.86359	0.475773	4.38589e-06	0.000134847
ENSG00000162545.6	CAMK2N1	843.286	0.590861	0.140482	4.38861e-06	0.000134847
ENSG00000137868.19	STRA6	17.4797	2.73722	0.692259	4.3904e-06	0.000134847
ENSG00000162385.11	MAGOH	2961.65	-0.663943	0.161817	4.44378e-06	0.000136253
ENSG00000144485.11	HES6	11800.4	0.732914	0.180259	4.52564e-06	0.000138399
ENSG00000143217.9	NECTIN4	19.0939	2.62406	0.667114	4.52919e-06	0.000138399
ENSG00000183431.12	SF3A3	6413.63	-0.463334	0.10903	4.60504e-06	0.000140477
ENSG00000115902.11	SLC1A4	776.127	0.57867	0.139946	4.64913e-06	0.000141581
ENSG00000126217.21	MCF2L	598.387	0.57497	0.138701	4.75468e-06	0.00014455
ENSG00000186854.11	TRABD2A	141.37	0.918724	0.230148	4.77093e-06	0.000144799
ENSG00000175274.19	TP53I11	2092.4	0.676465	0.165863	4.87408e-06	0.00014768
ENSG00000166226.13	CCT2	12373.3	-0.492175	0.116221	4.91432e-06	0.000148382
ENSG00000169247.14	SH3TC2	834.931	0.553435	0.13323	4.91555e-06	0.000148382
ENSG00000142669.15	SH3BGRL3	4368.08	-0.659779	0.161704	4.92207e-06	0.000148382
ENSG00000175592.9	FOSL1	2401.45	-0.532026	0.127888	4.99024e-06	0.000150185
ENSG00000261143.1	ADAMTS7P3	81.7189	-1.14939	0.293123	5.01062e-06	0.000150506
ENSG00000107281.10	NPDC1	134.702	1.151	0.292758	5.0177e-06	0.000150506
ENSG00000104131.13	EIF3J	2899.71	-0.480069	0.114435	5.09488e-06	0.000152566
ENSG00000108239.9	TBC1D12	550.987	0.624911	0.15282	5.16838e-06	0.000154509
ENSG00000197183.15	NOL4L	186.559	0.882452	0.221648	5.28436e-06	0.000157713
ENSG00000240771.8	ARHGEF25	3378.17	0.57496	0.139343	5.29879e-06	0.000157863
ENSG00000005059.16	MCUB	1474.83	-0.585992	0.142668	5.307e-06	0.000157863
ENSG00000198771.11	RCSD1	77.8128	-1.1201	0.28566	5.31965e-06	0.000157978
ENSG00000078295.17	ADCY2	80.2736	1.38279	0.355456	5.33968e-06	0.00015831
ENSG00000140563.16	MCTP2	7.43551	6.41223	2.58319	5.50962e-06	0.000163079
ENSG00000136944.19	LMX1B	1365.17	0.648071	0.159445	5.52122e-06	0.000163153
ENSG00000154646.9	TMPRSS15	11.7345	5.32378	1.38302	5.53299e-06	0.000163232
ENSG00000146731.11	CCT6A	10377.6	-0.487245	0.11683	5.56022e-06	0.000163766
ENSG00000092010.15	PSME1	3238.99	-0.598335	0.146761	5.83788e-06	0.000171662
ENSG00000075618.18	FSCN1	9745.02	0.718082	0.179406	5.87266e-06	0.000172402
ENSG00000162415.7	ZSWIM5	31.9032	1.86091	0.483378	5.90087e-06	0.000172948
ENSG00000124191.18	TOX2	1228.16	0.602051	0.147635	6.00436e-06	0.000175694
ENSG00000114378.17	HYAL1	45.2559	1.41182	0.364698	6.04581e-06	0.000176618
ENSG00000148158.17	SNX30	1725.7	0.62915	0.155381	6.15431e-06	0.000179496
ENSG00000113552.16	GNPDA1	2374.1	0.627217	0.155033	6.21869e-06	0.000180661
ENSG00000257923.12	CUX1	3411.29	0.656129	0.162758	6.22164e-06	0.000180661
ENSG00000101493.11	ZNF516	218.09	0.891538	0.226437	6.22447e-06	0.000180661
ENSG00000179314.16	WSCD1	5571.67	0.510897	0.123889	6.29008e-06	0.00018198
ENSG00000179240.13	GVQW3	592.621	0.776336	0.195379	6.29021e-06	0.00018198
ENSG00000183856.11	IQGAP3	3806.87	0.499131	0.119836	6.33755e-06	0.00018276
ENSG00000259727.1		62.3913	-1.34523	0.35163	6.37449e-06	0.00018353
ENSG00000127922.10	SEM1	2940.62	-0.654835	0.162888	6.42993e-06	0.000184829
ENSG00000117450.15	PRDX1	8421.01	-0.500332	0.121513	6.45195e-06	0.000185166
ENSG00000172889.16	EGFL7	647.732	0.792364	0.200135	6.46873e-06	0.000185351
ENSG00000124942.14	AHNAK	7739.12	0.683623	0.170858	6.64305e-06	0.000190042
ENSG00000006534.17	ALDH3B1	1119.8	0.616961	0.152804	6.65848e-06	0.00019018
ENSG00000100632.11	ERH	3477.49	-0.547803	0.13456	6.91743e-06	0.000197262
ENSG00000163449.11	TMEM169	111.603	0.943189	0.242167	6.9402e-06	0.000197597
ENSG00000205542.11	TMSB4X	41872.4	-0.6613	0.165905	7.19817e-06	0.000204618
ENSG00000171813.14	PWWP2B	81.6473	1.07099	0.277673	7.33271e-06	0.000208112
ENSG00000157827.20	FMNL2	673.471	0.601533	0.149735	7.52921e-06	0.000213352
ENSG00000072954.7	TMEM38A	254.702	0.831826	0.212722	7.57082e-06	0.000214192
ENSG00000102271.14	KLHL4	319.58	-0.771864	0.196813	7.58354e-06	0.000214214
ENSG00000119138.5	KLF9	262.268	0.817343	0.209097	7.64155e-06	0.000215513
ENSG00000075426.12	FOSL2	9641.18	0.498895	0.121892	7.66982e-06	0.000215971
ENSG00000128266.9	GNAZ	736.2	0.566721	0.140473	8.00756e-06	0.000224776
ENSG00000125962.16	ARMCX5	1290.94	-0.517324	0.127504	8.11709e-06	0.000227494
ENSG00000108861.9	DUSP3	5206.47	0.506833	0.124634	8.13685e-06	0.000227692
ENSG00000145220.14	LYAR	1312.73	-0.532756	0.131938	8.32759e-06	0.000232667
ENSG00000168014.18	C2CD3	5889.76	-0.522177	0.129021	8.36114e-06	0.000233241
ENSG00000076043.11	REXO2	800.229	-0.628312	0.158254	8.40024e-06	0.000233756
ENSG00000163793.13	DNAJC5G	40.1025	1.58642	0.421848	8.40859e-06	0.000233756
ENSG00000146122.17	DAAM2	930.284	-0.542496	0.134662	8.41872e-06	0.000233756
ENSG00000150054.19	MPP7	1457.71	-0.622403	0.157266	8.48853e-06	0.00023533
ENSG00000123338.13	NCKAP1L	12.3548	4.10445	1.01297	8.57401e-06	0.000237217
ENSG00000063180.9	CA11	71.8555	1.65624	0.442528	8.58302e-06	0.000237217
ENSG00000189410.12	SH2D5	345.131	0.81017	0.208719	8.68048e-06	0.000239541
ENSG00000051108.15	HERPUD1	2529.76	-0.556712	0.138882	8.80042e-06	0.000242478
ENSG00000110427.17	KIAA1549L	599.597	0.662418	0.167932	8.84083e-06	0.000243218
ENSG00000130589.16	HELZ2	1958.66	0.744663	0.190858	8.91668e-06	0.000244929
ENSG00000248323.8	LUCAT1	131.417	-0.944551	0.247266	8.99054e-06	0.00024658
ENSG00000135835.12	KIAA1614	758.595	0.550119	0.13722	9.07581e-06	0.000248443
ENSG00000185761.11	ADAMTSL5	375.665	0.757527	0.194782	9.08617e-06	0.000248443
ENSG00000174516.15	PELI3	536.46	0.758733	0.195185	9.1271e-06	0.000249182
ENSG00000236829.9		82.603	1.26131	0.335323	9.23358e-06	0.000251706
ENSG00000120068.7	HOXB8	340.261	0.774346	0.199902	9.40785e-06	0.000256068
ENSG00000171227.7	TMEM37	34.3767	1.60929	0.429323	9.50574e-06	0.00025834
ENSG00000181061.14	HIGD1A	779.124	-0.666262	0.170075	9.56105e-06	0.00025945
ENSG00000107551.21	RASSF4	12646.6	-0.525711	0.131528	9.649e-06	0.000261441
ENSG00000117480.16	FAAH	92.9757	0.982259	0.258049	9.69332e-06	0.000262246
ENSG00000087245.13	MMP2	1985.65	0.653015	0.166426	9.77706e-06	0.000264113
ENSG00000167723.15	TRPV3	1911.72	-0.733764	0.189453	9.83235e-06	0.000265207
ENSG00000166171.13	DPCD	353.475	-0.693155	0.178008	9.88335e-06	0.000266183
ENSG00000107937.19	GTPBP4	3277.61	-0.467286	0.115352	1.00201e-05	0.000269462
ENSG00000135127.12	BICDL1	111.379	0.928534	0.244198	1.02483e-05	0.000275185
ENSG00000100154.15	TTC28	615.738	0.692234	0.178033	1.02832e-05	0.000275456
ENSG00000170915.9	PAQR8	94.0441	1.02691	0.272284	1.02891e-05	0.000275456
ENSG00000231976.8	FAM238B	6.98009	6.26312	2.58886	1.03508e-05	0.000276696
ENSG00000149527.18	PLCH2	28.5965	-1.96006	0.533313	1.04198e-05	0.000278046
ENSG00000177679.16	SRRM3	297.146	0.759228	0.197039	1.04471e-05	0.000278046
ENSG00000198873.12	GRK5	226.725	0.741865	0.191987	1.04478e-05	0.000278046
ENSG00000132535.22	DLG4	556.724	0.593059	0.150687	1.05432e-05	0.000280168
ENSG00000152377.14	SPOCK1	10.3028	5.13794	1.38848	1.13339e-05	0.000300734
ENSG00000099910.17	KLHL22	902.589	0.570707	0.146003	1.13624e-05	0.000301046
ENSG00000108518.8	PFN1	36255.8	-0.567104	0.144331	1.14253e-05	0.000302206
ENSG00000224361.1		56.4618	1.47303	0.399617	1.14874e-05	0.000303014
ENSG00000225921.7	NOL7	2529.74	-0.582386	0.14861	1.17525e-05	0.000309553
ENSG00000118515.12	SGK1	333.148	0.640062	0.164765	1.18065e-05	0.000310262
ENSG00000198570.7	RD3	109.426	0.937816	0.249544	1.18141e-05	0.000310262
ENSG00000122882.11	ECD	826.213	-0.519017	0.130945	1.18741e-05	0.000311382
ENSG00000145819.18	ARHGAP26	432.532	0.611094	0.156768	1.19977e-05	0.000314164
ENSG00000070759.17	TESK2	74.9045	1.09869	0.294753	1.20196e-05	0.00031428
ENSG00000115946.8	PNO1	1079.53	-0.562562	0.143325	1.21418e-05	0.000317011
ENSG00000141030.13	COPS3	3802.57	-0.528848	0.133881	1.2207e-05	0.000318252
ENSG00000090534.20	THPO	87.6404	1.06353	0.285817	1.22769e-05	0.000319609
ENSG00000196814.15	MVB12B	1799.81	0.558934	0.142346	1.23177e-05	0.000320207
ENSG00000166833.23	NAV2	6046.17	0.647589	0.167062	1.23926e-05	0.000321688
ENSG00000099785.11	MARCHF2	146.416	0.804282	0.212362	1.25847e-05	0.000326101
ENSG00000178882.15	RFLNA	1120.61	0.635973	0.164393	1.2599e-05	0.000326101
ENSG00000196954.14	CASP4	597.143	-0.586866	0.150633	1.26249e-05	0.000326302
ENSG00000177989.14	ODF3B	240.986	0.744961	0.195309	1.2715e-05	0.000328157
ENSG00000137841.12	PLCB2	277.45	0.867303	0.230448	1.27371e-05	0.000328255
ENSG00000105426.18	PTPRS	3088.47	0.812561	0.215117	1.28942e-05	0.000331827
ENSG00000048162.22	NOP16	467.529	-0.625186	0.161705	1.29755e-05	0.000333441
ENSG00000226808.3	LINC00840	56.8379	1.27473	0.346681	1.30476e-05	0.000334815
ENSG00000053372.5	MRTO4	2806.16	-0.554885	0.141812	1.30746e-05	0.000335027
ENSG00000105855.10	ITGB8	279.05	0.681482	0.177671	1.31107e-05	0.000335232
ENSG00000172986.13	GXYLT2	352.222	0.836731	0.222335	1.312e-05	0.000335232
ENSG00000167487.12	KLHL26	34.4029	1.78776	0.490656	1.35096e-05	0.000344207
ENSG00000123191.16	ATP7B	324.447	0.742914	0.19576	1.35784e-05	0.00034547
ENSG00000153558.16	FBXL2	155.71	0.862748	0.230312	1.38029e-05	0.000350683
ENSG00000174721.10	FGFBP3	285.953	1.1389	0.310101	1.38509e-05	0.000351173
ENSG00000135069.14	PSAT1	3220.87	-0.4673	0.117756	1.38769e-05	0.000351173
ENSG00000138413.14	IDH1	1766.95	0.491891	0.124404	1.38809e-05	0.000351173
ENSG00000196754.13	S100A2	5289.77	-0.559732	0.143744	1.392e-05	0.000351666
ENSG00000138650.9	PCDH10	13.2569	2.94532	0.795177	1.41094e-05	0.00035595
ENSG00000169432.19	SCN9A	125.09	1.08923	0.295944	1.41959e-05	0.000357629
ENSG00000197599.13	CCDC154	36.6845	1.68027	0.465002	1.42345e-05	0.0003581
ENSG00000176658.17	MYO1D	2363.54	0.504521	0.128363	1.45981e-05	0.000366588
ENSG00000120438.12	TCP1	6784.62	-0.486613	0.123197	1.46129e-05	0.000366588
ENSG00000173726.11	TOMM20	3995.96	-0.485016	0.123152	1.48466e-05	0.000371931
ENSG00000130518.18	IQCN	51.7762	1.2516	0.343762	1.49061e-05	0.000372901
ENSG00000144847.13	IGSF11	6.35423	6.09343	2.57008	1.50963e-05	0.000377133
ENSG00000197769.6	MAP1LC3C	65.8776	-1.27346	0.353218	1.54792e-05	0.000386162
ENSG00000096384.20	HSP90AB1	55961.8	-0.447228	0.111374	1.56437e-05	0.000389514
ENSG00000168936.11	TMEM129	1570.75	0.565768	0.146386	1.5657e-05	0.000389514
ENSG00000174939.11	ASPHD1	95.4474	0.971861	0.264132	1.58531e-05	0.000393847
ENSG00000211584.14	SLC48A1	211.499	0.871494	0.235795	1.63221e-05	0.000404937
ENSG00000167748.11	KLK1	94.2187	1.05664	0.289083	1.64032e-05	0.000406339
ENSG00000149150.9	SLC43A1	689.943	0.57231	0.148736	1.64239e-05	0.000406339
ENSG00000168016.15	TRANK1	36.8698	1.51552	0.421848	1.65105e-05	0.000407918
ENSG00000198899.2	MT-ATP6	54410.1	-0.532224	0.13769	1.67139e-05	0.000412375
ENSG00000117676.14	RPS6KA1	1253.7	0.489944	0.125473	1.70502e-05	0.000419518
ENSG00000070159.14	PTPN3	762.956	0.590897	0.154432	1.71754e-05	0.000421443
ENSG00000049130.16	KITLG	310.064	0.788243	0.212436	1.72142e-05	0.000421819
ENSG00000109436.8	TBC1D9	1139.45	0.552788	0.143578	1.73761e-05	0.000425205
ENSG00000100678.19	SLC8A3	73.5418	1.16163	0.321954	1.76909e-05	0.000432319
ENSG00000118495.21	PLAGL1	2420.71	0.469322	0.119934	1.77855e-05	0.00043404
ENSG00000101306.11	MYLK2	587.04	0.838793	0.22769	1.79708e-05	0.000437965
ENSG00000243130.8	PSG11	30.5399	1.61962	0.453033	1.82009e-05	0.000442971
ENSG00000071282.12	LMCD1	1003.91	-0.544077	0.141763	1.8256e-05	0.00044371
ENSG00000188643.11	S100A16	5093.23	-0.552915	0.14449	1.85085e-05	0.000449237
ENSG00000004660.15	CAMKK1	1118.29	0.512816	0.132687	1.86599e-05	0.000452301
ENSG00000105246.6	EBI3	79.8452	1.07426	0.297792	1.89736e-05	0.000459285
ENSG00000164976.9	MYORG	718.352	0.650897	0.173232	1.90957e-05	0.000461618
ENSG00000099954.19	CECR2	271.613	0.672253	0.179665	1.92756e-05	0.000465337
ENSG00000075461.6	CACNG4	255.21	0.717082	0.193138	1.95829e-05	0.000472122
ENSG00000153446.16	C16orf89	14.2736	2.69639	0.751231	1.9699e-05	0.000473671
ENSG00000153993.14	SEMA3D	183.631	-0.835034	0.22875	1.97e-05	0.000473671
ENSG00000115266.12	APC2	479.9	0.568197	0.149462	1.98958e-05	0.00047774
ENSG00000163354.15	DCST2	24.731	1.9503	0.552221	2.02477e-05	0.000485539
ENSG00000049540.19	ELN	14890	0.683868	0.184371	2.05681e-05	0.000492564
ENSG00000229582.3	PBX3-DT	266.28	0.688968	0.185469	2.06001e-05	0.000492672
ENSG00000088280.20	ASAP3	397.041	0.642861	0.172082	2.10823e-05	0.000503237
ENSG00000136143.16	SUCLA2	1313.29	-0.476355	0.123367	2.1098e-05	0.000503237
ENSG00000250722.6	SELENOP	13.038	3.40043	0.936633	2.12339e-05	0.000505806
ENSG00000187109.15	NAP1L1	25112.9	-0.436266	0.11144	2.1329e-05	0.000507399
ENSG00000169499.15	PLEKHA2	1327.62	0.504039	0.131487	2.1425e-05	0.000509006
ENSG00000119986.7	AVPI1	631.236	0.75092	0.204524	2.15408e-05	0.000511082
ENSG00000134001.15	EIF2S1	3752.95	-0.437273	0.112399	2.16444e-05	0.000512738
ENSG00000126947.13	ARMCX1	3675.06	0.445695	0.114627	2.1668e-05	0.000512738
ENSG00000109099.16	PMP22	1594.62	0.635957	0.170368	2.16964e-05	0.000512738
ENSG00000091527.17	CDV3	6232	-0.471173	0.122136	2.19706e-05	0.000518536
ENSG00000113763.12	UNC5A	16.9044	2.59095	0.741	2.21575e-05	0.000521858
ENSG00000162878.13	PKDCC	6202.12	0.488686	0.127284	2.21696e-05	0.000521858
ENSG00000189159.16	JPT1	9145.38	-0.546211	0.144183	2.23002e-05	0.000524246
ENSG00000116329.12	OPRD1	4055.78	0.479552	0.123595	2.23721e-05	0.000524811
ENSG00000088836.14	SLC4A11	1290.42	-0.547053	0.14466	2.23828e-05	0.000524811
ENSG00000004779.10	NDUFAB1	1423.21	-0.59019	0.157324	2.2436e-05	0.00052537
ENSG00000185669.6	SNAI3	44.6045	1.50621	0.430323	2.24775e-05	0.000525657
ENSG00000175294.6	CATSPER1	281.503	-0.646322	0.17415	2.25508e-05	0.000526685
ENSG00000113460.13	BRIX1	1562.38	-0.524769	0.138168	2.3145e-05	0.000539859
ENSG00000167004.14	PDIA3	8707.72	-0.467761	0.121746	2.34399e-05	0.000545232
ENSG00000099814.17	CEP170B	273.7	-2.02757	0.591623	2.34516e-05	0.000545232
ENSG00000003436.16	TFPI	617.014	-0.618442	0.166279	2.34665e-05	0.000545232
ENSG00000123560.14	PLP1	10.7473	3.80504	1.01985	2.3845e-05	0.00055331
ENSG00000106244.13	PDAP1	7070.92	-0.519545	0.1377	2.43307e-05	0.000563849
ENSG00000136930.13	PSMB7	8130.76	-0.520151	0.137416	2.44939e-05	0.000566899
ENSG00000128274.17	A4GALT	817.314	0.582266	0.15578	2.46131e-05	0.000568925
ENSG00000154274.15	C4orf19	106.956	0.897017	0.250913	2.50983e-05	0.000579393
ENSG00000100519.12	PSMC6	3389.36	-0.483176	0.126894	2.54457e-05	0.000586658
ENSG00000129084.18	PSMA1	352.027	-0.685737	0.187503	2.56229e-05	0.000589985
ENSG00000173894.11	CBX2	5503.04	0.489955	0.128896	2.57174e-05	0.0005914
ENSG00000179603.18	GRM8	85.5835	0.980486	0.27652	2.61497e-05	0.000600572
ENSG00000125995.16	ROMO1	2742.62	-0.777284	0.215899	2.62528e-05	0.000602169
ENSG00000081059.20	TCF7	42.9019	1.41106	0.405838	2.65436e-05	0.000608061
ENSG00000100567.13	PSMA3	3213.45	-0.518114	0.137659	2.664e-05	0.000609493
ENSG00000013275.8	PSMC4	5844.08	-0.505405	0.133954	2.70102e-05	0.000616967
ENSG00000184254.17	ALDH1A3	52.8177	1.22887	0.352418	2.70355e-05	0.000616967
ENSG00000184347.15	SLIT3	9.60777	4.95014	1.43591	2.70982e-05	0.000617203
ENSG00000100060.18	MFNG	396.069	-0.59443	0.160746	2.71147e-05	0.000617203
ENSG00000169230.10	PRELID1	6050.83	-0.606333	0.164259	2.72105e-05	0.000617399
ENSG00000106028.11	SSBP1	2860.9	-0.607132	0.164604	2.72133e-05	0.000617399
ENSG00000010318.22	PHF7	367.047	0.658535	0.179864	2.72265e-05	0.000617399
ENSG00000179057.14	IGSF22	219.129	0.800306	0.222853	2.73655e-05	0.000619438
ENSG00000235374.2	SSR4P1	149.667	0.815142	0.227647	2.73855e-05	0.000619438
ENSG00000119326.15	CTNNAL1	3576.31	-0.434132	0.113135	2.74206e-05	0.000619451
ENSG00000159184.8	HOXB13	137.903	0.805424	0.224746	2.74646e-05	0.000619663
ENSG00000229117.9	RPL41	16081.8	-0.793142	0.221722	2.76427e-05	0.000622898
ENSG00000140030.6	GPR65	87.9992	-1.04179	0.298685	2.8148e-05	0.000633488
ENSG00000135253.16	KCP	61.6187	1.18121	0.339345	2.83305e-05	0.000636642
ENSG00000185432.12	METTL7A	31.6404	1.7035	0.496849	2.83591e-05	0.000636642
ENSG00000174165.8	ZDHHC24	1540.31	0.684318	0.188178	2.85245e-05	0.000639554
ENSG00000162511.8	LAPTM5	2599.86	-0.505548	0.13467	2.89174e-05	0.000647556
ENSG00000161835.11	TAMALIN	195.218	1.05066	0.300818	2.90652e-05	0.000649668
ENSG00000241468.8	ATP5MF	533.633	-0.681645	0.187971	2.90842e-05	0.000649668
ENSG00000213741.11	RPS29	4003.39	-0.836836	0.236022	2.92519e-05	0.000652602
ENSG00000130255.13	RPL36	6718.41	-0.669213	0.184547	2.95275e-05	0.00065793
ENSG00000179528.16	LBX2	194.698	0.705237	0.195398	2.98164e-05	0.000663544
ENSG00000108840.16	HDAC5	2731.95	0.520678	0.139392	3.02375e-05	0.000672083
ENSG00000214022.12	REPIN1	18636.4	0.575983	0.155939	3.05071e-05	0.000677235
ENSG00000266265.4	KLF14	324.901	0.637013	0.175329	3.16055e-05	0.000700752
ENSG00000058085.15	LAMC2	155.283	-0.811265	0.229608	3.17873e-05	0.000703913
ENSG00000127948.16	POR	3439.64	0.597788	0.164288	3.25225e-05	0.000719306
ENSG00000196465.11	MYL6B	1262.9	-0.571023	0.155298	3.26848e-05	0.000722003
ENSG00000182771.19	GRID1	13.1276	2.84572	0.831737	3.35267e-05	0.000739691
ENSG00000166441.13	RPL27A	13542.2	-0.627407	0.173957	3.44174e-05	0.000758409
ENSG00000125977.7	EIF2S2	6798.26	-0.544052	0.148198	3.50718e-05	0.000771881
ENSG00000163466.16	ARPC2	5636.71	-0.456914	0.121918	3.55218e-05	0.000780827
ENSG00000168243.11	GNG4	384.351	0.665486	0.185719	3.56762e-05	0.000783261
ENSG00000065057.9	NTHL1	1512.32	-0.614243	0.169897	3.59066e-05	0.000787355
ENSG00000124145.6	SDC4	4374.81	-0.52074	0.141346	3.6071e-05	0.000789031
ENSG00000182899.17	RPL35A	7630.78	-0.580226	0.159647	3.64308e-05	0.000795931
ENSG00000148154.10	UGCG	4458	-0.496007	0.134164	3.75302e-05	0.000818952
ENSG00000151692.15	RNF144A	1896.28	0.521356	0.141847	3.77317e-05	0.00082235
ENSG00000131069.20	ACSS2	1437.14	0.53303	0.14569	3.84893e-05	0.000837843
ENSG00000137965.11	IFI44	1798.58	0.550612	0.151103	3.85829e-05	0.000838862
ENSG00000149591.17	TAGLN	256.614	-0.727234	0.20702	3.95553e-05	0.000858335
ENSG00000117318.9	ID3	2547.2	0.632538	0.176827	3.95742e-05	0.000858335
ENSG00000100842.13	EFS	5321.73	0.450765	0.120914	4.0131e-05	0.00086936
ENSG00000173821.20	RNF213	3682.36	0.60756	0.169317	4.03676e-05	0.000873431
ENSG00000018699.13	TTC27	1198.81	-0.498613	0.135763	4.06495e-05	0.000878471
ENSG00000162745.11	OLFML2B	3205.4	-0.473783	0.128854	4.10028e-05	0.000885038
ENSG00000100600.15	LGMN	1472.98	0.491424	0.133491	4.11599e-05	0.000886757
ENSG00000125170.11	DOK4	683.329	0.631124	0.176908	4.11813e-05	0.000886757
ENSG00000115128.7	SF3B6	2858.07	-0.606052	0.169506	4.13099e-05	0.000887624
ENSG00000107984.10	DKK1	389.538	-0.624389	0.17507	4.13205e-05	0.000887624
ENSG00000285722.1		5.90441	5.89657	2.61078	4.14543e-05	0.000889434
ENSG00000234465.11	PINLYP	63.3991	-1.04648	0.308185	4.17924e-05	0.000895615
ENSG00000188342.12	GTF2F2	961.748	-0.544686	0.1503	4.18608e-05	0.000896012
ENSG00000155115.7	GTF3C6	1627.53	-0.56212	0.156075	4.27771e-05	0.000913444
ENSG00000144713.13	RPL32	11336.8	-0.554505	0.15381	4.28419e-05	0.000913739
ENSG00000102181.21	CD99L2	1579.8	0.45184	0.12198	4.38036e-05	0.000933142
ENSG00000188266.14	HYKK	357.145	0.643644	0.181652	4.38837e-05	0.00093374
ENSG00000128708.13	HAT1	2660.23	-0.457933	0.124215	4.50442e-05	0.000957297
ENSG00000145911.6	N4BP3	1975.43	-0.459335	0.124747	4.5543e-05	0.000966752
ENSG00000185418.16	TARS3	568.046	-0.527986	0.145996	4.57733e-05	0.000970491
ENSG00000112964.14	GHR	29.9296	1.58573	0.477891	4.59881e-05	0.000973895
ENSG00000063761.16	ADCK1	85.5232	0.896609	0.264071	4.79931e-05	0.00101277
ENSG00000109519.13	GRPEL1	2675.38	-0.464499	0.12681	4.82171e-05	0.0010163
ENSG00000082515.18	MRPL22	1463.17	-0.546274	0.152524	4.86009e-05	0.00102319
ENSG00000177108.5	ZDHHC22	593.264	0.591684	0.166637	4.88175e-05	0.00102654
ENSG00000167291.16	TBC1D16	3135.18	0.603031	0.170419	4.90639e-05	0.00103052
ENSG00000198938.2	MT-CO3	85867.5	-0.549441	0.154068	4.94479e-05	0.00103736
ENSG00000142507.10	PSMB6	4034.33	-0.521599	0.145386	5.08795e-05	0.00106615
ENSG00000117280.13	RAB29	2624.1	0.455496	0.124417	5.12329e-05	0.0010723
ENSG00000172809.13	RPL38	15558.4	-0.755153	0.220426	5.1438e-05	0.00107534
ENSG00000114850.7	SSR3	5103.92	-0.484614	0.133776	5.1528e-05	0.00107597
ENSG00000167702.13	KIFC2	522.023	0.614346	0.174655	5.17822e-05	0.00108002
ENSG00000130711.5	PRDM12	2445.03	0.64397	0.184187	5.18614e-05	0.00108042
ENSG00000167088.11	SNRPD1	2677.52	-0.51136	0.142499	5.19276e-05	0.00108054
ENSG00000101187.16	SLCO4A1	298.64	0.677553	0.195323	5.25849e-05	0.00109295
ENSG00000182327.8	GLTPD2	99.9274	0.922259	0.274051	5.28446e-05	0.00109708
ENSG00000196411.10	EPHB4	2972.62	0.547604	0.15375	5.33091e-05	0.00110426
ENSG00000084073.10	ZMPSTE24	1950.87	-0.444435	0.121583	5.33138e-05	0.00110426
ENSG00000176463.14	SLCO3A1	441.511	0.549657	0.154491	5.37206e-05	0.0011114
ENSG00000108515.18	ENO3	5509.94	-0.462709	0.127308	5.39486e-05	0.00111483
ENSG00000119508.18	NR4A3	128.559	0.819838	0.241546	5.4338e-05	0.00112159
ENSG00000100196.11	KDELR3	184.762	0.685871	0.198378	5.47701e-05	0.00112921
ENSG00000204220.12	PFDN6	1058.95	-0.635498	0.182963	5.59927e-05	0.00115309
ENSG00000175764.17	TTLL11	694.127	0.556001	0.157207	5.69163e-05	0.00117076
ENSG00000150967.19	ABCB9	286.307	0.733004	0.214489	5.71828e-05	0.0011749
ENSG00000174705.13	SH3PXD2B	1283.55	0.561557	0.159215	5.79237e-05	0.00118791
ENSG00000138326.21	RPS24	11160.8	-0.523977	0.147527	5.79483e-05	0.00118791
ENSG00000182134.17	TDRKH	261.882	0.650351	0.188217	5.90332e-05	0.00120876
ENSG00000170175.11	CHRNB1	3491.94	-0.521975	0.146911	5.92966e-05	0.00121278
ENSG00000113578.18	FGF1	86.8528	-1.04231	0.318073	5.93983e-05	0.00121347
ENSG00000105185.12	PDCD5	2655.01	-0.560427	0.158719	6.00081e-05	0.00122453
ENSG00000146376.11	ARHGAP18	445.859	-0.52214	0.147383	6.14043e-05	0.0012516
ENSG00000117016.10	RIMS3	847.645	0.611449	0.176322	6.27704e-05	0.00127799
ENSG00000001630.18	CYP51A1	78.9974	1.07304	0.328902	6.32362e-05	0.00128602
ENSG00000177182.11	CLVS1	26.27	1.60016	0.499716	6.33604e-05	0.00128693
ENSG00000182578.14	CSF1R	219.946	-0.824916	0.247615	6.34245e-05	0.00128693
ENSG00000187244.12	BCAM	2089.6	0.535271	0.15217	6.49118e-05	0.00131484
ENSG00000129235.11	TXNDC17	948.793	-0.631515	0.183727	6.49466e-05	0.00131484
ENSG00000126067.12	PSMB2	5859.91	-0.477391	0.133755	6.50474e-05	0.0013154
ENSG00000108671.11	PSMD11	6222.84	-0.434146	0.120266	6.60283e-05	0.00133373
ENSG00000144381.18	HSPD1	16362.2	-0.413686	0.112577	6.77929e-05	0.00136783
ENSG00000136542.9	GALNT5	20.4099	1.8615	0.584732	6.82075e-05	0.00137373
ENSG00000145569.6	OTULINL	137.938	0.759333	0.226538	6.82386e-05	0.00137373
ENSG00000071242.12	RPS6KA2	740.52	0.540662	0.15406	6.83798e-05	0.00137465
ENSG00000162522.11	KIAA1522	2486.73	0.548494	0.157038	6.84376e-05	0.00137465
ENSG00000158220.14	ESYT3	109.299	-0.891496	0.271931	6.88722e-05	0.00138041
ENSG00000135722.9	FBXL8	295.502	0.586189	0.169339	6.88783e-05	0.00138041
ENSG00000089195.15	TRMT6	1402.79	-0.437702	0.121748	6.94099e-05	0.00138951
ENSG00000164674.17	SYTL3	244.932	0.778852	0.233655	7.00652e-05	0.00140107
ENSG00000188042.8	ARL4C	3524.86	0.481257	0.135271	7.13395e-05	0.00142496
ENSG00000138363.15	ATIC	2923.2	-0.418422	0.117033	7.14863e-05	0.00142631
ENSG00000275074.2	NUDT18	257.706	0.626747	0.183406	7.2115e-05	0.00143725
ENSG00000167107.13	ACSF2	624.416	0.489396	0.138437	7.25053e-05	0.00144343
ENSG00000167779.9	IGFBP6	430.843	0.684469	0.202911	7.31591e-05	0.00145413
ENSG00000102897.10	LYRM1	401.119	-0.579651	0.16835	7.32726e-05	0.00145413
ENSG00000110318.15	CEP126	44.216	1.22839	0.384099	7.33239e-05	0.00145413
ENSG00000205336.14	ADGRG1	753.186	0.815427	0.246893	7.33671e-05	0.00145413
ENSG00000162426.16	SLC45A1	330.777	0.69481	0.20628	7.35912e-05	0.00145696
ENSG00000164163.11	ABCE1	2427.24	-0.424349	0.11809	7.38452e-05	0.00146038
ENSG00000224099.2		5.62327	5.71582	2.62916	7.44622e-05	0.00147096
ENSG00000188372.15	ZP3	202.415	0.779088	0.235008	7.45998e-05	0.00147205
ENSG00000147383.11	NSDHL	2120.15	0.528649	0.15188	7.54613e-05	0.00148742
ENSG00000183691.6	NOG	1185.15	-0.707521	0.211703	7.59137e-05	0.00149469
ENSG00000136770.11	DNAJC1	995.015	0.487771	0.138526	7.61113e-05	0.00149694
ENSG00000177000.13	MTHFR	495.657	0.539727	0.155617	7.70061e-05	0.00151288
ENSG00000197653.16	DNAH10	27.0366	1.53629	0.486648	7.73143e-05	0.00151727
ENSG00000172062.17	SMN1	304.258	-0.5884	0.172031	7.75939e-05	0.00152109
ENSG00000156411.10	ATP5MJ	1693.9	-0.668521	0.198888	7.81106e-05	0.00152955
ENSG00000057704.13	TMCC3	40.8275	1.25003	0.393607	7.82038e-05	0.00152971
ENSG00000198743.7	SLC5A3	483.587	0.71753	0.215281	7.83524e-05	0.00153094
ENSG00000066382.17	MPPED2	51.7177	1.31628	0.417959	8.03246e-05	0.00156777
ENSG00000188483.8	IER5L	171.916	0.711813	0.213989	8.0856e-05	0.00157643
ENSG00000100764.14	PSMC1	3279.93	-0.418167	0.117	8.16297e-05	0.00158978
ENSG00000198522.14	GPN1	1513.87	-0.468731	0.132961	8.18757e-05	0.00159285
ENSG00000100968.14	NFATC4	407.349	0.591074	0.173508	8.24682e-05	0.00160264
ENSG00000169116.11	PARM1	501.712	-0.646243	0.192627	8.28497e-05	0.00160831
ENSG00000108592.17	FTSJ3	5954.21	-0.395615	0.109997	8.35116e-05	0.0016194
ENSG00000153094.24	BCL2L11	714.717	-0.494884	0.142098	8.39288e-05	0.00162573
ENSG00000100216.6	TOMM22	2297.34	-0.449862	0.127437	8.40207e-05	0.00162576
ENSG00000131876.18	SNRPA1	2175.96	-0.474853	0.135638	8.52715e-05	0.00164818
ENSG00000196139.14	AKR1C3	47.2654	1.19684	0.379451	8.64355e-05	0.00166624
ENSG00000130956.14	HABP4	1415.5	0.462686	0.131719	8.64639e-05	0.00166624
ENSG00000142168.15	SOD1	9450.41	-0.456625	0.130018	8.64841e-05	0.00166624
ENSG00000148225.16	WDR31	69.7622	1.00422	0.314129	8.68778e-05	0.00167203
ENSG00000164934.14	DCAF13	2137.64	-0.435378	0.123024	8.71275e-05	0.00167503
ENSG00000142627.13	EPHA2	7201.47	-0.547382	0.163246	8.72326e-05	0.00167526
ENSG00000130775.16	THEMIS2	247.085	0.653616	0.195294	8.76038e-05	0.00168059
ENSG00000181163.14	NPM1	25872.6	-0.434449	0.122975	8.89292e-05	0.00170287
ENSG00000135521.9	LTV1	718.401	-0.507509	0.146896	8.8955e-05	0.00170287
ENSG00000105472.14	CLEC11A	5.25522	5.60421	2.61478	8.96898e-05	0.0017151
ENSG00000162636.16	FAM102B	2035.39	0.454078	0.129793	9.14975e-05	0.00174781
ENSG00000140678.17	ITGAX	23.1756	1.69882	0.547791	9.17687e-05	0.00175112
ENSG00000121964.15	GTDC1	263.085	-0.588338	0.17446	9.21029e-05	0.00175563
ENSG00000145741.17	BTF3	13400.4	-0.515676	0.150055	9.22134e-05	0.00175587
ENSG00000023608.5	SNAPC1	332.74	-0.594685	0.177006	9.37046e-05	0.00178237
ENSG00000260496.3		106.347	1.1578	0.37066	9.38784e-05	0.00178379
ENSG00000168453.16	HR	72.5352	0.933597	0.292883	9.40843e-05	0.00178581
ENSG00000165259.14	HDX	407.342	-0.556722	0.164081	9.44945e-05	0.0017917
ENSG00000167664.9	TMIGD2	104.016	-0.867527	0.271347	9.46717e-05	0.00179316
ENSG00000197461.13	PDGFA	111.904	0.842088	0.262036	9.48527e-05	0.0017947
ENSG00000162390.18	ACOT11	1110.16	0.545859	0.160291	9.49737e-05	0.00179509
ENSG00000136546.17	SCN7A	17.8376	1.9253	0.628336	9.59123e-05	0.00181093
ENSG00000126822.18	PLEKHG3	1401.14	0.477507	0.137391	9.63406e-05	0.0018171
ENSG00000091536.20	MYO15A	35.7579	1.37569	0.444991	9.65782e-05	0.00181967
ENSG00000179604.10	CDC42EP4	2561.84	0.47486	0.136912	9.68235e-05	0.00182076
ENSG00000154237.13	LRRK1	348.114	0.598342	0.17842	9.69132e-05	0.00182076
ENSG00000169439.12	SDC2	2217.11	-0.483958	0.140223	9.69409e-05	0.00182076
ENSG00000159403.18	C1R	95.802	0.847123	0.263912	9.72915e-05	0.00182544
ENSG00000198933.10	TBKBP1	1098.59	0.570586	0.168888	9.75983e-05	0.00182928
ENSG00000119121.22	TRPM6	9.01803	3.51006	1.05348	9.85212e-05	0.00184465
ENSG00000126709.16	IFI6	484.838	0.678667	0.206322	9.897e-05	0.00185112
ENSG00000124496.13	TRERF1	114.06	0.871449	0.272917	9.99549e-05	0.0018676
ENSG00000140948.13	ZCCHC14	932.503	0.556361	0.164819	0.000101593	0.0018962
ENSG00000116489.13	CAPZA1	5619.58	-0.42262	0.120524	0.000101697	0.0018962
ENSG00000154102.11	C16orf74	7.75055	4.52792	1.47384	0.000102299	0.00190544
ENSG00000173660.12	UQCRH	4512.97	-0.602393	0.180864	0.000102997	0.00191645
ENSG00000230882.1		237.474	0.80992	0.252766	0.000103583	0.00192535
ENSG00000120738.8	EGR1	2007.62	0.704387	0.216284	0.00010418	0.00193444
ENSG00000152684.11	PELO	1034.89	-0.44633	0.128461	0.0001046	0.00194024
ENSG00000182916.8	TCEAL7	717.634	0.657616	0.200126	0.000105997	0.00196411
ENSG00000140350.15	ANP32A	9431.54	-0.467717	0.135848	0.000106285	0.00196736
ENSG00000173530.6	TNFRSF10D	23.7788	-1.52385	0.500904	0.000106391	0.00196736
ENSG00000025039.15	RRAGD	2227.86	0.455602	0.13121	0.000108304	0.00200067
ENSG00000108639.8	SYNGR2	1908.88	-0.537982	0.159698	0.000108492	0.00200208
ENSG00000120129.6	DUSP1	1199.44	0.499449	0.1468	0.000108895	0.00200744
ENSG00000099625.14	CBARP	1130.59	0.620459	0.187975	0.000109133	0.00200977
ENSG00000177706.9	FAM20C	48.6962	1.18734	0.385333	0.000109981	0.00202124
ENSG00000130332.15	LSM7	3699.24	-0.64386	0.196546	0.000110195	0.0020231
ENSG00000138100.14	TRIM54	268.616	0.694839	0.213807	0.000110594	0.00202835
ENSG00000090659.18	CD209	4.96481	5.49415	2.60842	0.000112121	0.00205426
ENSG00000170921.16	TANC2	2210.98	0.582914	0.174828	0.000112364	0.00205661
ENSG00000176386.9	CDC26	777.898	-0.511637	0.151099	0.00011249	0.00205681
ENSG00000085760.15	MTIF2	1595.47	-0.412352	0.118046	0.000112786	0.00206012
ENSG00000112208.11	BAG2	712.758	-0.518671	0.154271	0.00011303	0.00206248
ENSG00000196531.14	NACA	8711.35	-0.452339	0.13135	0.000113843	0.0020752
ENSG00000012171.20	SEMA3B	879.664	0.622452	0.189364	0.000114448	0.00208264
ENSG00000220842.6	RPL21P16	101.182	-0.968811	0.311934	0.000114483	0.00208264
ENSG00000162572.21	SCNN1D	454.291	0.659576	0.202408	0.000115311	0.00209558
ENSG00000133069.17	TMCC2	1498.8	0.469223	0.137182	0.000118086	0.00214318
ENSG00000113558.19	SKP1	2718.66	-0.514886	0.153169	0.000118169	0.00214318
ENSG00000042088.14	TDP1	2200.82	-0.398388	0.114017	0.000119759	0.00216762
ENSG00000164100.9	NDST3	23.8444	1.62461	0.542595	0.000122287	0.00221114
ENSG00000169567.13	HINT1	5662.05	-0.493704	0.146155	0.000123933	0.00223866
ENSG00000102575.14	ACP5	15.3314	2.07681	0.690913	0.000124363	0.00224399
ENSG00000100116.17	GCAT	160.613	0.689614	0.214434	0.000124561	0.00224399
ENSG00000275342.5	PRAG1	974.074	0.482667	0.142369	0.000124604	0.00224399
ENSG00000280269.1		32.441	-1.28564	0.425884	0.000124962	0.00224819
ENSG00000165424.7	ZCCHC24	999.728	0.497633	0.147563	0.000125538	0.00225488
ENSG00000146555.20	SDK1	1132.63	0.49153	0.145519	0.000125585	0.00225488
ENSG00000172428.11	COPS9	1435.07	-0.659422	0.20444	0.000126264	0.00226253
ENSG00000124172.10	ATP5F1E	2517.6	-0.669689	0.20797	0.000126977	0.00227304
ENSG00000138385.16	SSB	3248.67	-0.495586	0.147249	0.000127178	0.00227437
ENSG00000053438.11	NNAT	335.641	0.743344	0.234182	0.000128861	0.00230217
ENSG00000143314.12	MRPL24	1922.66	-0.538794	0.16255	0.000130764	0.00233321
ENSG00000135116.9	HRK	19.1844	1.76272	0.588906	0.000130871	0.00233321
ENSG00000187068.3	C3orf70	361.334	0.622927	0.191936	0.000130989	0.00233321
ENSG00000092445.12	TYRO3	2166.81	0.495928	0.147538	0.000131192	0.00233451
ENSG00000142676.14	RPL11	20298.1	-0.545865	0.165901	0.000131704	0.00234131
ENSG00000177700.6	POLR2L	2584.27	-0.547784	0.165963	0.000133454	0.00237007
ENSG00000092964.18	DPYSL2	2375.93	0.65392	0.203228	0.000133748	0.00237294
ENSG00000155980.13	KIF5A	21.391	1.75313	0.587925	0.000134595	0.00238534
ENSG00000197728.11	RPS26	5143.68	-0.611302	0.18856	0.000134713	0.00238534
ENSG00000111142.14	METAP2	2620.6	-0.401899	0.116348	0.000134976	0.00238764
ENSG00000172456.18	FGGY	1176.19	-0.442178	0.129779	0.000135907	0.00240173
ENSG00000116120.11	FARSB	3130.44	-0.414292	0.120664	0.000136188	0.00240433
ENSG00000118181.11	RPS25	7984.52	-0.532203	0.160983	0.000136349	0.0024048
ENSG00000124802.12	EEF1E1	144.746	-0.692513	0.217866	0.000138529	0.00244086
ENSG00000165643.11	SOHLH1	273.815	1.64357	0.564914	0.00014088	0.00247985
ENSG00000259803.8	SLC22A31	471.406	-0.568041	0.173863	0.000141035	0.00248014
ENSG00000128709.13	HOXD9	870.915	0.480821	0.143272	0.000141216	0.00248089
ENSG00000137959.17	IFI44L	10.2733	2.71125	0.889494	0.000141873	0.00249
ENSG00000110958.16	PTGES3	11254.3	-0.416973	0.122027	0.000142571	0.00249558
ENSG00000105516.11	DBP	203.207	0.644633	0.201054	0.000142609	0.00249558
ENSG00000185627.19	PSMD13	4460.19	-0.455852	0.135014	0.000143065	0.00250084
ENSG00000149679.12	CABLES2	1092.96	0.43067	0.126277	0.000143326	0.00250084
ENSG00000154930.15	ACSS1	356.569	0.54379	0.165187	0.000143327	0.00250084
ENSG00000179981.11	TSHZ1	592.548	0.532173	0.161308	0.000143827	0.00250711
ENSG00000128602.11	SMO	2988.14	0.416327	0.121571	0.000144281	0.00251258
ENSG00000205593.12	DENND6B	66.3949	0.967275	0.317343	0.00014484	0.00251989
ENSG00000092199.19	HNRNPC	18661.7	-0.414158	0.121078	0.000145044	0.00252099
ENSG00000233098.10	CCDC144NL-AS1	17.4639	2.23822	0.766565	0.000145213	0.00252147
ENSG00000064652.11	SNX24	657.282	-0.484006	0.144919	0.000145531	0.00252456
ENSG00000113312.12	TTC1	2096.83	-0.462622	0.137463	0.00014651	0.00253909
ENSG00000076555.16	ACACB	508.925	0.570501	0.17522	0.000147092	0.00254549
ENSG00000142619.4	PADI3	355.346	0.621686	0.193427	0.000147183	0.00254549
ENSG00000125827.9	TMX4	2073.38	0.444756	0.131391	0.000147306	0.00254549
ENSG00000002549.13	LAP3	1767.37	-0.421097	0.123522	0.000147944	0.00255232
ENSG00000161682.15	FAM171A2	2898.43	0.564949	0.173203	0.000147986	0.00255232
ENSG00000131378.14	RFTN1	2027.82	-0.503727	0.152044	0.000148587	0.00256024
ENSG00000138119.17	MYOF	1722.89	-0.48699	0.146219	0.000148938	0.00256382
ENSG00000261959.1		136.81	0.7825	0.251618	0.000149259	0.00256689
ENSG00000154065.17	ANKRD29	21.3935	1.60949	0.545259	0.000149539	0.00256921
ENSG00000042493.16	CAPG	1536.87	0.587241	0.1815	0.000149681	0.00256921
ENSG00000100504.17	PYGL	1328.88	-0.436354	0.128839	0.000150215	0.00257592
ENSG00000159388.6	BTG2	1712.59	0.405204	0.118021	0.000151259	0.00259133
ENSG00000167528.13	ZNF641	678.289	0.487291	0.146346	0.000151408	0.00259141
ENSG00000153044.10	CENPH	1683.27	-0.463077	0.138243	0.000153083	0.00261759
ENSG00000185721.13	DRG1	3256.89	-0.42103	0.123933	0.000154149	0.00263331
ENSG00000165629.20	ATP5F1C	3887.59	-0.439048	0.130068	0.000154956	0.00264457
ENSG00000119013.10	NDUFB3	856.539	-0.549695	0.168896	0.000155704	0.00265481
ENSG00000164346.10	NSA2	3170.05	-0.502307	0.152304	0.000157663	0.00268567
ENSG00000186310.10	NAP1L3	374.291	0.525861	0.160467	0.000158796	0.00270098
ENSG00000154803.13	FLCN	4191.45	0.443575	0.131302	0.000158894	0.00270098
ENSG00000132676.16	DAP3	1863.01	-0.445477	0.13257	0.000159142	0.00270098
ENSG00000237172.4	B3GNT9	1387.14	0.573438	0.177521	0.000159165	0.00270098
ENSG00000059804.16	SLC2A3	348.744	0.543647	0.16691	0.000159689	0.00270731
ENSG00000182095.15	TNRC18	6607.43	0.553643	0.172183	0.000159894	0.00270824
ENSG00000173418.12	NAA20	3017.09	-0.466631	0.140254	0.000160309	0.00271269
ENSG00000154553.16	PDLIM3	1535.88	-0.431056	0.128168	0.000163307	0.00276083
ENSG00000145604.17	SKP2	12123.5	-0.519684	0.159841	0.000164937	0.00278575
ENSG00000086065.14	CHMP5	1171.1	-0.479138	0.144896	0.000166147	0.00280355
ENSG00000160539.6	PLPP7	37.1692	1.18679	0.403369	0.000168388	0.00283801
ENSG00000157765.13	SLC34A2	10.5498	3.22012	1.0808	0.000168505	0.00283801
ENSG00000114686.9	MRPL3	2434.4	-0.403728	0.119062	0.000169893	0.00285723
ENSG00000215271.9	HOMEZ	554.361	0.512804	0.156791	0.000169965	0.00285723
ENSG00000052795.13	FNIP2	612.177	0.558436	0.173285	0.000170919	0.00287058
ENSG00000204301.6	NOTCH4	9.46827	3.10347	1.02907	0.000172533	0.00289498
ENSG00000149639.15	SOGA1	6154.61	0.532773	0.164172	0.000173012	0.0029003
ENSG00000223553.6	SMPD4P1	12.4492	2.40944	0.825196	0.000175278	0.00293553
ENSG00000139318.8	DUSP6	203.26	-0.599778	0.18888	0.000175814	0.00294176
ENSG00000182901.18	RGS7	141.088	0.699553	0.225209	0.000176092	0.00294368
ENSG00000132603.15	NIP7	871.647	-0.431413	0.128904	0.000176315	0.00294465
ENSG00000116752.6	BCAS2	2172.06	-0.43528	0.130324	0.000177232	0.00295721
ENSG00000170899.11	GSTA4	548.847	-0.575966	0.180515	0.000177567	0.0029573
ENSG00000100319.13	ZMAT5	533.397	-0.539731	0.167586	0.000179168	0.00298121
ENSG00000123243.15	ITIH5	2489.19	-0.467962	0.141614	0.000179351	0.00298148
ENSG00000183520.12	UTP11	3027.45	-0.444093	0.13375	0.000180459	0.00299713
ENSG00000164182.12	NDUFAF2	1295.63	-0.563195	0.176208	0.000181302	0.00300834
ENSG00000163517.15	HDAC11	739.04	0.542626	0.168643	0.00018234	0.00302276
ENSG00000022277.13	RTF2	3320.71	-0.410487	0.122116	0.0001831	0.00303257
ENSG00000168439.17	STIP1	13683.7	-0.407102	0.122387	0.00018341	0.00303489
ENSG00000183307.4	TMEM121B	539.547	0.543067	0.168826	0.000183881	0.00303988
ENSG00000148690.12	FRA10AC1	550.889	-0.49258	0.150989	0.000184097	0.00304065
ENSG00000170035.16	UBE2E3	901.252	-0.481659	0.147135	0.000184783	0.00304918
ENSG00000174547.13	MRPL11	1890.78	-0.544938	0.170987	0.00018831	0.00310347
ENSG00000139343.11	SNRPF	2790.63	-0.611926	0.194813	0.000188419	0.00310347
ENSG00000117395.13	EBNA1BP2	4018.96	-0.434444	0.13079	0.000188932	0.00310905
ENSG00000115541.11	HSPE1	427.344	-0.652096	0.209682	0.000189564	0.00311661
ENSG00000123080.12	CDKN2C	4282.4	0.461341	0.140204	0.00019036	0.00312683
ENSG00000184076.13	UQCR10	382.341	-0.618441	0.197327	0.000191324	0.00313978
ENSG00000165194.15	PCDH19	30.4837	1.3627	0.475738	0.000194206	0.00318416
ENSG00000197958.13	RPL12	23185.7	-0.54066	0.16937	0.000194557	0.003187
ENSG00000144824.21	PHLDB2	4579.97	-0.52926	0.165272	0.000195452	0.00319811
ENSG00000165152.9	PGAP4	297.412	0.558493	0.175347	0.000195591	0.00319811
ENSG00000140937.14	CDH11	335.29	0.556068	0.174631	0.000197008	0.00321833
ENSG00000172458.5	IL17D	160.054	0.917674	0.310951	0.000197876	0.00322808
ENSG00000183684.8	ALYREF	6067	-0.476835	0.146483	0.000198037	0.00322808
ENSG00000164220.7	F2RL2	9.49005	3.0465	1.03657	0.000198144	0.00322808
ENSG00000138639.18	ARHGAP24	457.894	0.52058	0.161873	0.000198623	0.00323293
ENSG00000116544.12	DLGAP3	38.8837	1.19255	0.413807	0.000199369	0.00324214
ENSG00000117569.19	PTBP2	1262.67	-0.412807	0.123544	0.0002007	0.00326082
ENSG00000127561.16	SYNGR3	71.3699	0.922423	0.312726	0.000201321	0.00326796
ENSG00000111639.8	MRPL51	3328.88	-0.499741	0.154914	0.000201701	0.00327117
ENSG00000182004.13	SNRPE	5546.02	-0.619813	0.199024	0.000203749	0.0033014
ENSG00000187091.14	PLCD1	135.13	0.804088	0.269049	0.000204558	0.00331151
ENSG00000166986.15	MARS1	62933.1	-0.370022	0.107974	0.00020534	0.00332118
ENSG00000175344.19	CHRNA7	133.18	0.729199	0.240221	0.000206093	0.00332736
ENSG00000101457.13	DNTTIP1	1680.3	-0.484391	0.150243	0.000207274	0.0033434
ENSG00000112559.15	MDFI	1509.89	0.504652	0.156938	0.000209021	0.00336856
ENSG00000224063.6	CALCRL-AS1	44.0489	-1.0785	0.374554	0.000210224	0.00338491
ENSG00000111674.9	ENO2	1393.29	0.498966	0.155037	0.000212528	0.00341893
ENSG00000030582.18	GRN	15206.1	0.568719	0.180784	0.000212945	0.00342211
ENSG00000139438.6	FAM222A	1925.59	0.434949	0.132163	0.000213107	0.00342211
ENSG00000136169.17	SETDB2	349.856	0.535693	0.168534	0.000215156	0.00345192
ENSG00000197345.13	MRPL21	1469.64	-0.527217	0.166096	0.000218408	0.00349568
ENSG00000241697.5	TMEFF1	309.374	0.596858	0.191854	0.000218468	0.00349568
ENSG00000135046.14	ANXA1	7593.64	-0.433778	0.132203	0.000219058	0.00350201
ENSG00000137491.15	SLCO2B1	98.5534	0.796423	0.267745	0.000220021	0.00351427
ENSG00000214530.10	STARD10	1569.25	0.550293	0.174538	0.000221179	0.00352962
ENSG00000138668.19	HNRNPD	10668.7	-0.398104	0.119846	0.000222009	0.00353972
ENSG00000159023.22	EPB41	1619.71	0.457443	0.140732	0.000222257	0.00354053
ENSG00000102034.18	ELF4	1186.22	0.419038	0.127048	0.000222814	0.00354624
ENSG00000111229.16	ARPC3	1355.35	-0.482064	0.149782	0.000223339	0.00355144
ENSG00000165637.14	VDAC2	3248.82	-0.432061	0.131884	0.000225249	0.00357549
ENSG00000185745.10	IFIT1	141.156	0.785753	0.263734	0.000225729	0.00357993
ENSG00000131711.15	MAP1B	2420.47	0.555112	0.176937	0.000230486	0.00365215
ENSG00000003989.18	SLC7A2	1113.19	0.517229	0.162973	0.000231068	0.00365814
ENSG00000163468.15	CCT3	8332.35	-0.422146	0.128763	0.000232526	0.00367473
ENSG00000146007.11	ZMAT2	1730.52	-0.464654	0.147359	0.000233165	0.00368065
ENSG00000241553.13	ARPC4	1173.18	-0.586799	0.189695	0.000233311	0.00368065
ENSG00000244398.1		376.13	-0.533922	0.169618	0.000234375	0.00369418
ENSG00000079432.9	CIC	7664.21	0.427327	0.130588	0.000235084	0.00370212
ENSG00000023734.11	STRAP	6324.82	-0.401743	0.122117	0.000237673	0.00373959
ENSG00000141316.13	SPACA3	8.35118	3.3714	1.1104	0.000239312	0.00376209
ENSG00000170515.14	PA2G4	5924.31	-0.424844	0.130082	0.000239678	0.00376453
ENSG00000137692.12	DCUN1D5	1480.12	-0.445919	0.137709	0.000240628	0.00377615
ENSG00000168653.11	NDUFS5	6551.35	-0.705584	0.235553	0.000240999	0.00377867
ENSG00000089009.16	RPL6	29837.4	-0.478147	0.14971	0.000241443	0.00378233
ENSG00000105993.15	DNAJB6	4238	-0.393977	0.11951	0.000241691	0.0037829
ENSG00000172935.9	MRGPRF	233.575	0.791159	0.269019	0.000242183	0.0037873
ENSG00000181781.10	ODF3L2	10.9427	2.32875	0.829196	0.000243984	0.00381214
ENSG00000277363.5	SRCIN1	28.3904	1.48753	0.535731	0.000244811	0.00382059
ENSG00000171314.9	PGAM1	7360.65	-0.435294	0.13353	0.00024495	0.00382059
ENSG00000136271.11	DDX56	3422.57	-0.426118	0.130855	0.00024597	0.00383316
ENSG00000092051.18	JPH4	70.7004	0.969096	0.339277	0.000246692	0.00384108
ENSG00000076513.17	ANKRD13A	2249.54	-0.507126	0.160517	0.000247637	0.00385245
ENSG00000143106.13	PSMA5	7508.98	-0.500824	0.158437	0.000251769	0.00390994
ENSG00000108823.17	SGCA	1803.86	0.487131	0.153165	0.000252319	0.00391228
ENSG00000041357.16	PSMA4	6622.07	-0.472723	0.148597	0.000252356	0.00391228
ENSG00000165672.7	PRDX3	5292.89	-0.426152	0.131381	0.000253398	0.00392504
ENSG00000143977.14	SNRPG	5266.25	-0.621596	0.204997	0.000254228	0.0039345
ENSG00000149806.11	FAU	2040.77	-0.46867	0.146867	0.000255675	0.00395348
ENSG00000100292.18	HMOX1	1473.93	0.596306	0.194688	0.000258129	0.003988
ENSG00000242485.6	MRPL20	1450.8	-0.476184	0.149685	0.000258496	0.00399022
ENSG00000164919.11	COX6C	1011.69	-0.603574	0.197933	0.000259913	0.00400482
ENSG00000150779.12	TIMM8B	1188.01	-0.576366	0.186738	0.000259994	0.00400482
ENSG00000136490.9	LIMD2	5879.03	-0.520582	0.166318	0.000260111	0.00400482
ENSG00000130595.19	TNNT3	9.96031	-2.48021	0.88835	0.000261973	0.00403002
ENSG00000184613.11	NELL2	818.544	0.499968	0.158564	0.000263556	0.0040509
ENSG00000115165.10	CYTIP	4.41395	5.17909	2.64655	0.000264364	NA
ENSG00000060718.22	COL11A1	375.484	0.507289	0.161316	0.000265323	0.00407341
ENSG00000179826.8	MRGPRX3	4.55016	5.21814	2.6642	0.000265475	0.00407341
ENSG00000130935.10	NOL11	4206.65	-0.384966	0.117141	0.000268528	0.00411673
ENSG00000196419.13	XRCC6	14714.8	-0.375065	0.112474	0.000272159	0.00416884
ENSG00000134153.10	EMC7	1166.84	-0.462379	0.145208	0.000272837	0.00417567
ENSG00000167632.18	TRAPPC9	316.274	0.517105	0.165743	0.000275328	0.00421019
ENSG00000167767.14	KRT80	10921.4	-0.59072	0.19457	0.000276294	0.00422137
ENSG00000117114.21	ADGRL2	357.302	0.612598	0.202455	0.000277307	0.00423323
ENSG00000131475.7	VPS25	3031.22	-0.447956	0.140518	0.000278059	0.00423772
ENSG00000241852.11	C8orf58	284.116	-0.600165	0.197967	0.000278231	0.00423772
ENSG00000131398.15	KCNC3	58.4642	0.979674	0.347068	0.00027842	0.00423772
ENSG00000154582.18	ELOC	1891.36	-0.54673	0.177456	0.000278759	0.00423772
ENSG00000197063.11	MAFG	2547.31	0.440777	0.137495	0.000278782	0.00423772
ENSG00000277791.5	PSMB3	6096.59	-0.488617	0.155495	0.000279883	0.00425086
ENSG00000254030.1	IGLC5	26.0578	-1.42994	0.523	0.000280856	0.00426203
ENSG00000180817.12	PPA1	2982.55	-0.431006	0.134451	0.000281382	0.0042664
ENSG00000113361.13	CDH6	14.0288	2.32652	0.863542	0.00028235	0.0042752
ENSG00000149260.18	CAPN5	3777.92	0.470913	0.148887	0.000282439	0.0042752
ENSG00000142611.17	PRDM16	27.9549	1.39307	0.508841	0.00028321	0.00428325
ENSG00000146828.18	SLC12A9	1312.22	0.467028	0.147602	0.00028575	0.00431803
ENSG00000102554.14	KLF5	1660.07	0.510558	0.163942	0.00028812	0.00435018
ENSG00000116459.11	ATP5PB	6346.02	-0.425439	0.132567	0.000288854	0.00435759
ENSG00000168056.18	LTBP3	267.992	0.540719	0.175466	0.000290257	0.00437508
ENSG00000143171.13	RXRG	10.6571	2.65102	0.96724	0.000290597	0.00437652
ENSG00000126457.22	PRMT1	12883.7	-0.492518	0.157012	0.000291469	0.00438597
ENSG00000171960.12	PPIH	617.729	-0.499235	0.16004	0.000291731	0.00438624
ENSG00000142784.16	WDTC1	2231.11	0.412807	0.128063	0.000292687	0.00439692
ENSG00000182957.16	SPATA13	669.388	0.445846	0.140014	0.000293507	0.00440555
ENSG00000056558.11	TRAF1	631.292	-0.633522	0.212576	0.000295624	0.00443361
ENSG00000162975.5	KCNF1	60.2248	1.02041	0.366462	0.000296457	0.00444197
ENSG00000197122.13	SRC	1333.85	0.44779	0.140866	0.000296676	0.00444197
ENSG00000126351.13	THRA	2229.48	0.369323	0.112584	0.000297413	0.00444929
ENSG00000112237.13	CCNC	869.185	-0.453694	0.14342	0.000299662	0.00447546
ENSG00000227234.2	SPANXB1	7.88535	3.71561	1.2291	0.000300924	0.00449057
ENSG00000067334.14	DNTTIP2	3511.46	-0.387732	0.119278	0.000301593	0.00449682
ENSG00000122378.14	PRXL2A	2010.7	0.437358	0.137267	0.000302045	0.00449982
ENSG00000273143.2	DUSP5-DT	262.138	-0.599031	0.199478	0.000305868	0.00454921
ENSG00000100364.19	KIAA0930	2058.72	0.438898	0.138025	0.000306255	0.00455119
ENSG00000176903.5	PNMA1	3107.3	-0.379087	0.116469	0.000307287	0.00456275
ENSG00000155111.15	CDK19	990.326	0.436423	0.137191	0.000308437	0.00457604
ENSG00000230964.1		47.3338	1.04098	0.37551	0.000309995	0.00459536
ENSG00000158856.19	DMTN	65.3712	0.861741	0.303911	0.000310373	0.00459715
ENSG00000110619.18	CARS1	1135.21	-0.419813	0.131345	0.000311511	0.00461021
ENSG00000168288.13	MMADHC	1855.86	-0.46254	0.147645	0.000311829	0.00461111
ENSG00000165138.18	ANKS6	5839.64	0.350669	0.106814	0.00031212	0.00461161
ENSG00000135333.15	EPHA7	1574.24	-0.449203	0.142361	0.000312497	0.00461338
ENSG00000111196.10	MAGOHB	1453.34	-0.4754	0.15219	0.000313551	0.00462513
ENSG00000169994.20	MYO7B	176.029	-0.671773	0.229098	0.00031451	0.0046332
ENSG00000067992.17	PDK3	1112.82	0.485167	0.155779	0.000314741	0.0046332
ENSG00000122026.11	RPL21	12267.1	-0.525217	0.172211	0.00031503	0.0046332
ENSG00000253276.5	CCDC71L	703.769	0.468053	0.149454	0.000315591	0.0046332
ENSG00000151883.19	PARP8	993.208	-0.434212	0.137036	0.000315812	0.0046332
ENSG00000136842.14	TMOD1	174.429	0.593497	0.197691	0.000315812	0.0046332
ENSG00000005513.10	SOX8	23945.2	0.441224	0.13822	0.000315906	0.0046332
ENSG00000273551.1		16.1913	1.90246	0.713236	0.000318549	0.00466815
ENSG00000187608.10	ISG15	769.865	0.616066	0.207077	0.0003207	0.00469584
ENSG00000091164.13	TXNL1	1283.31	-0.420778	0.132181	0.000322829	0.00472316
ENSG00000006451.8	RALA	1806.62	-0.386997	0.119854	0.000323477	0.00472878
ENSG00000114115.10	RBP1	559.501	-0.53451	0.175972	0.000323909	0.00473124
ENSG00000164463.12	CREBRF	67.7747	0.850908	0.301525	0.000325021	0.00474065
ENSG00000110090.13	CPT1A	226.842	0.583892	0.194271	0.000325082	0.00474065
ENSG00000120254.16	MTHFD1L	1790.5	-0.381448	0.117993	0.000325685	0.00474558
ENSG00000134901.13	POGLUT2	911.433	-0.430151	0.135822	0.00032798	0.00477515
ENSG00000286260.1		7.48556	3.68809	1.21076	0.000329023	0.004783
ENSG00000197594.14	ENPP1	1072.26	0.411583	0.128875	0.000329053	0.004783
ENSG00000074582.15	BCS1L	1299.79	-0.419418	0.132044	0.000331915	0.00481652
ENSG00000182175.15	RGMA	1623.77	0.527161	0.172541	0.00033192	0.00481652
ENSG00000167881.15	SRP68	7694.4	-0.373109	0.113632	0.000332286	0.00481652
ENSG00000109475.17	RPL34	6977.92	-0.570145	0.18975	0.000332433	0.00481652
ENSG00000169918.10	OTUD7A	41.458	1.06873	0.391235	0.000333186	0.00482354
ENSG00000166398.14	GARRE1	405.152	0.555142	0.18396	0.000336583	0.00486878
ENSG00000204397.10	CARD16	92.5766	-0.877586	0.315074	0.00033717	0.00487334
ENSG00000158966.16	CACHD1	575.404	0.522696	0.17132	0.000338102	0.00488288
ENSG00000153012.12	LGI2	9.93917	2.36764	0.872664	0.000338553	0.00488546
ENSG00000132694.19	ARHGEF11	1417.78	0.467879	0.150491	0.000342768	0.00494231
ENSG00000104290.11	FZD3	521.258	0.448487	0.143184	0.00034338	0.00494716
ENSG00000188158.17	NHS	9.32068	2.67062	0.987848	0.000345186	0.00496918
ENSG00000224877.4	NDUFAF8	1885.53	-0.575341	0.193274	0.000350015	0.00503465
ENSG00000027075.17	PRKCH	176.614	-0.671539	0.232529	0.000358234	0.00514875
ENSG00000214595.13	EML6	203.71	0.622723	0.212292	0.000360063	0.00516337
ENSG00000135439.12	AGAP2	12282.7	0.355402	0.109519	0.000360115	0.00516337
ENSG00000259518.2	LINC01583	277.873	0.80722	0.28786	0.000361392	0.00517755
ENSG00000188010.16	MORN2	235.334	-0.619431	0.211282	0.000363529	0.00520401
ENSG00000184792.16	OSBP2	43.8084	1.13236	0.421715	0.000363834	0.00520422
ENSG00000122566.22	HNRNPA2B1	45670.4	-0.355717	0.109904	0.000365676	0.00522641
ENSG00000167074.15	TEF	277.82	0.533399	0.177104	0.000367585	0.00524533
ENSG00000235180.1	LINC00601	194.064	-0.588005	0.199011	0.000368525	0.00525456
ENSG00000118194.21	TNNT2	1394.9	-0.513139	0.169648	0.000369892	0.00526938
ENSG00000007080.11	CCDC124	4595.98	-0.492405	0.162346	0.000370531	0.00526938
ENSG00000104408.11	EIF3E	6838.37	-0.376679	0.118088	0.000370644	0.00526938
ENSG00000137628.18	DDX60	380.478	0.597858	0.202801	0.000370739	0.00526938
ENSG00000181856.15	SLC2A4	27.8353	1.33263	0.504883	0.000373103	0.00529514
ENSG00000173457.11	PPP1R14B	25656.8	-0.522992	0.173661	0.000373142	0.00529514
ENSG00000087302.9	RTRAF	3185.46	-0.435559	0.139577	0.000373475	0.00529563
ENSG00000135316.19	SYNCRIP	3504.53	-0.360294	0.111746	0.00037399	0.00529563
ENSG00000143256.5	PFDN2	2072.8	-0.529152	0.175199	0.000374128	0.00529563
ENSG00000104325.7	DECR1	611.912	-0.458565	0.148224	0.000374358	0.00529563
ENSG00000114737.16	CISH	121.093	0.723102	0.254251	0.000375185	0.00530315
ENSG00000099860.9	GADD45B	1461.78	-0.492661	0.161855	0.000378892	0.00535133
ENSG00000173546.7	CSPG4	2393.7	0.659644	0.229178	0.000380492	0.0053697
ENSG00000124126.14	PREX1	2245.17	0.423554	0.135207	0.000381988	0.00538234
ENSG00000139926.16	FRMD6	4231.46	-0.495314	0.163339	0.00038431	0.00541081
ENSG00000088179.9	PTPN4	484.813	0.522918	0.173814	0.000386474	0.00543274
ENSG00000133665.13	DYDC2	6.12483	4.08074	1.53171	0.000386952	0.00543521
ENSG00000110697.13	PITPNM1	1135.01	0.483289	0.158347	0.000389004	0.00545975
ENSG00000135486.19	HNRNPA1	46449.8	-0.375987	0.117919	0.000390201	0.00547227
ENSG00000196284.17	SUPT3H	251.509	-0.566184	0.191758	0.000392326	0.00549777
ENSG00000137699.17	TRIM29	13.6714	1.94991	0.748787	0.000394835	0.00552861
ENSG00000157657.15	ZNF618	2222.94	0.461707	0.150322	0.000396512	0.00554777
ENSG00000204860.5	FAM201A	216.347	0.549583	0.185159	0.000400658	0.00560141
ENSG00000054690.14	PLEKHH1	209.229	0.675998	0.23711	0.000401643	0.0056108
ENSG00000178105.12	DDX10	858.807	-0.414054	0.132563	0.000402933	0.00562445
ENSG00000100106.22	TRIOBP	2966.04	0.43598	0.140561	0.000404803	0.00564615
ENSG00000213025.2	COX20P1	188.614	-0.688116	0.242716	0.000405318	0.00564854
ENSG00000250519.7		106.367	-0.803611	0.291159	0.000405604	0.00564854
ENSG00000135624.17	CCT7	31643.3	-0.391155	0.124434	0.000406186	0.00565226
ENSG00000111581.10	NUP107	3317.83	-0.370609	0.116408	0.000406855	0.00565718
ENSG00000185482.8	STAC3	54759.9	-0.403973	0.130527	0.000411681	0.00571985
ENSG00000145284.12	SCD5	1289.59	0.39587	0.125808	0.000415248	0.00576495
ENSG00000125434.11	SLC25A35	329.03	0.591311	0.202833	0.000416133	0.00577275
ENSG00000157193.18	LRP8	1859.06	0.453826	0.148012	0.000416744	0.00577676
ENSG00000136156.15	ITM2B	4903.93	-0.378187	0.119472	0.000417502	0.0057828
ENSG00000108984.15	MAP2K6	4.08533	4.97136	2.67106	0.000418325	NA
ENSG00000166902.5	MRPL16	1128.54	-0.435641	0.141125	0.000418919	0.00579795
ENSG00000008256.16	CYTH3	4948.51	0.357881	0.111962	0.000419805	0.00580574
ENSG00000108561.8	C1QBP	5307	-0.442053	0.143873	0.000421917	0.00583046
ENSG00000116729.14	WLS	2673.28	0.385582	0.121871	0.000422904	0.00583959
ENSG00000248608.2		5.99279	4.00976	1.53856	0.000423511	0.00584348
ENSG00000108344.15	PSMD3	12649.9	-0.409173	0.132148	0.000427938	0.00590002
ENSG00000185760.18	KCNQ5	38.889	-1.19454	0.461969	0.000435702	0.00600244
ENSG00000100271.17	TTLL1	322.57	0.558336	0.190413	0.000436231	0.00600512
ENSG00000270457.1		24.9127	-1.39014	0.544869	0.000439712	0.0060484
ENSG00000183186.8	C2CD4C	34.5959	1.10542	0.421175	0.000442823	0.00608652
ENSG00000065427.15	KARS1	2991.17	-0.372178	0.118117	0.000444428	0.00610391
ENSG00000026751.17	SLAMF7	4.30222	5.04255	2.7172	0.000445911	NA
ENSG00000198860.14	TSEN15	1589.44	-0.410148	0.132407	0.00044995	0.00617502
ENSG00000120949.15	TNFRSF8	23.0865	1.34566	0.522624	0.000452257	0.00620194
ENSG00000214514.8	KRT42P	47.8996	1.24296	0.482764	0.00045387	0.00621931
ENSG00000134419.15	RPS15A	680.346	-0.443171	0.145776	0.000455826	0.00624133
ENSG00000188897.10		25.8306	1.56442	0.618278	0.000458086	0.0062675
ENSG00000168461.13	RAB31	1019.8	0.401463	0.129239	0.000460582	0.00629684
ENSG00000065548.18	ZC3H15	2181.19	-0.388335	0.124482	0.000462663	0.00632048
ENSG00000131473.17	ACLY	16757.6	0.403144	0.130018	0.000470477	0.00641745
ENSG00000155657.29	TTN	243.285	-0.58008	0.201702	0.000472339	0.00643795
ENSG00000131899.12	LLGL1	5688.43	0.484943	0.161169	0.000476238	0.00648563
ENSG00000018610.15	STEEP1	655.64	-0.4558	0.151651	0.00047656	0.00648563
ENSG00000042753.12	AP2S1	3311.98	-0.48672	0.163405	0.000477228	0.00648563
ENSG00000188833.10	ENTPD8	16.2888	1.65074	0.650788	0.000477283	0.00648563
ENSG00000121281.13	ADCY7	765.381	0.567144	0.196246	0.000479152	0.0065061
ENSG00000256757.1		13.6227	1.79398	0.710589	0.000479807	0.00651006
ENSG00000166477.13	LEO1	1345.24	-0.419217	0.136752	0.000482122	0.00653652
ENSG00000178878.13	APOLD1	237.834	0.669498	0.239491	0.000483555	0.00655101
ENSG00000123612.16	ACVR1C	48.2287	1.0351	0.398789	0.000485487	0.00657221
ENSG00000108953.17	YWHAE	7209.51	-0.392438	0.126067	0.00048587	0.00657244
ENSG00000136810.13	TXN	6402.68	-0.509684	0.1734	0.000486604	0.0065774
ENSG00000137266.15	SLC22A23	392.715	0.577501	0.200843	0.000489572	0.00661254
ENSG00000171124.14	FUT3	1672.43	0.442764	0.146093	0.000491707	0.00663638
ENSG00000158008.10	EXTL1	1456.94	0.393528	0.127035	0.000492265	0.00663892
ENSG00000143545.10	RAB13	395.96	-0.558562	0.193449	0.000495437	0.00667667
ENSG00000114988.12	LMAN2L	985.435	-0.403701	0.131255	0.000498659	0.00671505
ENSG00000157833.13	GAREM2	17.7039	1.59858	0.638767	0.000503723	0.00677815
ENSG00000175334.8	BANF1	6201.43	-0.485408	0.163358	0.000507113	0.00681355
ENSG00000185561.10	TLCD2	91.2603	0.801468	0.298395	0.000507596	0.00681494
ENSG00000136895.19	GARNL3	184.7	0.680275	0.245633	0.00050907	0.0068296
ENSG00000156096.14	UGT2B4	209.576	-0.666471	0.241037	0.000510687	0.00684618
ENSG00000095627.10	TDRD1	591.426	-0.488462	0.16526	0.00051143	0.00685103
ENSG00000139209.16	SLC38A4	744.389	-0.477722	0.161061	0.000512085	0.00685467
ENSG00000104979.9	C19orf53	3240.73	-0.551622	0.191856	0.000512579	0.00685618
ENSG00000276231.5	PIK3R6	7.15159	3.57928	1.25294	0.000514003	0.00687009
ENSG00000110700.7	RPS13	12125.7	-0.500807	0.170929	0.000515892	0.00689021
ENSG00000108479.13	GALK1	4836.67	0.502833	0.170996	0.000517035	0.00690033
ENSG00000235174.1	RPL39P3	272.254	-0.556535	0.194153	0.000523453	0.0069808
ENSG00000106266.11	SNX8	4921.01	0.439867	0.145942	0.000524407	0.00698833
ENSG00000205959.4		132.491	-0.725964	0.267874	0.000527895	0.00702958
ENSG00000174748.22	RPL15	20385.7	-0.415676	0.137015	0.000528421	0.00703137
ENSG00000089351.15	GRAMD1A	1143.06	0.524913	0.180756	0.00052961	0.0070386
ENSG00000242372.9	EIF6	3948.16	-0.437677	0.145412	0.000529749	0.0070386
ENSG00000117298.16	ECE1	5455.77	0.440024	0.1462	0.000531802	0.00704913
ENSG00000170385.10	SLC30A1	785.462	0.449377	0.149589	0.00053237	0.00704913
ENSG00000121769.8	FABP3	193.836	0.728828	0.268564	0.00053246	0.00704913
ENSG00000177600.9	RPLP2	15196.6	-0.599984	0.212714	0.000532506	0.00704913
ENSG00000119866.22	BCL11A	89.1212	0.743472	0.274418	0.000534582	0.00707138
ENSG00000135929.9	CYP27A1	204.21	0.565118	0.197807	0.000536782	0.00709458
ENSG00000205744.10	DENND1C	7.35055	3.55205	1.27114	0.000537126	0.00709458
ENSG00000167281.20	RBFOX3	343.417	-0.524143	0.181088	0.000538585	0.0071086
ENSG00000188706.13	ZDHHC9	1625.25	0.371581	0.116884	0.000539609	0.0071134
ENSG00000112306.8	RPS12	8928.92	-0.494599	0.169125	0.000539741	0.0071134
ENSG00000198892.7	SHISA4	155.935	0.625546	0.224021	0.000546214	0.00719165
ENSG00000231500.7	RPS18	20342	-0.528482	0.183864	0.00054648	0.00719165
ENSG00000114902.14	SPCS1	1395.96	-0.442616	0.147923	0.000547836	0.00720421
ENSG00000118785.15	SPP1	8.68393	2.59445	1.01476	0.000550084	0.00722847
ENSG00000133466.14	C1QTNF6	35.1832	1.07256	0.420258	0.000552134	0.0072501
ENSG00000198203.10	SULT1C2	9.08997	2.41165	0.951894	0.000553659	0.00725949
ENSG00000118263.15	KLF7	378.394	0.498538	0.170756	0.000554116	0.00726018
ENSG00000182919.15	C11orf54	390.42	-0.462687	0.156244	0.000555746	0.00727621
ENSG00000163590.14	PPM1L	218.873	0.592335	0.210457	0.000557242	0.00728944
ENSG00000128609.16	NDUFA5	1729.16	-0.456138	0.153663	0.000557569	0.00728944
ENSG00000162337.12	LRP5	5526.82	0.389864	0.12725	0.000559413	0.00730822
ENSG00000205309.14	NT5M	801.357	0.485451	0.165506	0.000561258	0.00732698
ENSG00000197756.10	RPL37A	20713.8	-0.614626	0.216796	0.000561949	0.0073273
ENSG00000122406.14	RPL5	39267.6	-0.40908	0.135032	0.000562365	0.0073273
ENSG00000124782.21	RREB1	2000.94	0.545884	0.190038	0.000562507	0.0073273
ENSG00000122778.10	KIAA1549	1085.63	0.457034	0.154052	0.000566108	0.00736886
ENSG00000093217.11	XYLB	377.825	0.473397	0.160691	0.000566785	0.00736913
ENSG00000116288.13	PARK7	8516.38	-0.482598	0.165379	0.000567425	0.00736961
ENSG00000078401.7	EDN1	136.36	-0.841256	0.32284	0.000567809	0.00736961
ENSG00000146373.17	RNF217	685.41	-0.435689	0.145721	0.000569014	0.00737943
ENSG00000161277.11	THAP8	160.64	0.619645	0.222682	0.000569389	0.00737943
ENSG00000170855.4	TRIAP1	841.205	-0.450449	0.151916	0.000573868	0.00743211
ENSG00000020426.11	MNAT1	1018.9	-0.420663	0.140105	0.000583786	0.00755511
ENSG00000232112.3	TMA7	280.614	-0.665722	0.24421	0.00058631	0.00758229
ENSG00000160563.14	MED27	1859.23	-0.415787	0.139742	0.000589342	0.00761601
ENSG00000075131.10	TIPIN	805.694	-0.403608	0.133484	0.000591084	0.00763302
ENSG00000174233.12	ADCY6	1604.13	0.497131	0.171382	0.000591694	0.00763541
ENSG00000122133.17	PAEP	15.6991	1.83209	0.751178	0.00059235	0.00763812
ENSG00000175471.20	MCTP1	49.6048	1.09808	0.436444	0.000592756	0.00763812
ENSG00000156928.5	MALSU1	853.643	-0.436294	0.146655	0.00059426	0.007652
ENSG00000102003.12	SYP	125.032	0.788936	0.298687	0.000595404	0.00766123
ENSG00000160408.16	ST6GALNAC6	60.7529	-0.851535	0.32826	0.000596108	0.0076648
ENSG00000113758.14	DBN1	13281.1	-0.402339	0.133645	0.000600427	0.0077148
ENSG00000137210.14	TMEM14B	967.357	-0.479962	0.164431	0.000600998	0.00771661
ENSG00000128050.9	PAICS	3525.9	-0.365092	0.118671	0.00060167	0.00771971
ENSG00000172350.10	ABCG4	19.2546	1.40418	0.572561	0.000605564	0.00775392
ENSG00000133056.14	PIK3C2B	685.644	0.481356	0.165218	0.000605806	0.00775392
ENSG00000101182.15	PSMA7	15908.8	-0.42293	0.143163	0.000605894	0.00775392
ENSG00000117592.9	PRDX6	5600.35	-0.396901	0.131503	0.000606065	0.00775392
ENSG00000164405.11	UQCRQ	1065.49	-0.485688	0.167047	0.000612367	0.00782895
ENSG00000140323.6	DISP2	176.612	0.589378	0.211509	0.000614787	0.0078543
ENSG00000006282.21	SPATA20	2612.61	0.429927	0.146241	0.000616983	0.00787675
ENSG00000100427.16	MLC1	5.58648	3.83706	1.56458	0.000618651	0.00789243
ENSG00000185386.15	MAPK11	309.429	0.507227	0.176552	0.000619969	0.00790362
ENSG00000129538.14	RNASE1	3.70071	4.70877	2.68033	0.000631099	NA
ENSG00000139354.11	GAS2L3	1216.84	0.441287	0.14957	0.000635176	0.00808728
ENSG00000075188.9	NUP37	802.896	-0.43208	0.146342	0.000635923	0.00808728
ENSG00000175110.14	MRPS22	780.028	-0.40632	0.135607	0.000636346	0.00808728
ENSG00000187522.16	HSPA14	1004.52	-0.431474	0.14577	0.000636357	0.00808728
ENSG00000186047.11	DLEU7	8.26387	2.48471	0.995927	0.000636892	0.00808728
ENSG00000072506.14	HSD17B10	4966.38	-0.432061	0.146317	0.000637081	0.00808728
ENSG00000135903.20	PAX3	705.537	0.493175	0.17128	0.000639616	0.00811371
ENSG00000048052.24	HDAC9	388.006	0.492811	0.171108	0.000642802	0.00814837
ENSG00000204856.12	FAM216A	370.342	-0.548952	0.195477	0.000644153	0.00815973
ENSG00000158315.11	RHBDL2	17.7821	1.48548	0.613283	0.000652762	0.00826295
ENSG00000170445.16	HARS1	2572.68	-0.358463	0.117228	0.000654474	0.00827877
ENSG00000153898.13	MCOLN2	70.0949	0.794293	0.30518	0.000655099	0.00828083
ENSG00000128422.18	KRT17	38.2156	1.16277	0.475549	0.000656969	0.00829862
ENSG00000147852.17	VLDLR	36.991	1.16418	0.475697	0.000659351	0.00832108
ENSG00000152784.16	PRDM8	9.86956	2.11769	0.86869	0.000659674	0.00832108
ENSG00000147604.14	RPL7	23086.8	-0.45452	0.158856	0.000662231	0.00834159
ENSG00000149089.13	APIP	1008.58	-0.413018	0.138949	0.000663355	0.00834989
ENSG00000163001.12	CFAP36	663.378	-0.467652	0.16158	0.000669876	0.00842606
ENSG00000106031.9	HOXA13	68.3448	0.86033	0.33837	0.000672135	0.00844719
ENSG00000136997.21	MYC	1911.5	-0.483729	0.168368	0.000672709	0.00844719
ENSG00000197283.18	SYNGAP1	104.489	0.707489	0.267223	0.000672968	0.00844719
ENSG00000198856.13	OSTC	2025.22	-0.440293	0.150365	0.000675236	0.00846972
ENSG00000164651.18	SP8	141.918	0.618196	0.227072	0.00067612	0.00847489
ENSG00000055118.17	KCNH2	124.034	0.703847	0.266529	0.000682208	0.00854149
ENSG00000225138.8	SLC9A3-AS1	646.879	0.441384	0.150627	0.000682447	0.00854149
ENSG00000169562.13	GJB1	33.6567	1.3089	0.546349	0.000682862	0.00854149
ENSG00000173267.14	SNCG	123.161	-0.635144	0.235672	0.00068669	0.00858339
ENSG00000154127.10	UBASH3B	421.242	0.507308	0.17887	0.000690404	0.0086238
ENSG00000138764.15	CCNG2	785.694	0.427376	0.145692	0.00069118	0.00862748
ENSG00000134769.23	DTNA	87.1379	0.870868	0.34373	0.000699556	0.00872596
ENSG00000175463.12	TBC1D10C	61.9886	0.98762	0.398392	0.000701705	0.00874669
ENSG00000186350.12	RXRA	8667.27	0.347929	0.112618	0.000703679	0.0087652
ENSG00000150627.16	WDR17	172.391	0.62959	0.233641	0.000708332	0.00881704
ENSG00000129566.13	TEP1	1378.68	0.483958	0.169476	0.000712279	0.00886002
ENSG00000183605.17	SFXN4	890.518	-0.404745	0.136647	0.000713197	0.00886529
ENSG00000159377.11	PSMB4	5007.52	-0.429714	0.147865	0.000718508	0.00892512
ENSG00000197077.14	KIAA1671	2165.71	0.463707	0.161011	0.000719576	0.0089322
ENSG00000148291.10	SURF2	671.587	-0.515213	0.183206	0.000720313	0.00893517
ENSG00000125266.8	EFNB2	630.327	0.456725	0.158212	0.000723343	0.00896036
ENSG00000169621.10	APLF	56.1927	0.86199	0.341931	0.000724955	0.00897413
ENSG00000167996.16	FTH1	5727.61	0.540129	0.194298	0.000726819	0.00899101
ENSG00000119227.8	PIGZ	23.1217	1.29071	0.538281	0.000729937	0.00902
ENSG00000071073.13	MGAT4A	8.28408	2.52996	1.02869	0.000730169	0.00902
ENSG00000115738.10	ID2	1526.11	0.418946	0.142657	0.000733001	0.00904875
ENSG00000286839.1		18.2159	1.44268	0.607382	0.000734348	0.00905393
ENSG00000127947.16	PTPN12	2717.97	-0.34182	0.112426	0.000734526	0.00905393
ENSG00000185100.11	ADSS1	64.9793	-0.800728	0.31487	0.000734935	0.00905393
ENSG00000176438.13	SYNE3	2986.76	0.419927	0.142304	0.000736039	0.00906131
ENSG00000120937.9	NPPB	667.238	0.648537	0.243813	0.000737536	0.00907307
ENSG00000159958.7	TNFRSF13C	326.366	0.601735	0.222006	0.000738005	0.00907307
ENSG00000084636.18	COL16A1	213.559	0.56967	0.207889	0.000742226	0.0091187
ENSG00000111481.10	COPZ1	2986	-0.394082	0.133273	0.000742753	0.00911894
ENSG00000118705.17	RPN2	10231.3	-0.337929	0.110797	0.000744833	0.00913821
ENSG00000025708.14	TYMP	106.166	0.790844	0.310542	0.00075323	0.00922933
ENSG00000105393.16	BABAM1	623.68	-0.545018	0.19767	0.000753289	0.00922933
[truncated: 57,533 more rows]

## Sheet: RH30 2.5ATRA, GSK vs DMSO
Table S3D - Differentially expressed genes in RH30 cells treated with 2.5 µM ATRA + 2.5 µM GSK343 compared to DMSO
[truncated: 58,941 more rows]

[truncated: 4 more sheets: RH30 2.5ATRA,5GSK vs DMSO, RH30 EZH2 peaks, RH30 RARa peaks, RH30 H3K27me3 peaks]
